# Supplementary material for: Planarian RNAi knockdown: feeding once might just be enough
Source: Front Neurosci. 2025 Apr 30;19:1546196. doi: 10.3389/fnins.2025.1546196 (PMC12075233; doi:10.3389/fnins.2025.1546196)
Supplement: Supplementary file 1 [file Data_Sheet_1.ZIP]

Archive with 22 entries (20 files):
- code and data/
- code and data/Reho et al 2025 RNAi planarians code.Rmd
- code and data/RNAi/
- code and data/RNAi/AITC50.csv
- code and data/RNAi/qPCR results RNAi one-shot bis.csv
- code and data/RNAi/RNAi GFP + AITC50 + 2 weeks.csv
- code and data/RNAi/RNAi GFP + AITC50 + 4 weeks.csv
- code and data/RNAi/RNAi GFP + AITC50.csv
- code and data/RNAi/RNAi oneshot TRPA1 + AITC50 + 10 weeks.csv
- code and data/RNAi/RNAi oneshot TRPA1 + AITC50 + 2 weeks.csv
- code and data/RNAi/RNAi oneshot TRPA1 + AITC50 + 4 weeks.csv
- code and data/RNAi/RNAi oneshot TRPA1 + AITC50 + 6 weeks.csv
- code and data/RNAi/RNAi oneshot TRPA1 + AITC50 + 8 weeks.csv
- code and data/RNAi/RNAi oneshot TRPA1 + AITC50.csv
- code and data/RNAi/RNAi TRPA1 + AITC50 + 10 weeks.csv
- code and data/RNAi/RNAi TRPA1 + AITC50 + 2 weeks.csv
- code and data/RNAi/RNAi TRPA1 + AITC50 + 4 weeks.csv
- code and data/RNAi/RNAi TRPA1 + AITC50 + 6 weeks.csv
- code and data/RNAi/RNAi TRPA1 + AITC50 + 8 weeks.csv
- code and data/RNAi/RNAi TRPA1 + AITC50.csv
- code and data/RNAi/RNAi TRPA1 + volvic.csv
- Reho et al - RNAi refinement supplementary figures.pdf
