# Supplementary material for: Planarian RNAi knockdown: feeding once might just be enough
Source: Front Neurosci. 2025 Apr 30;19:1546196. doi: 10.3389/fnins.2025.1546196 (PMC12075233; doi:10.3389/fnins.2025.1546196)
Supplement: Supplementary file 1 [file Data_Sheet_1.ZIP › code and data/Reho et al 2025 RNAi planarians code.Rmd]

---
title: "RNAi refined"
output: html_document
date: "2024-06-17"
---

```{r setup, include=FALSE}
knitr::opts_chunk$set(echo = TRUE)
library(tidyverse)
library(ggpubr)
```

```{r}
rm(list = ls())

TRP_volvic <- read.csv("RNAi/RNAi TRPA1 + volvic.csv") %>% mutate(condition = "TRP_volvic", 
                                                                  nb_feed = 0, gene = "none", AITC = 0, 
                                                                  days_first_feed = 0, days_last_feed = 0)

AITC50 <- read.csv("RNAi/AITC50.csv") %>% mutate(condition = "AITC50", 
                                                                  nb_feed = 0, gene = "none", AITC = 50, 
                                                                  days_first_feed = 0, days_last_feed = 0)

TRP_AITC_0 <- read.csv("RNAi/RNAi TRPA1 + AITC50.csv") %>% mutate(condition = "TRP_AITC_0", 
                                                                  nb_feed = 3, gene = "TRPA1", AITC = 50, 
                                                                  days_first_feed = 15, days_last_feed = 7)

TRP_AITC_2 <- read.csv("RNAi/RNAi TRPA1 + AITC50 + 2 weeks.csv") %>% mutate(condition = "TRP_AITC_2", 
                                                                            nb_feed = 3, gene = "TRPA1", AITC = 50, 
                                                                            days_first_feed = 29, days_last_feed = 21)

TRP_AITC_4 <- read.csv("RNAi/RNAi TRPA1 + AITC50 + 4 weeks.csv") %>% mutate(condition = "TRP_AITC_4", 
                                                                            nb_feed = 3, gene = "TRPA1", AITC = 50, 
                                                                            days_first_feed = 43, days_last_feed = 35)

TRP_AITC_6 <- read.csv("RNAi/RNAi TRPA1 + AITC50 + 6 weeks.csv") %>% mutate(condition = "TRP_AITC_6", 
                                                                            nb_feed = 3, gene = "TRPA1", AITC = 50, 
                                                                            days_first_feed = 57, days_last_feed = 49)

TRP_AITC_8 <- read.csv("RNAi/RNAi TRPA1 + AITC50 + 8 weeks.csv") %>% mutate(condition = "TRP_AITC_8", 
                                                                            nb_feed = 3, gene = "TRPA1", AITC = 50, 
                                                                            days_first_feed = 71, days_last_feed = 63)

TRP_AITC_10 <- read.csv("RNAi/RNAi TRPA1 + AITC50 + 10 weeks.csv") %>% mutate(condition = "TRP_AITC_10", 
                                                                              nb_feed = 3, gene = "TRPA1", AITC = 50, 
                                                                              days_first_feed = 85, days_last_feed = 77)

GFP_AITC_0 <- read.csv("RNAi/RNAi GFP + AITC50.csv") %>% mutate(condition = "GFP_AITC_0", 
                                                                nb_feed = 3, gene = "GFP", AITC = 50, 
                                                                days_first_feed = 15, days_last_feed = 7)

GFP_AITC_2 <- read.csv("RNAi/RNAi GFP + AITC50 + 2 weeks.csv") %>% mutate(condition = "GFP_AITC_2", 
                                                                          nb_feed = 3, gene = "GFP", AITC = 50, 
                                                                          days_first_feed = 29, days_last_feed = 21)

GFP_AITC_4 <- read.csv("RNAi/RNAi GFP + AITC50 + 4 weeks.csv") %>% mutate(condition = "GFP_AITC_4", 
                                                                          nb_feed = 3, gene = "GFP", AITC = 50, 
                                                                          days_first_feed = 43, days_last_feed = 35)

TRP_AITC_0_oneshot <- read.csv("RNAi/RNAi oneshot TRPA1 + AITC50.csv") %>% mutate(condition = "TRP_AITC_0_oneshot", 
                                                                                  nb_feed = 1, gene = "TRPA1", AITC = 50, 
                                                                                  days_first_feed = 7, days_last_feed = 7)

TRP_AITC_2_oneshot <- read.csv("RNAi/RNAi oneshot TRPA1 + AITC50 + 2 weeks.csv") %>% mutate(condition = "TRP_AITC_2_oneshot", 
                                                                                            nb_feed = 1, gene = "TRPA1", AITC = 50, 
                                                                                            days_first_feed = 21, days_last_feed = 21)

TRP_AITC_4_oneshot <- read.csv("RNAi/RNAi oneshot TRPA1 + AITC50 + 4 weeks.csv") %>% mutate(condition = "TRP_AITC_4_oneshot", 
                                                                                            nb_feed = 1, gene = "TRPA1", AITC = 50, 
                                                                                            days_first_feed = 35, days_last_feed = 35)

TRP_AITC_6_oneshot <- read.csv("RNAi/RNAi oneshot TRPA1 + AITC50 + 6 weeks.csv") %>% mutate(condition = "TRP_AITC_6_oneshot", 
                                                                                            nb_feed = 1, gene = "TRPA1", AITC = 50, 
                                                                                            days_first_feed = 49, days_last_feed = 49)

TRP_AITC_8_oneshot <- read.csv("RNAi/RNAi oneshot TRPA1 + AITC50 + 8 weeks.csv") %>% mutate(condition = "TRP_AITC_8_oneshot", 
                                                                                            nb_feed = 1, gene = "TRPA1", AITC = 50, 
                                                                                            days_first_feed = 63, days_last_feed = 63)

TRP_AITC_10_oneshot <- read.csv("RNAi/RNAi oneshot TRPA1 + AITC50 + 10 weeks.csv") %>% mutate(condition = "TRP_AITC_10_oneshot", 
                                                                                            nb_feed = 1, gene = "TRPA1", AITC = 50, 
                                                                                            days_first_feed = 77, days_last_feed = 77)

raw <- bind_rows(TRP_volvic,
                 AITC50,
                 TRP_AITC_0,
                 TRP_AITC_2,
                 TRP_AITC_4,
                 TRP_AITC_6,
                 TRP_AITC_8,
                 TRP_AITC_10,
                 GFP_AITC_0,
                 GFP_AITC_2,
                 GFP_AITC_4,
                 TRP_AITC_0_oneshot,
                 TRP_AITC_2_oneshot,
                 TRP_AITC_4_oneshot,
                 TRP_AITC_6_oneshot,
                 TRP_AITC_8_oneshot,
                 TRP_AITC_10_oneshot)

raw %>% 
  group_by(condition) %>% 
  summarise(maxn = max(n))

raw$behavior <- factor(raw$behavior, levels = c("G", "S", "R"))
raw$nb_feed <- factor(raw$nb_feed)
raw$gene <- factor(raw$gene)
raw$AITC <- factor(raw$AITC)

raw

raw %>% 
  group_by(condition) %>% 
  count(behavior, .drop = FALSE)

raw_data <- raw %>% 
  filter(t >= 60) %>% 
  group_by(condition, n, gene, AITC, nb_feed, days_first_feed, days_last_feed) %>% 
  count(behavior, .drop = FALSE) %>%
  drop_na(days_first_feed) %>%
  mutate(pourcent = nn/2.4)

# outliers :

raw_data %>% 
  filter(behavior == 'R' & pourcent >= 50)

RNAi_data <- raw_data %>% 
  mutate(outlier = case_when(condition == "AITC50" & n == 9 |
                             condition == "GFP_AITC_4" & n == 9 |
                             condition == "TRP_AITC_0" & n == 10 |
                             condition == "TRP_AITC_2" & n == 6 |
                             condition == "TRP_AITC_6" & n == 3 |
                             condition == "TRP_AITC_6" & n == 7 |
                             condition == "TRP_AITC_6" & n == 12 |
                             condition == "TRP_AITC_8" & n == 3 |
                             condition == "TRP_AITC_8" & n == 8 |
                             condition == "TRP_AITC_4_oneshot" & n == 8 |
                             condition == "TRP_AITC_10_oneshot" & n == 3 ~ "yes",
         .default = "no"))


# long term GFP control

colorGFP = "darkgreen"
colorTRPA1 = "orange"
colorCTRL = "black"

GFP_stats <- RNAi_data %>% filter(outlier == "no", AITC == 50, nb_feed != 1, days_last_feed <= 35)

GFP_stats %>% 
  group_by(behavior, condition) %>% 
  summarise(mean = mean(pourcent),
            sem = sd(pourcent)/sqrt(length(condition)),
            n = length(condition))

compare_means(data = GFP_stats, formula = pourcent~condition, group.by = c("behavior"))

compare_means(data = GFP_stats, formula = pourcent~days_last_feed, group.by = c("gene", "behavior"))

G_GFP <- RNAi_data %>%
  filter(outlier == "no", AITC == 50, nb_feed != 1, days_last_feed <= 35, behavior == "G") %>% 
  ggplot(aes(x = days_last_feed, y = pourcent, color = gene, shape = gene)) +
 # geom_point(position = position_dodge(5), shape = 21) +
  stat_summary(position = position_dodge(1), geom = "point") +
  stat_summary(position = position_dodge(1), geom = "line") +
  stat_summary(position = position_dodge(1), geom = "errorbar", width = 5) +
  facet_wrap(~behavior, labeller = as_labeller(c("G" = "Gliding"))) +
  theme_bw() +
  rremove("grid") +
  scale_color_manual(values = c(colorGFP, colorCTRL, colorTRPA1), name = "RNAi target gene") +
  scale_shape_manual(name = "RNAi target gene", values = c(15, 17, 16)) +
  scale_y_continuous(limits = c(0, 100), name = "% behavior (AITC=50µM)", breaks = c(0, 20, 40, 60, 80, 100)) +
  scale_x_continuous(breaks = c(0, 7, 21, 35)) +
  rremove("xlab")

S_GFP <- RNAi_data %>%
  filter(outlier == "no", AITC == 50, nb_feed != 1, days_last_feed <= 35, behavior == "S") %>% 
  ggplot(aes(x = days_last_feed, y = pourcent, color = gene, shape = gene)) +
 # geom_point(position = position_dodge(5), shape = 21) +
  stat_summary(position = position_dodge2(1), geom = "point") +
  stat_summary(position = position_dodge(1), geom = "line") +
  stat_summary(position = position_dodge(1), geom = "errorbar", width = 5) +
  facet_wrap(~behavior, labeller = as_labeller(c("S" = "Scrunching"))) +
  theme_bw() +
  rremove("grid") +
  scale_color_manual(values = c(colorGFP, colorCTRL, colorTRPA1), name = "RNAi target gene") +
  scale_shape_manual(name = "RNAi target gene", values = c(15, 17, 16)) +
  scale_y_continuous(limits = c(0, 100), breaks = c(0, 20, 40, 60, 80, 100)) +
  scale_x_continuous(name = "Days after last RNAi feeding", breaks = c(0, 7, 21, 35)) +
  rremove("ylab") + rremove("y.text") + rremove("y.ticks") + rremove("xlab") +
  geom_segment(x = 0, y = 94, xend = 34.8, yend = 94, color = colorGFP) +
  geom_segment(x = 0, y = 94.3, xend = 0, yend = 92, color = colorGFP) +
  geom_segment(x = 34.8, y = 94.3, xend = 34.8, yend = 92, color = colorGFP) +
  annotate(geom = "text", x = 17, y = 95, label = "*", size = 4, color = colorGFP)

R_GFP <- RNAi_data %>%
  filter(outlier == "no", AITC == 50, nb_feed != 1, days_last_feed <= 35, behavior == "R") %>% 
  ggplot(aes(x = days_last_feed, y = pourcent, color = gene, shape = gene)) +
 # geom_point(position = position_dodge(5), shape = 21) +
  stat_summary(position = position_dodge2(1), geom = "point") +
  stat_summary(position = position_dodge(1), geom = "line") +
  stat_summary(position = position_dodge(1), geom = "errorbar", width = 5) +
  facet_wrap(~behavior, labeller = as_labeller(c("R" = "Others"))) +
  theme_bw() +
  rremove("grid") +
  scale_color_manual(values = c(colorGFP, colorCTRL, colorTRPA1), name = "RNAi target gene") +
  scale_shape_manual(name = "RNAi target gene", values = c(15, 17, 16)) +
  scale_y_continuous(limits = c(0, 100), breaks = c(0, 20, 40, 60, 80, 100)) +
  scale_x_continuous(breaks = c(0, 7, 21, 35)) +
  rremove("ylab") + rremove("y.text") + rremove("y.ticks") + rremove("xlab") +
  geom_segment(x = 0, y = 94, xend = 34.8, yend = 94, color = colorGFP) +
  geom_segment(x = 0, y = 94.3, xend = 0, yend = 92, color = colorGFP) +
  geom_segment(x = 34.8, y = 94.3, xend = 34.8, yend = 92, color = colorGFP) +
  annotate(geom = "text", x = 17, y = 95, label = "*", size = 4, color = colorGFP)

ggarrange(G_GFP, S_GFP, R_GFP, nrow = 1, align = "h", common.legend = T, widths = c(1.1, 1, 1))


# feed 3x vs 1x

RNAi_data %>%
  filter(outlier == "no", AITC == 50, gene == "TRPA1") %>% 
  ggplot(aes(x = days_first_feed, y = pourcent, color = nb_feed, shape = nb_feed)) +
 # geom_point(position = position_dodge2(2)) +
  stat_summary(position = position_dodge2(1), geom = "errorbar") +
  stat_summary(position = position_dodge2(1), geom = "point") +
  stat_summary(position = position_dodge2(1), geom = "line") +
  facet_wrap(~behavior, labeller = as_labeller(c("G" = "Gliding",
                                                  "S" = "Scrunching",
                                                  "R" = "Others"))) +
  theme_bw() +
  ggtitle("Feeding dsRNA once is enough to have the same effects") +
  scale_color_manual(name = "Number of \nRNAi feedings", values = c("slateblue", "tomato")) +
  rremove("grid") +
  scale_y_continuous(name = "% behavior (in 50 µM AITC)") +
  scale_x_continuous(name = "Days after first RNAi feeding")

# facets for days_first_feed

G <- RNAi_data %>%
  filter(outlier == "no", AITC == 50, gene == "TRPA1", behavior == "G") %>% 
  ggplot(aes(x = days_first_feed, y = pourcent, color = nb_feed, shape = nb_feed)) +
  #geom_point(position = position_dodge2(2)) +
  stat_summary(geom = "errorbar", width = 3) +
  stat_summary(geom = "point") +
  stat_summary(geom = "line") +
  facet_wrap(~behavior, labeller = as_labeller(c("G" = "Gliding"))) +
  theme_bw() +
  scale_color_manual(name = "Number of RNAi feedings", values = c("slateblue", "tomato")) +
  scale_shape_manual(name = "Number of RNAi feedings", values = c(16, 15)) +
  rremove("grid") +
  scale_y_continuous(name = "% gliding (AITC=50µM)", limits = c(0,100)) +
  scale_x_continuous(name = "Days after first RNAi feeding", breaks = c(7, 15, 21, 29, 35, 43, 49, 57, 63, 71, 77, 85)) +
  geom_hline(yintercept = 11.6, linetype = "dashed") + #AITC50 gliding
  geom_hline(yintercept = 97, linetype = "dashed") + #VOLVIC gliding
  annotate(geom = "text", x = 71, y = 93, label = "control value for AITC=0", size = 3) +
  annotate(geom = "text", x = 24, y = 16, label = "control value for AITC=50µM", size = 3)

S <- RNAi_data %>%
  filter(outlier == "no", AITC == 50, gene == "TRPA1", behavior == "S") %>% 
  ggplot(aes(x = days_first_feed, y = pourcent, color = nb_feed, shape = nb_feed)) +
  #geom_point(position = position_dodge2(2)) +
  stat_summary(geom = "errorbar", width = 3) +
  stat_summary(geom = "point") +
  stat_summary(geom = "line") +
  facet_wrap(~behavior, labeller = as_labeller(c("S" = "Scrunching"))) +
  theme_bw() +
  scale_color_manual(name = "Number of RNAi feedings", values = c("slateblue", "tomato")) +
  scale_shape_manual(name = "Number of RNAi feedings", values = c(16, 15)) +
  rremove("grid") +
  scale_y_continuous(name = "% scrunching (AITC=50µM)", limits = c(0,100)) +
  scale_x_continuous(name = "Days after first RNAi feeding", breaks = c(7, 15, 21, 29, 35, 43, 49, 57, 63, 71, 77, 85)) +
  geom_hline(yintercept = 83.4, linetype = "dashed") + #AITC50 scrunching
  geom_hline(yintercept = 0.1, linetype = "dashed") + #VOLVIC scrunching
  annotate(geom = "text", x = 71, y = 05, label = "control value for AITC=0", size = 3) +
  annotate(geom = "text", x = 24, y = 88, label = "control value for AITC=50µM", size = 3)

ggarrange(G, S, nrow = 2, common.legend = T, labels = c("A", "B"), align = "v")

# facets for days_last_feed

Gbis <- RNAi_data %>%
  filter(outlier == "no", AITC == 50, gene == "TRPA1", behavior == "G") %>% 
  ggplot(aes(x = days_last_feed, y = pourcent, color = nb_feed, shape = nb_feed)) +
  #geom_point(position = position_dodge2(2)) +
  stat_summary(position = position_dodge(3), geom = "errorbar", width = 5) +
  stat_summary(position = position_dodge(3), geom = "point") +
  stat_summary(position = position_dodge(3), geom = "line") +
  facet_wrap(~behavior, labeller = as_labeller(c("G" = "Gliding"))) +
  theme_bw() +
  scale_color_manual(name = "Number of RNAi feedings", values = c("slateblue", "tomato")) +
  scale_shape_manual(name = "Number of RNAi feedings", values = c(16, 15)) +
  rremove("grid") +
  scale_y_continuous(name = "% gliding (AITC=50µM)", limits = c(0,100)) +
  scale_x_continuous(name = "Days after last RNAi feeding", breaks = c(7, 21, 35, 49, 63, 77)) +
  geom_hline(yintercept = 11.6, linetype = "dashed") + #AITC50 gliding
  geom_hline(yintercept = 97, linetype = "dashed") + #VOLVIC gliding
  annotate(geom = "text", x = 65, y = 93, label = "control value for AITC=0", size = 3) +
  annotate(geom = "text", x = 22, y = 16, label = "control value for AITC=50µM", size = 3)

Sbis <- RNAi_data %>%
  filter(outlier == "no", AITC == 50, gene == "TRPA1", behavior == "S") %>% 
  ggplot(aes(x = days_last_feed, y = pourcent, color = nb_feed, shape = nb_feed)) +
  #geom_point(position = position_dodge2(2)) +
  stat_summary(position = position_dodge(3), geom = "errorbar", width = 5) +
  stat_summary(position = position_dodge(3), geom = "point") +
  stat_summary(position = position_dodge(3), geom = "line") +
  facet_wrap(~behavior, labeller = as_labeller(c("S" = "Scrunching"))) +
  theme_bw() +
  scale_color_manual(name = "Number of RNAi feedings", values = c("slateblue", "tomato")) +
  scale_shape_manual(name = "Number of RNAi feedings", values = c(16, 15)) +
  rremove("grid") +
  scale_y_continuous(name = "% scrunching (AITC=50µM)", limits = c(0,100)) +
  scale_x_continuous(name = "Days after last RNAi feeding", breaks = c(7, 21, 35, 49, 63, 77)) +
  geom_hline(yintercept = 83.4, linetype = "dashed") + #AITC50 scrunching
  geom_hline(yintercept = 0.1, linetype = "dashed") + #VOLVIC scrunching
  annotate(geom = "text", x = 65, y = 05, label = "control value for AITC=0", size = 3) +
  annotate(geom = "text", x = 22, y = 88, label = "control value for AITC=50µM", size = 3)

ggarrange(Gbis, Sbis, nrow = 2, common.legend = T, labels = c("A", "B"), align = "v")

# other behaviors

RNAi_data %>%
  filter(outlier == "no", AITC == 50, gene == "TRPA1", behavior == "R") %>% 
  ggplot(aes(x = days_first_feed, y = pourcent, color = nb_feed, shape = nb_feed)) +
  #geom_point(position = position_dodge2(2)) +
  stat_summary(geom = "errorbar", width = 3) +
  stat_summary(geom = "point") +
  stat_summary(geom = "line") +
  facet_wrap(~behavior, labeller = as_labeller(c("R" = "Others"))) +
  theme_bw() +
  scale_color_manual(name = "Number of RNAi feedings", values = c("slateblue", "tomato")) +
  scale_shape_manual(name = "Number of RNAi feedings", values = c(16, 15)) +
  rremove("grid") +
  scale_y_continuous(name = "% scrunching in 50 µM AITC", limits = c(0,100)) +
  scale_x_continuous(name = "Days after first RNAi feeding", breaks = c(7, 15, 21, 29, 35, 43, 49, 57, 63, 71, 77, 85))

RNAi_data %>%
  filter(outlier == "no", AITC == 50, gene == "TRPA1", behavior == "R") %>% 
  ggplot(aes(x = days_last_feed, y = pourcent, color = nb_feed, shape = nb_feed)) +
  #geom_point(position = position_dodge2(2)) +
  stat_summary(geom = "errorbar", width = 3) +
  stat_summary(geom = "point") +
  stat_summary(geom = "line") +
  facet_wrap(~behavior, labeller = as_labeller(c("R" = "Others"))) +
  theme_bw() +
  scale_color_manual(name = "Number of RNAi feedings", values = c("slateblue", "tomato")) +
  scale_shape_manual(name = "Number of RNAi feedings", values = c(16, 15)) +
  rremove("grid") +
  scale_y_continuous(name = "% scrunching in 50 µM AITC", limits = c(0,100)) +
  scale_x_continuous(name = "Days after first RNAi feeding", breaks = c(7, 21, 35, 49, 63, 77))


# stats

RNAi_data %>% 
  filter(outlier == "no") %>% 
  group_by(behavior, condition, days_first_feed) %>% 
  summarise(mean = mean(pourcent),
            sem = sd(pourcent)/sqrt(length(condition)),
            n = length(condition))

compare_means(data = RNAi_data %>% filter(outlier == "no" & gene != "GFP"), 
              formula = pourcent~condition, group.by = c("behavior"))


# PCR

PCR_raw <- read_csv("RNAi/qPCR results RNAi one-shot bis.csv")

PCR_data <- PCR_raw %>% 
  select(!7:10) %>% 
  gather("genes_norm","values_norm", 7:9)

PCR_baseline <- PCR_data %>%
  filter(weeks_post_feed == 0) %>% 
  group_by(genes_norm) %>% 
  summarise(mean_baseline = mean(values_norm))

PCR_mean_18S <- PCR_data %>%
  filter(genes_norm == "18S_norm") %>% 
  group_by(genes_norm, weeks_post_feed) %>% 
  summarise(mean = mean(values_norm), 
            relative_expression = mean/PCR_baseline$mean_baseline[1],
            sd = sd(values_norm),
            n = length(values_norm),
            sem = sd(values_norm)/sqrt(length(values_norm)),
            sem_corrected = sem/mean)

PCR_mean_EF2 <- PCR_data %>% 
  filter(genes_norm == "EF2_norm") %>% 
  group_by(genes_norm, weeks_post_feed) %>% 
  summarise(mean = mean(values_norm), 
            relative_expression = mean/PCR_baseline$mean_baseline[2],
            sd = sd(values_norm),
            n = length(values_norm),
            sem = sd(values_norm)/sqrt(length(values_norm)),
            sem_corrected = sem/mean)

PCR_mean_GAPDH <- PCR_data %>% 
  filter(genes_norm == "GAPDH_norm") %>% 
  group_by(genes_norm, weeks_post_feed) %>% 
  summarise(mean = mean(values_norm), 
            relative_expression = mean/PCR_baseline$mean_baseline[3],
            sd = sd(values_norm),
            n = length(values_norm),
            sem = sd(values_norm)/sqrt(length(values_norm)),
            sem_corrected = sem/mean)

PCR_mean_final <- bind_rows(PCR_mean_18S, PCR_mean_EF2, PCR_mean_GAPDH)

PCR_data_18S <- PCR_data %>%
  filter(genes_norm == "18S_norm") %>% 
  group_by(num, genes_norm, weeks_post_feed) %>% 
  summarise(relative_expression = values_norm/PCR_baseline$mean_baseline[1])

PCR_data_EF2 <- PCR_data %>%
  filter(genes_norm == "EF2_norm") %>% 
  group_by(num, genes_norm, weeks_post_feed) %>% 
  summarise(relative_expression = values_norm/PCR_baseline$mean_baseline[2])

PCR_data_GAPDH <- PCR_data %>%
  filter(genes_norm == "GAPDH_norm") %>% 
  group_by(num, genes_norm, weeks_post_feed) %>% 
  summarise(relative_expression = values_norm/PCR_baseline$mean_baseline[3])

PCR_data_final <- bind_rows(PCR_data_18S, PCR_data_EF2, PCR_data_GAPDH)

compare_means(data = PCR_data_final, formula = relative_expression~weeks_post_feed, group.by = "genes_norm") %>% 
  filter(group2 == 0)
  
GAPDH_plot <- PCR_data_final %>% mutate(facet = "facet", days_post_feed = weeks_post_feed*7) %>% 
  filter(genes_norm == "GAPDH_norm") %>% 
  ggplot(mapping = aes(x = days_post_feed, y = relative_expression)) +
  facet_wrap(~facet, labeller = as_labeller(c("facet" = "Endogenous TRPA1 - normalized by GAPDH"))) +
  stat_summary(geom = "bar", fill = "white", color = "black") +
  stat_summary(geom = "errorbar", width = 2, color = "black") +
 # geom_abline(intercept = .15, slope = .04, color = "darkred", linetype = "dashed") +
  theme_bw() +
  scale_x_continuous(name = "Days after RNAi feeding", breaks = c(seq(0, 56, 7), 77)) +
  scale_y_continuous(name = "Relative expression", breaks = seq(0, 1, .2)) +
  rremove("grid") +
  geom_segment(aes(x = 3.5, xend = 3.5, y = 1.3, yend = 1.2), arrow = arrow(length = unit(5, "points"))) +
  geom_text(aes(x = 3.5, y = 1.35, label = "RNAi"), size = 3) +
  annotate(geom = "text", x = 7, y =.31, label = "**", size = 4) +
  annotate(geom = "text", x = 14, y = .39, label = "**", size = 4) +
  annotate(geom = "text", x = 21, y = .36, label = "**", size = 4) +
  annotate(geom = "text", x = 28, y = .47, label = "**", size = 4) +
  annotate(geom = "text", x = 35, y = .43, label = "**", size = 4) +
  annotate(geom = "text", x = 42, y = .49, label = "**", size = 4) +
  annotate(geom = "text", x = 49, y = .45, label = "**", size = 4) +
  annotate(geom = "text", x = 56, y = .74, label = "ns", size = 3) +
  annotate(geom = "text", x = 77, y = .61, label = "*", size = 4)

EF2_plot <- PCR_data_final %>% mutate(facet = "facet", days_post_feed = weeks_post_feed*7) %>% 
  filter(genes_norm == "EF2_norm") %>% 
  ggplot(mapping = aes(x = days_post_feed, y = relative_expression)) +
  facet_wrap(~facet, labeller = as_labeller(c("facet" = "Endogenous TRPA1 - normalized by EF2"))) +
  stat_summary(geom = "bar", fill = "white", color = "black") +
  stat_summary(geom = "errorbar", width = 2, color = "black") +
 # geom_abline(intercept = .15, slope = .04, color = "darkred", linetype = "dashed") +
  theme_bw() +
  scale_x_continuous(name = "Days after RNAi feeding", breaks = c(seq(0, 56, 7), 77)) +
  scale_y_continuous(name = "Relative expression", breaks = seq(0, 1, .2)) +
  rremove("grid") +
  geom_segment(aes(x = 3.5, xend = 3.5, y = 1.3, yend = 1.2), arrow = arrow(length = unit(5, "points"))) +
  geom_text(aes(x = 3.5, y = 1.35, label = "RNAi"), size = 3) +
  annotate(geom = "text", x = 7, y =.41, label = "**", size = 4) +
  annotate(geom = "text", x = 14, y = .49, label = "**", size = 4) +
  annotate(geom = "text", x = 21, y = .41, label = "**", size = 4) +
  annotate(geom = "text", x = 28, y = .62, label = "*", size = 4) +
  annotate(geom = "text", x = 35, y = .57, label = "**", size = 4) +
  annotate(geom = "text", x = 42, y = .61, label = "**", size = 4) +
  annotate(geom = "text", x = 49, y = .74, label = "ns", size = 3) +
  annotate(geom = "text", x = 56, y = .64, label = "*", size = 4) +
  annotate(geom = "text", x = 77, y = .67, label = "*", size = 4)

S_plot <- PCR_data_final %>% mutate(facet = "facet", days_post_feed = weeks_post_feed*7) %>% 
  filter(genes_norm == "18S_norm") %>% 
  ggplot(mapping = aes(x = days_post_feed, y = relative_expression)) +
  facet_wrap(~facet, labeller = as_labeller(c("facet" = "Endogenous TRPA1 - normalized by 18S"))) +
  stat_summary(geom = "bar", fill = "white", color = "black") +
  stat_summary(geom = "errorbar", width = 2, color = "black") +
 # geom_abline(intercept = .15, slope = .04, color = "darkred", linetype = "dashed") +
  theme_bw() +
  scale_x_continuous(name = "Days after RNAi feeding", breaks = c(seq(0, 56, 7), 77)) +
  scale_y_continuous(name = "Relative expression", breaks = seq(0, 1, .2)) +
  rremove("grid") +
  geom_segment(aes(x = 3.5, xend = 3.5, y = 1.3, yend = 1.2), arrow = arrow(length = unit(5, "points"))) +
  geom_text(aes(x = 3.5, y = 1.35, label = "RNAi"), size = 3) +
  annotate(geom = "text", x = 7, y =.37, label = "*", size = 4) +
  annotate(geom = "text", x = 14, y = .41, label = "*", size = 4) +
  annotate(geom = "text", x = 21, y = .43, label = "*", size = 4) +
  annotate(geom = "text", x = 28, y = .47, label = "*", size = 4) +
  annotate(geom = "text", x = 35, y = .54, label = "*", size = 4) +
  annotate(geom = "text", x = 42, y = .48, label = "*", size = 4) +
  annotate(geom = "text", x = 49, y = .39, label = "*", size = 4) +
  annotate(geom = "text", x = 56, y = .59, label = "*", size = 4) +
  annotate(geom = "text", x = 77, y = .63, label = "*", size = 4)

GAPDH_plot
EF2_plot
S_plot


# global figure

main_plot <- ggarrange(G, S, nrow = 2, common.legend = T, labels = c("A.", "B."), 
                       align = "v", label.y = c(1.01, 1.03))

GFP_plot <- ggarrange(G_GFP, S_GFP, R_GFP, nrow = 1, align = "h", common.legend = T, widths = c(1.35, 1, 1))
GFP_plot <- annotate_figure(GFP_plot, bottom = text_grob("Days after last RNAi feeding", vjust = 0, size = 11, hjust = .4))

secondary_plot <- ggarrange(GFP_plot, GAPDH_plot, nrow = 2, labels = c("C.", "D."), label.y = c(.88, 1))

ggsave(plot = ggarrange(main_plot, secondary_plot, nrow = 1, align = "h"), 
       filename = "RNAi/figure main results.png", 
       width = 1400, height = 1000, dpi = 300, units = "px", bg = "white",
       scaling = .6)

# additional figure(s)

first_feed_plot <- ggarrange(G, S, nrow = 1, common.legend = TRUE, labels = c("A.", "B."), align = "hv")
last_feed_plot <- ggarrange(Gbis, Sbis, nrow = 1, common.legend = TRUE, labels = c("C.", "D."), align = "hv", legend = "none")

ggsave(ggarrange(first_feed_plot, last_feed_plot, nrow = 2, heights = c(1.1, 1)), 
       filename = "RNAi/figure supp days feeding.png", 
       width = 1400, height = 1200, dpi = 300, units = "px", bg = "white",
       scaling = .6)

ggsave(plot = ggarrange(GAPDH_plot, EF2_plot, S_plot, nrow = 3, align = "v", labels = c("A", "B", "C")), 
       filename = "RNAi/figure supp homekeeping genes.png", 
       width = 1000, height = 1500, dpi = 300, units = "px", bg = "white",
       scaling = .6)
```
