# Supplementary material for: Planarian RNAi knockdown: feeding once might just be enough
Source: Front Neurosci. 2025 Apr 30;19:1546196. doi: 10.3389/fnins.2025.1546196 (PMC12075233; doi:10.3389/fnins.2025.1546196)
Supplement: Supplementary file 1 [file Data_Sheet_1.ZIP › code and data/RNAi/qPCR results RNAi one-shot bis.csv]

num	date	weeks_post_feed	days_post_feed	n_feed	samples	TRPA1_mean_Ct	GAPDH_mean_Ct	EF2_mean_Ct	18S_mean_Ct	GAPDH_norm	EF2_norm	18S_norm
101	24/09/13	0	0	0	control 48	28.91	18.83	16.66	8.68	1.00	1.00	1.00
102	24/09/13	0	0	0	control 49	29.4	19.98	16.82	8.46	1.58	0.80	0.61
103	24/09/13	0	0	0	control 50	29.72	20.03	17.34	8.34	1.31	0.91	0.45
104	24/09/13	0	0	0	control 51	29.73	19.95	18.72	9.08	1.23	2.36	0.75
105	24/09/13	0	0	0	control 68	29.47	19.18	16.97	8.45	0.86	0.84	0.58
106	24/09/13	0	0	0	control 69	28.27	17.76	17.38	7.97	0.74	2.57	0.95
107	24/09/13	0	0	0	control 70	30.83	19.42	17.89	7.15	0.40	0.62	0.09
4	24/06/11	1	7	1	4	31.38	17.51	16.27	6.83	0.07	0.14	0.05
5	24/06/11	1	7	1	5	30.53	16.98	15.76	6.9	0.09	0.17	0.09
6	24/06/11	1	7	1	6	29.29	16.43	15.46	6.25	0.15	0.33	0.14
7	24/06/11	1	7	1	7	28.4	15.82	14.77	5.59	0.18	0.38	0.17
8	24/06/11	1	7	1	8	29.1	15.54	15.3	5.72	0.09	0.34	0.11
9	24/06/11	1	7	1	9	29.06	15.74	15.03	5.77	0.11	0.29	0.12
10	24/06/18	2	14	1	10	28.84	16.38	15.36	5.77	0.19	0.43	0.14
11	24/06/18	2	14	1	11	30.58	18.35	16.23	7.34	0.23	0.23	0.12
12	24/06/18	2	14	1	12	29.37	17.36	16.5	6.48	0.26	0.65	0.16
13	24/06/18	2	14	1	13	29.6	16.86	16.09	5.98	0.16	0.42	0.10
14	24/06/18	2	14	1	14	28.78	16.17	14.4	5.81	0.17	0.23	0.15
15	24/06/18	2	14	1	15	28.39	15.77	14.56	5.51	0.17	0.33	0.16
16	24/06/25	3	21	1	16	28.66	16.09	15.45	5.87	0.18	0.51	0.17
17	24/06/25	3	21	1	17	29.16	16.33	14.59	5.89	0.15	0.20	0.12
18	24/06/25	3	21	1	18	28.17	16.28	14.77	5.76	0.29	0.45	0.22
19	24/06/25	3	21	1	19	33.77	20.35	17.49	11.03	0.10	0.06	0.18
20	24/06/25	3	21	1	20	30.69	17.55	16.11	6.95	0.12	0.20	0.09
21	24/06/25	3	21	1	21	29.39	16.66	15.24	6.04	0.16	0.27	0.12
22	24/07/02	4	28	1	22	28.31	16.16	14.57	5.76	0.24	0.36	0.20
23	24/07/02	4	28	1	23	28.58	16.25	15.07	5.85	0.21	0.42	0.18
24	24/07/02	4	28	1	24	29.28	16.80	15.42	6.36	0.19	0.33	0.15
25	24/07/02	4	28	1	25	28.64	16.76	15.33	5.52	0.29	0.48	0.13
26	24/07/02	4	28	1	26	27.91	16.76	15.87	5.83	0.48	1.16	0.28
27	24/07/02	4	28	1	27	29.25	17.16	16.23	6	0.25	0.59	0.12
28	24/07/09	5	35	1	28	29.21	16.94	15.84	6.05	0.22	0.46	0.13
29	24/07/09	5	35	1	29	27.8	15.81	15.03	5.54	0.27	0.70	0.24
30	24/07/09	5	35	1	30	28.44	16.13	15.07	6.06	0.21	0.46	0.23
31	24/07/09	5	35	1	31	28.95	16.67	15.35	6.73	0.22	0.39	0.25
32	24/07/09	5	35	1	32	28.88	16.92	15.57	6.55	0.27	0.48	0.23
33	24/07/09	5	35	1	33	28.64	16.62	15.22	6.25	0.26	0.44	0.22
34	24/07/16	6	42	1	34	28.03	15.95	14.8	6.06	0.25	0.51	0.30
35	24/07/16	6	42	1	35	28.91	17.14	15.82	5.33	0.31	0.56	0.10
36	24/07/16	6	42	1	36	30.05	18.18	16.6	6.6	0.29	0.44	0.11
37	24/07/16	6	42	1	37	29.21	17.55	16.28	6.69	0.33	0.62	0.20
38	24/07/16	6	42	1	38	30.86	18.76	17.21	7.51	0.25	0.38	0.12
39	24/07/16	6	42	1	39	29.96	18.34	17.25	7.7	0.34	0.73	0.24
40	24/07/23	7	49	1	40	31.39	20.39	19.34	9.28	0.53	1.15	0.27
41	24/07/23	7	49	1	41	32.29	19.74	19.15	8.65	0.18	0.54	0.09
42	24/07/23	7	49	1	42	31.07	19.31	18.86	8.2	0.31	1.03	0.16
43	24/07/23	7	49	1	43	31.36	19.02	18.93	7.59	0.21	0.88	0.09
44	24/07/23	7	49	1	44	31.6	18.78	17.62	6.84	0.15	0.30	0.04
45	24/07/23	7	49	1	45	30.99	18.34	17.36	7.38	0.17	0.38	0.10
46	24/07/30	8	56	1	46	29.91	18.38	16.82	6.32	0.37	0.56	0.10
47	24/07/30	8	56	1	47	29.67	19.08	16.35	6.59	0.70	0.48	0.14
48	24/07/30	8	56	1	48	28.6	18.56	14.99	6.15	1.03	0.39	0.21
49	24/07/30	8	56	1	49	28.66	17.77	15.41	6.04	0.57	0.50	0.19
50	24/07/30	8	56	1	50	28.39	17.17	15.3	6.44	0.45	0.56	0.30
51	24/07/30	8	56	1	51	30.78	18.42	18.52	8.18	0.21	0.99	0.19
65	24/08/20	11	77	1	65	28.93	17.69	16.27	6.65	0.45	0.75	0.24
66	24/08/20	11	77	1	66	29.01	18.37	16.89	7.2	0.68	1.09	0.33
67	24/08/20	11	77	1	67	29.73	18.48	16.12	7.61	0.44	0.39	0.27
68	24/08/20	11	77	1	68	28.2	17.03	14.98	6.39	0.47	0.51	0.33
72	24/08/20	11	77	1	72	29.24	17.25	15.95	7.21	0.27	0.49	0.29
73	24/08/20	11	77	1	73	30.28	18.19	17.02	7.78	0.25	0.50	0.21
