# Supplementary material for: Planarian RNAi knockdown: feeding once might just be enough
Source: Front Neurosci. 2025 Apr 30;19:1546196. doi: 10.3389/fnins.2025.1546196 (PMC12075233; doi:10.3389/fnins.2025.1546196)
Supplement: Supplementary file 1 [file Data_Sheet_1.ZIP › code and data/RNAi/RNAi GFP + AITC50 + 2 weeks.csv]

n	x	y	L	t	behavior
1	0.157	1.281	0.000	0	R
1	0.136	1.281	0.021	1	R
1	-0.013	1.451	0.246	2	R
1	0.009	1.472	0.276	3	R
1	0.157	1.451	0.426	4	R
1	0.136	1.408	0.474	5	R
1	0.072	1.324	0.580	6	R
1	0.178	1.281	0.694	7	R
1	0.221	1.218	0.770	8	R
1	0.305	1.069	0.941	9	R
1	0.305	1.027	0.984	10	R
1	0.221	1.090	1.090	11	R
1	0.072	1.154	1.251	12	R
1	0.009	1.260	1.375	13	R
1	0.051	1.281	1.422	14	R
1	0.115	1.366	1.528	15	R
1	0.221	1.408	1.642	16	R
1	0.051	1.387	1.813	17	R
1	0.030	1.451	1.880	18	R
1	0.093	1.430	1.947	19	R
1	-0.034	1.196	2.213	20	R
1	-0.013	1.196	2.234	21	R
1	0.009	1.154	2.281	22	R
1	0.030	1.387	2.515	23	R
1	-0.034	1.536	2.677	24	R
1	-0.161	1.324	2.924	25	R
1	-0.225	1.260	3.014	26	R
1	-0.161	1.408	3.175	27	R
1	-0.140	1.430	3.205	28	R
1	0.051	1.218	3.490	29	R
1	-0.034	1.239	3.578	30	R
1	0.009	1.408	3.752	31	R
1	0.051	1.493	3.847	32	R
1	0.051	1.599	3.953	33	R
1	0.136	1.832	4.201	34	R
1	0.157	2.044	4.414	35	R
1	0.136	2.277	4.648	36	R
1	0.136	2.532	4.903	37	R
1	-0.076	2.150	5.339	38	R
1	-0.182	2.023	5.505	39	R
1	-0.034	2.087	5.666	40	R
1	-0.055	2.214	5.795	41	R
1	-0.097	2.341	5.929	42	R
1	-0.203	2.489	6.111	43	R
1	-0.267	2.426	6.201	44	R
1	-0.246	2.638	6.414	45	R
1	-0.246	2.850	6.626	46	R
1	-0.267	2.977	6.755	47	R
1	-0.267	3.210	6.988	48	R
1	-0.288	3.401	7.180	49	R
1	-0.373	3.634	7.428	50	R
1	-0.521	3.888	7.723	51	R
1	-0.648	4.015	7.903	52	R
1	-0.648	4.058	7.945	53	R
1	-0.670	4.058	7.966	54	R
1	-0.797	4.164	8.132	55	R
1	-0.818	4.206	8.179	56	R
1	-0.882	4.227	8.246	57	R
1	-0.924	4.248	8.294	58	R
1	-0.691	4.206	8.530	59	R
1	-0.458	4.015	8.832	60	R
1	-0.394	3.782	9.073	61	R
1	-0.437	3.634	9.228	62	R
1	-0.606	3.464	9.467	63	R
1	-0.776	3.210	9.773	64	R
1	-0.882	3.104	9.923	65	R
1	-0.988	2.934	10.123	66	S
1	-1.136	2.807	10.318	67	S
1	-1.348	2.638	10.590	68	S
1	-1.454	2.532	10.740	69	S
1	-1.666	2.341	11.025	70	S
1	-1.835	2.256	11.214	71	S
1	-2.026	2.193	11.415	72	S
1	-2.344	2.108	11.744	73	S
1	-2.535	2.065	11.940	74	S
1	-2.747	2.065	12.152	75	S
1	-2.853	2.065	12.258	76	S
1	-3.022	2.044	12.429	77	S
1	-3.298	2.002	12.707	78	S
1	-3.573	1.917	12.996	79	S
1	-3.828	1.832	13.264	80	S
1	-4.018	1.663	13.519	81	S
1	-4.209	1.493	13.774	82	S
1	-4.442	1.324	14.063	83	S
1	-4.739	1.069	14.453	84	S
1	-5.015	0.773	14.858	85	S
1	-5.184	0.561	15.130	86	S
1	-5.269	0.391	15.319	87	S
1	-5.290	0.264	15.448	88	S
1	-5.311	0.010	15.703	89	S
1	-5.417	-0.118	15.869	90	S
1	-5.523	-0.287	16.069	91	S
1	-5.714	-0.478	16.339	92	S
1	-5.735	-0.690	16.552	93	S
1	-5.735	-0.902	16.764	94	S
1	-5.756	-1.177	17.040	95	S
1	-5.799	-1.474	17.340	96	S
1	-5.778	-1.665	17.532	97	S
1	-5.735	-1.813	17.686	98	S
1	-5.672	-2.046	17.928	99	S
1	-5.650	-2.385	18.267	100	S
1	-5.650	-2.534	18.416	101	S
1	-5.629	-2.809	18.692	102	S
1	-5.608	-3.085	18.968	103	S
1	-5.650	-3.297	19.185	104	S
1	-5.650	-3.403	19.291	105	S
1	-5.608	-3.700	19.590	106	S
1	-5.608	-3.848	19.739	107	S
1	-5.566	-4.293	20.186	108	S
1	-5.544	-4.335	20.233	109	S
1	-5.502	-4.441	20.347	110	S
1	-5.417	-4.569	20.500	111	S
1	-5.311	-4.675	20.650	112	S
1	-5.163	-4.780	20.832	113	S
1	-4.930	-5.014	21.162	114	S
1	-4.760	-5.162	21.387	115	S
1	-4.527	-5.353	21.689	116	S
1	-4.379	-5.480	21.884	117	S
1	-4.188	-5.607	22.113	118	S
1	-4.082	-5.777	22.313	119	S
1	-3.785	-5.967	22.666	120	S
1	-3.552	-6.116	22.942	121	S
1	-3.404	-6.158	23.097	122	S
1	-3.171	-6.179	23.331	123	S
1	-2.916	-6.285	23.606	124	S
1	-2.704	-6.434	23.865	125	S
1	-2.429	-6.497	24.148	126	S
1	-2.069	-6.582	24.518	127	S
1	-1.878	-6.624	24.713	128	S
1	-1.645	-6.667	24.950	129	S
1	-1.411	-6.709	25.187	130	S
1	-1.221	-6.730	25.379	131	S
1	-1.030	-6.730	25.570	132	S
1	-0.712	-6.709	25.889	133	S
1	-0.585	-6.688	26.017	134	S
1	-0.331	-6.688	26.272	135	S
1	-0.076	-6.646	26.530	136	S
1	0.178	-6.624	26.785	137	S
1	0.348	-6.540	26.974	138	S
1	0.602	-6.370	27.280	139	S
1	0.750	-6.264	27.462	140	S
1	0.899	-6.179	27.633	141	S
1	1.259	-6.095	28.003	142	S
1	1.365	-6.031	28.127	143	S
1	1.535	-5.883	28.352	144	S
1	1.683	-5.734	28.562	145	S
1	1.831	-5.544	28.804	146	S
1	2.043	-5.374	29.075	147	S
1	2.170	-5.226	29.271	148	S
1	2.404	-5.035	29.572	149	S
1	2.616	-4.844	29.857	150	S
1	2.891	-4.611	30.218	151	S
1	3.061	-4.463	30.443	152	S
1	3.336	-4.166	30.848	153	S
1	3.548	-3.975	31.133	154	S
1	3.654	-3.848	31.299	155	S
1	3.739	-3.636	31.527	156	S
1	3.845	-3.445	31.745	157	S
1	3.908	-3.254	31.946	158	S
1	3.930	-3.106	32.096	159	S
1	3.972	-2.873	32.333	160	S
1	4.014	-2.597	32.612	161	S
1	4.078	-2.280	32.936	162	S
1	4.099	-1.919	33.297	163	S
1	4.142	-1.559	33.660	164	S
1	4.163	-1.495	33.727	165	S
1	4.248	-1.220	34.015	166	S
1	4.311	-1.050	34.196	167	S
1	4.332	-0.902	34.346	168	S
1	4.375	-0.626	34.625	169	S
1	4.375	-0.393	34.858	170	S
1	4.375	-0.096	35.155	171	S
1	4.375	-0.012	35.240	172	S
1	4.184	0.221	35.541	173	S
1	4.057	0.391	35.753	174	S
1	3.908	0.624	36.029	175	S
1	3.718	0.900	36.364	176	S
1	3.633	1.090	36.573	177	S
1	3.442	1.345	36.891	178	S
1	3.251	1.536	37.161	179	S
1	3.103	1.769	37.437	180	S
1	2.997	1.981	37.674	181	S
1	2.849	2.108	37.869	182	S
1	2.679	2.299	38.125	183	S
1	2.573	2.405	38.275	184	S
1	2.425	2.574	38.500	185	S
1	2.340	2.659	38.620	186	S
1	2.064	2.722	38.903	187	S
1	1.768	2.744	39.200	188	S
1	1.450	2.722	39.519	189	S
1	1.280	2.680	39.693	190	S
1	1.132	2.616	39.855	191	S
1	0.899	2.320	40.232	192	S
1	0.750	2.150	40.457	193	S
1	0.708	1.959	40.653	194	S
1	0.517	1.832	40.882	195	S
1	0.284	1.747	41.130	196	S
1	0.009	1.557	41.465	197	S
1	-0.055	1.451	41.589	198	S
1	-0.140	1.260	41.798	199	S
1	-0.331	1.069	42.067	200	S
1	-0.542	0.879	42.353	201	S
1	-0.712	0.773	42.553	202	S
1	-0.797	0.624	42.723	203	S
1	-1.072	0.349	43.113	204	S
1	-1.263	0.200	43.355	205	S
1	-1.411	0.010	43.596	206	S
1	-1.602	-0.181	43.866	207	S
1	-1.687	-0.436	44.134	208	S
1	-1.751	-0.711	44.417	209	S
1	-1.941	-1.093	44.844	210	S
1	-2.111	-1.305	45.115	211	S
1	-2.217	-1.474	45.315	212	S
1	-2.302	-1.792	45.644	213	S
1	-2.365	-1.898	45.768	214	S
1	-2.450	-2.068	45.957	215	S
1	-2.556	-2.237	46.157	216	S
1	-2.747	-2.470	46.458	217	S
1	-2.832	-2.640	46.648	218	S
1	-2.980	-2.809	46.873	219	S
1	-3.107	-3.021	47.120	220	S
1	-3.340	-3.191	47.409	221	S
1	-3.573	-3.424	47.738	222	S
1	-3.722	-3.551	47.934	223	S
1	-4.040	-3.657	48.269	224	S
1	-4.230	-3.700	48.464	225	S
1	-4.464	-3.721	48.698	226	S
1	-4.781	-3.784	49.023	227	S
1	-5.057	-3.784	49.298	228	S
1	-5.311	-3.848	49.560	229	S
1	-5.544	-3.890	49.797	230	S
1	-5.735	-3.912	49.989	231	S
1	-5.841	-3.912	50.095	232	S
1	-5.905	-3.869	50.172	233	S
1	-5.947	-3.869	50.214	234	S
1	-5.990	-3.742	50.348	235	S
1	-6.011	-3.678	50.415	236	S
1	-6.159	-3.551	50.610	237	S
1	-6.307	-3.276	50.923	238	S
1	-6.413	-3.064	51.160	239	S
1	-6.519	-2.852	51.397	240	S
1	-6.647	-2.555	51.720	241	S
1	-6.753	-2.152	52.137	242	S
1	-6.795	-1.962	52.332	243	S
1	-6.859	-1.728	52.574	244	S
1	-6.880	-1.665	52.641	245	S
1	-6.922	-1.326	52.982	246	S
1	-7.007	-0.711	53.603	247	S
1	-7.134	-0.330	54.005	248	S
1	-7.176	-0.075	54.263	249	S
1	-7.113	0.158	54.505	250	S
1	-7.070	0.476	54.825	251	S
1	-7.028	0.688	55.041	252	S
1	-7.007	0.900	55.254	253	S
1	-6.986	1.112	55.467	254	S
1	-6.922	1.302	55.668	255	S
1	-6.795	1.642	56.031	256	S
1	-6.774	1.981	56.370	257	S
1	-6.689	2.277	56.679	258	S
1	-6.541	2.595	57.030	259	S
1	-6.435	2.850	57.305	260	S
1	-6.244	3.168	57.676	261	S
1	-6.117	3.422	57.961	262	S
1	-6.053	3.570	58.122	263	S
1	-5.990	3.719	58.283	264	S
1	-5.841	3.931	58.542	265	S
1	-5.735	4.058	58.708	266	S
1	-5.608	4.227	58.920	267	S
1	-5.544	4.376	59.081	268	S
1	-5.290	4.609	59.426	269	S
1	-5.205	4.736	59.579	270	S
1	-5.078	4.906	59.791	271	S
1	-5.036	4.927	59.838	272	S
1	-4.951	4.969	59.933	273	S
1	-4.909	5.054	60.028	274	S
1	-4.781	5.160	60.193	275	S
1	-4.697	5.245	60.313	276	S
1	-4.591	5.308	60.437	277	S
1	-4.506	5.372	60.543	278	S
1	-4.294	5.626	60.874	279	S
1	-4.146	5.796	61.099	280	G
1	-3.955	5.923	61.328	281	G
1	-3.531	6.135	61.802	282	G
1	-3.255	6.304	62.126	283	G
1	-3.001	6.474	62.431	284	G
1	-2.577	6.665	62.896	285	G
1	-2.302	6.792	63.200	286	G
1	-2.090	6.855	63.421	287	G
1	-1.857	6.898	63.658	288	G
1	-1.666	6.919	63.850	289	G
1	-1.433	6.983	64.092	290	G
1	-1.200	7.004	64.326	291	G
1	-0.860	7.067	64.671	292	G
1	-0.670	7.110	64.866	293	G
1	-0.500	7.110	65.036	294	G
1	-0.394	7.110	65.142	295	G
1	-0.203	7.110	65.332	296	G
1	0.030	7.110	65.566	297	G
1	0.072	7.110	65.608	298	G
1	0.199	7.131	65.737	299	G
2	-1.426	-0.726	0.000	0	R
2	-1.355	-0.844	0.138	1	R
2	-1.520	-0.939	0.328	2	R
2	-1.473	-1.010	0.413	3	R
2	-1.426	-0.986	0.466	4	R
2	-1.473	-0.774	0.683	5	R
2	-1.473	-0.774	0.683	6	R
2	-1.426	-0.774	0.730	7	R
2	-1.426	-0.774	0.730	8	R
2	-1.378	-0.656	0.857	9	R
2	-1.378	-0.609	0.904	10	R
2	-1.426	-0.609	0.952	11	R
2	-1.190	-0.609	1.188	12	R
2	-1.190	-0.538	1.258	13	R
2	-1.237	-0.538	1.306	14	R
2	-1.331	-0.514	1.403	15	R
2	-1.496	-0.467	1.575	16	R
2	-1.378	-0.491	1.695	17	R
2	-1.378	-0.514	1.718	18	R
2	-1.355	-0.491	1.752	19	R
2	-1.166	-0.443	1.946	20	R
2	-1.166	-0.609	2.111	21	R
2	-1.166	-0.703	2.206	22	R
2	-1.190	-0.750	2.259	23	R
2	-1.355	-0.844	2.449	24	R
2	-1.213	-0.774	2.607	25	R
2	-1.213	-0.774	2.607	26	R
2	-1.260	-0.750	2.660	27	R
2	-1.213	-0.585	2.832	28	R
2	-1.213	-0.491	2.926	29	R
2	-1.142	-0.396	3.044	30	R
2	-1.072	-0.255	3.202	31	R
2	-1.048	-0.137	3.322	32	R
2	-1.001	-0.042	3.428	33	R
2	-0.977	-0.042	3.452	34	R
2	-1.048	-0.302	3.720	35	R
2	-1.119	-0.467	3.900	36	R
2	-1.166	-0.703	4.141	37	R
2	-1.260	-0.868	4.331	38	R
2	-1.378	-0.962	4.482	39	R
2	-1.543	-1.104	4.699	40	R
2	-1.308	-0.797	5.086	41	R
2	-1.355	-0.703	5.192	42	R
2	-1.402	-0.585	5.319	43	R
2	-1.496	-0.443	5.489	44	R
2	-1.567	-0.396	5.574	45	R
2	-1.685	-0.207	5.797	46	R
2	-1.591	-0.538	6.140	47	R
2	-1.614	-0.585	6.193	48	R
2	-1.591	-0.491	6.290	49	R
2	-1.308	-0.609	6.597	50	G
2	-1.190	-0.750	6.781	51	G
2	-1.142	-0.821	6.866	52	G
2	-1.072	-0.939	7.004	53	G
2	-1.048	-1.128	7.194	54	G
2	-1.024	-1.387	7.455	55	G
2	-1.024	-1.529	7.596	56	G
2	-1.048	-1.835	7.904	57	G
2	-1.072	-2.024	8.094	58	G
2	-1.119	-2.166	8.243	59	G
2	-1.355	-2.354	8.545	60	G
2	-1.426	-2.449	8.663	61	R
2	-1.591	-2.519	8.843	62	R
2	-1.756	-2.614	9.033	63	R
2	-1.473	-2.543	9.325	64	R
2	-1.449	-2.590	9.378	65	R
2	-1.331	-2.637	9.505	66	R
2	-1.308	-2.661	9.538	67	R
2	-1.284	-2.826	9.705	68	R
2	-1.284	-2.850	9.728	69	R
2	-1.095	-2.920	9.930	70	R
2	-1.001	-3.015	10.063	71	R
2	-0.977	-3.133	10.184	72	R
2	-1.095	-2.755	10.579	73	R
2	-1.095	-2.637	10.697	74	R
2	-1.166	-2.543	10.815	75	R
2	-1.237	-2.425	10.953	76	R
2	-1.355	-2.189	11.216	77	R
2	-1.402	-1.953	11.457	78	R
2	-1.402	-1.741	11.669	79	R
2	-1.402	-1.481	11.929	80	G
2	-1.426	-1.363	12.049	81	G
2	-1.426	-1.269	12.143	82	G
2	-1.378	-1.057	12.361	83	G
2	-1.378	-0.821	12.597	84	G
2	-1.426	-0.514	12.907	85	G
2	-1.426	-0.302	13.120	86	G
2	-1.520	-0.090	13.352	87	G
2	-1.520	0.099	13.541	88	G
2	-1.473	0.264	13.712	89	G
2	-1.402	0.500	13.959	90	G
2	-1.378	0.547	14.011	91	G
2	-1.284	0.642	14.145	92	G
2	-1.119	0.831	14.396	93	G
2	-1.048	1.066	14.642	94	G
2	-1.001	1.161	14.747	95	G
2	-0.836	1.397	15.035	96	G
2	-0.741	1.585	15.246	97	G
2	-0.647	1.869	15.545	98	G
2	-0.576	2.081	15.769	99	G
2	-0.553	2.128	15.821	100	G
2	-0.529	2.270	15.965	101	G
2	-0.435	2.411	16.135	102	G
2	-0.222	2.576	16.404	103	G
2	-0.081	2.647	16.562	104	G
2	0.108	2.765	16.785	105	G
2	0.273	2.883	16.988	106	G
2	0.485	3.025	17.243	107	G
2	0.863	3.119	17.632	108	G
2	0.910	3.142	17.685	109	G
2	1.146	3.190	17.925	110	G
2	1.217	3.190	17.996	111	G
2	1.264	3.166	18.049	112	G
2	1.405	3.048	18.233	113	G
2	1.594	3.001	18.428	114	G
2	1.830	2.907	18.682	115	G
2	1.995	2.836	18.861	116	G
2	2.137	2.671	19.079	117	G
2	2.302	2.435	19.367	118	G
2	2.467	2.293	19.584	119	G
2	2.561	2.175	19.735	120	G
2	2.609	1.869	20.046	121	S
2	2.656	1.727	20.195	122	S
2	2.727	1.609	20.332	123	S
2	2.797	1.468	20.491	124	S
2	2.845	1.302	20.662	125	S
2	3.010	1.161	20.880	126	S
2	3.151	0.996	21.097	127	S
2	3.222	0.783	21.321	128	S
2	3.316	0.453	21.665	129	S
2	3.316	0.406	21.712	130	S
2	3.340	0.170	21.949	131	S
2	3.364	0.076	22.046	132	S
2	3.434	-0.207	22.338	133	S
2	3.434	-0.538	22.668	134	S
2	3.411	-0.774	22.905	135	S
2	3.364	-1.057	23.192	136	S
2	3.387	-1.245	23.383	137	S
2	3.364	-1.529	23.667	138	S
2	3.340	-1.764	23.904	139	S
2	3.222	-2.024	24.189	140	S
2	3.246	-2.142	24.309	141	S
2	3.246	-2.425	24.592	142	S
2	3.246	-2.519	24.687	143	S
2	2.632	-2.755	25.344	144	S
2	2.467	-2.803	25.516	145	S
2	2.349	-2.873	25.653	146	S
2	2.090	-2.991	25.938	147	S
2	1.948	-3.015	26.082	148	S
2	1.806	-3.062	26.231	149	S
2	1.500	-3.062	26.538	150	S
2	1.217	-3.062	26.821	151	S
2	1.122	-3.062	26.915	152	S
2	0.721	-2.944	27.333	153	S
2	0.698	-2.779	27.500	154	S
2	0.721	-2.732	27.553	155	S
2	0.556	-2.449	27.880	156	S
2	0.462	-2.331	28.031	157	S
2	0.344	-2.024	28.360	158	S
2	0.320	-1.859	28.527	159	S
2	0.320	-1.717	28.668	160	S
2	0.297	-1.552	28.835	161	S
2	0.249	-1.245	29.146	162	S
2	0.249	-1.033	29.358	163	S
2	0.415	-0.821	29.627	164	S
2	0.533	-0.726	29.778	165	S
2	0.627	-0.561	29.968	166	S
2	0.745	-0.349	30.211	167	S
2	0.768	-0.231	30.331	168	S
2	0.910	-0.066	30.549	169	S
2	1.075	0.052	30.752	170	S
2	1.240	0.123	30.931	171	S
2	1.500	0.241	31.216	172	S
2	1.712	0.264	31.430	173	S
2	2.019	0.312	31.740	174	S
2	2.302	0.359	32.027	175	S
2	2.561	0.335	32.288	176	S
2	2.679	0.264	32.425	177	S
2	2.750	0.264	32.496	178	S
2	2.986	0.241	32.733	179	S
2	3.222	0.241	32.969	180	S
2	3.340	0.241	33.087	181	S
2	3.505	0.264	33.254	182	S
2	3.788	0.312	33.541	183	S
2	4.095	0.359	33.851	184	S
2	4.354	0.406	34.115	185	S
2	4.543	0.382	34.305	186	S
2	4.661	0.288	34.456	187	S
2	4.685	0.123	34.623	188	S
2	4.803	-0.066	34.846	189	S
2	4.897	-0.207	35.016	190	S
2	5.133	-0.420	35.333	191	S
2	5.298	-0.679	35.641	192	S
2	5.369	-0.986	35.956	193	S
2	5.392	-1.128	36.099	194	S
2	5.487	-1.316	36.310	195	S
2	5.510	-1.505	36.500	196	S
2	5.558	-1.694	36.695	197	S
2	5.581	-1.906	36.908	198	S
2	5.605	-2.095	37.099	199	S
2	5.628	-2.449	37.453	200	S
2	5.652	-2.637	37.643	201	S
2	5.699	-2.826	37.838	202	S
2	5.723	-3.038	38.052	203	S
2	5.723	-3.298	38.311	204	S
2	5.628	-3.557	38.587	205	S
2	5.605	-3.746	38.777	206	S
2	5.581	-3.935	38.968	207	S
2	5.510	-4.053	39.105	208	S
2	5.440	-4.218	39.285	209	S
2	5.345	-4.454	39.539	210	S
2	5.156	-4.713	39.860	211	S
2	5.015	-4.855	40.060	212	S
2	4.897	-5.020	40.263	213	S
2	4.661	-5.232	40.580	214	S
2	4.449	-5.421	40.864	215	S
2	4.378	-5.468	40.949	216	S
2	4.166	-5.563	41.182	217	S
2	4.024	-5.657	41.352	218	S
2	3.930	-5.822	41.542	219	S
2	3.765	-5.893	41.722	220	S
2	3.505	-6.011	42.007	221	S
2	3.316	-6.105	42.218	222	S
2	3.033	-6.223	42.525	223	S
2	2.727	-6.436	42.898	224	S
2	2.585	-6.506	43.056	225	S
2	2.302	-6.530	43.340	226	S
2	2.066	-6.459	43.586	227	S
2	1.924	-6.459	43.728	228	S
2	1.641	-6.530	44.020	229	S
2	1.453	-6.577	44.214	230	S
2	1.193	-6.624	44.478	231	S
2	1.004	-6.624	44.667	232	S
2	0.792	-6.671	44.884	233	S
2	0.533	-6.671	45.144	234	S
2	0.226	-6.577	45.464	235	S
2	0.084	-6.459	45.649	236	S
2	-0.128	-6.318	45.904	237	S
2	-0.340	-6.129	46.188	238	S
2	-0.505	-5.987	46.405	239	S
2	-0.671	-5.822	46.639	240	S
2	-0.765	-5.633	46.850	241	S
2	-0.859	-5.492	47.020	242	S
2	-0.906	-5.374	47.147	243	S
2	-0.954	-5.232	47.296	244	S
2	-0.954	-5.067	47.462	245	S
2	-0.883	-4.902	47.641	246	S
2	-0.623	-4.643	48.008	247	S
2	-0.529	-4.430	48.241	248	S
2	-0.435	-4.312	48.392	249	S
2	-0.222	-4.242	48.615	250	S
2	0.037	-4.171	48.884	251	S
2	0.155	-4.171	49.002	252	S
2	0.367	-4.289	49.245	253	S
2	0.391	-4.383	49.343	254	S
2	0.533	-4.501	49.527	255	S
2	0.674	-4.595	49.697	256	S
2	0.863	-4.855	50.018	257	S
2	1.052	-5.067	50.302	258	S
2	1.217	-5.350	50.630	259	S
2	1.358	-5.539	50.865	260	S
2	1.547	-5.799	51.186	261	S
2	1.712	-5.940	51.404	262	S
2	1.877	-6.105	51.637	263	S
2	2.113	-6.270	51.925	264	S
2	2.302	-6.412	52.161	265	S
2	2.373	-6.412	52.232	266	S
2	2.632	-6.412	52.492	267	S
2	2.868	-6.365	52.732	268	S
2	3.104	-6.270	52.986	269	S
2	3.222	-6.152	53.153	270	S
2	3.505	-6.058	53.451	271	S
2	3.647	-5.987	53.610	272	S
2	4.095	-5.822	54.087	273	S
2	4.236	-5.704	54.272	274	S
2	4.472	-5.468	54.605	275	S
2	4.590	-5.350	54.772	276	S
2	4.732	-5.232	54.956	277	S
2	4.897	-5.114	55.159	278	S
2	5.156	-4.831	55.543	279	S
2	5.392	-4.548	55.912	280	S
2	5.463	-4.360	56.113	281	S
2	5.558	-4.194	56.304	282	S
2	5.746	-3.935	56.624	283	S
2	6.077	-3.699	57.030	284	S
2	6.147	-3.581	57.168	285	S
2	6.265	-3.251	57.519	286	S
2	6.383	-2.991	57.804	287	S
2	6.525	-2.708	58.120	288	S
2	6.596	-2.496	58.344	289	S
2	6.690	-2.260	58.598	290	S
2	6.784	-1.977	58.896	291	S
2	6.879	-1.741	59.151	292	S
2	6.902	-1.576	59.317	293	S
2	6.997	-1.151	59.752	294	S
2	7.091	-0.844	60.073	295	S
2	7.091	-0.585	60.333	296	S
2	7.067	-0.302	60.617	297	S
2	7.020	0.005	60.927	298	S
2	7.044	0.359	61.282	299	S
3	-0.361	2.275	0.000	0	R
3	-0.361	2.275	0.000	1	R
3	-0.319	2.254	0.048	2	R
3	-0.276	2.169	0.143	3	R
3	-0.234	2.147	0.190	4	R
3	-0.255	2.105	0.238	5	R
3	-0.276	2.147	0.285	6	R
3	-0.191	2.147	0.370	7	R
3	-0.213	2.084	0.438	8	R
3	-0.234	2.126	0.485	9	R
3	-0.234	2.190	0.549	10	R
3	-0.191	2.190	0.591	11	R
3	-0.319	2.105	0.745	12	R
3	-0.468	2.126	0.895	13	R
3	-0.532	2.147	0.962	14	R
3	-0.425	2.147	1.069	15	R
3	-0.276	2.169	1.219	16	R
3	-0.213	2.317	1.381	17	R
3	-0.234	2.381	1.448	18	R
3	-0.340	2.445	1.572	19	R
3	-0.361	2.445	1.593	20	R
3	-0.361	2.360	1.678	21	R
3	-0.340	2.360	1.700	22	R
3	-0.276	2.254	1.824	23	R
3	-0.446	2.211	1.999	24	R
3	-0.468	2.211	2.020	25	R
3	-0.510	2.275	2.097	26	R
3	-0.319	2.211	2.298	27	R
3	-0.340	1.999	2.512	28	R
3	-0.340	1.956	2.555	29	R
3	-0.298	2.105	2.709	30	R
3	-0.383	2.147	2.805	31	R
3	-0.404	2.254	2.913	32	R
3	-0.319	2.147	3.049	33	R
3	-0.298	2.020	3.178	34	R
3	-0.340	2.126	3.293	35	R
3	-0.425	2.169	3.388	36	R
3	-0.446	2.169	3.409	37	R
3	-0.595	2.084	3.581	38	R
3	-0.638	2.062	3.628	39	R
3	-0.765	1.892	3.841	40	R
3	-0.808	1.637	4.099	41	R
3	-0.808	1.361	4.376	42	R
3	-0.893	1.191	4.566	43	R
3	-0.893	1.106	4.651	44	R
3	-0.872	1.063	4.699	45	R
3	-0.787	1.063	4.784	46	R
3	-0.680	0.999	4.908	47	R
3	-0.510	0.914	5.098	48	R
3	-0.425	0.914	5.183	49	R
3	-0.425	0.978	5.247	50	R
3	-0.510	1.127	5.418	51	R
3	-0.553	1.233	5.533	52	R
3	-0.425	1.233	5.660	53	R
3	-0.489	1.191	5.737	54	R
3	-0.489	1.191	5.737	55	R
3	-0.659	1.233	5.912	56	R
3	-0.829	1.318	6.102	57	R
3	-0.978	1.446	6.298	58	R
3	-0.702	1.276	6.623	59	R
3	-0.617	1.148	6.776	60	R
3	-0.872	1.021	7.061	61	R
3	-0.935	0.808	7.283	62	R
3	-1.063	0.659	7.479	63	R
3	-1.233	0.574	7.670	64	R
3	-1.276	0.617	7.730	65	R
3	-0.872	0.957	8.258	66	R
3	-0.850	0.999	8.305	67	R
3	-0.723	1.084	8.459	68	R
3	-0.638	1.084	8.544	69	R
3	-0.404	1.042	8.781	70	R
3	0.085	0.999	9.272	71	R
3	0.213	0.978	9.402	72	R
3	0.425	0.935	9.618	73	R
3	0.617	0.893	9.814	74	R
3	0.914	0.808	10.124	75	R
3	1.042	0.744	10.267	76	R
3	1.106	0.723	10.334	77	R
3	0.659	0.872	10.804	78	R
3	0.510	0.957	10.976	79	R
3	0.617	1.021	11.100	80	R
3	0.680	1.127	11.224	81	R
3	0.702	1.254	11.353	82	R
3	0.638	1.318	11.443	83	R
3	0.489	0.914	11.874	84	R
3	0.361	0.850	12.016	85	R
3	0.255	0.829	12.125	86	G
3	0.085	0.765	12.306	87	G
3	-0.064	0.723	12.461	88	G
3	-0.213	0.574	12.672	89	G
3	-0.361	0.404	12.898	90	G
3	-0.468	0.128	13.194	91	G
3	-0.553	-0.106	13.443	92	G
3	-0.702	-0.361	13.738	93	G
3	-0.808	-0.553	13.957	94	G
3	-0.935	-0.829	14.261	95	G
3	-0.978	-0.978	14.416	96	G
3	-1.042	-1.169	14.618	97	G
3	-1.063	-1.318	14.768	98	G
3	-1.106	-1.361	14.828	99	G
3	-1.106	-1.446	14.913	100	G
3	-1.084	-1.510	14.981	101	G
3	-0.978	-1.722	15.218	102	G
3	-0.914	-1.850	15.361	103	G
3	-0.893	-1.446	15.765	104	G
3	-0.914	-1.424	15.796	105	G
3	-1.021	-1.382	15.910	106	G
3	-0.978	-1.233	16.065	107	G
3	-0.893	-1.127	16.201	108	G
3	-0.787	-0.957	16.402	109	G
3	-0.659	-0.808	16.598	110	G
3	-0.595	-0.553	16.861	111	G
3	-0.595	-0.361	17.052	112	G
3	-0.595	-0.149	17.265	113	G
3	-0.723	0.128	17.569	114	G
3	-0.787	0.298	17.751	115	G
3	-0.935	0.532	18.028	116	G
3	-1.084	0.765	18.305	117	G
3	-1.233	0.999	18.582	118	G
3	-1.318	1.233	18.831	119	G
3	-1.446	1.467	19.097	120	G
3	-1.531	1.616	19.269	121	G
3	-1.595	1.765	19.431	122	G
3	-1.701	1.956	19.650	123	S
3	-1.722	2.126	19.821	124	S
3	-1.786	2.339	20.043	125	S
3	-1.892	2.466	20.209	126	S
3	-1.977	2.615	20.381	127	S
3	-2.041	2.891	20.664	128	S
3	-2.211	3.147	20.971	129	S
3	-2.360	3.402	21.266	130	S
3	-2.466	3.593	21.485	131	S
3	-2.466	3.678	21.570	132	S
3	-2.530	3.827	21.732	133	S
3	-2.636	3.955	21.898	134	S
3	-2.743	4.167	22.136	135	S
3	-2.870	4.401	22.402	136	S
3	-2.977	4.550	22.585	137	S
3	-3.040	4.720	22.767	138	S
3	-3.210	4.890	23.007	139	S
3	-3.359	5.060	23.233	140	S
3	-3.593	5.188	23.500	141	S
3	-3.742	5.337	23.710	142	S
3	-3.827	5.422	23.830	143	S
3	-4.018	5.507	24.040	144	S
3	-4.188	5.528	24.211	145	S
3	-4.401	5.528	24.424	146	S
3	-4.507	5.485	24.538	147	S
3	-4.720	5.358	24.786	148	S
3	-4.890	5.315	24.962	149	S
3	-4.933	5.188	25.096	150	S
3	-5.039	5.081	25.246	151	S
3	-5.124	4.996	25.367	152	S
3	-5.315	4.805	25.637	153	S
3	-5.528	4.592	25.938	154	S
3	-5.634	4.444	26.121	155	S
3	-5.740	4.231	26.359	156	S
3	-5.783	4.103	26.493	157	S
3	-5.783	3.912	26.684	158	S
3	-5.677	3.614	27.000	159	S
3	-5.655	3.487	27.130	160	S
3	-5.634	3.338	27.280	161	S
3	-5.443	3.147	27.551	162	S
3	-5.251	2.998	27.793	163	S
3	-5.124	2.913	27.946	164	S
3	-4.826	2.764	28.279	165	S
3	-4.635	2.658	28.498	166	S
3	-4.507	2.530	28.679	167	S
3	-4.231	2.402	28.983	168	S
3	-4.082	2.360	29.138	169	S
3	-3.827	2.317	29.396	170	S
3	-3.572	2.317	29.652	171	S
3	-3.274	2.339	29.950	172	S
3	-3.125	2.360	30.100	173	S
3	-2.955	2.424	30.282	174	S
3	-2.700	2.445	30.538	175	S
3	-2.445	2.551	30.814	176	S
3	-2.190	2.658	31.091	177	S
3	-2.041	2.721	31.253	178	S
3	-1.892	2.849	31.449	179	S
3	-1.637	3.083	31.795	180	S
3	-1.446	3.274	32.065	181	S
3	-1.297	3.466	32.308	182	S
3	-1.169	3.678	32.556	183	S
3	-1.042	3.933	32.841	184	S
3	-0.914	4.167	33.107	185	S
3	-0.787	4.359	33.337	186	S
3	-0.638	4.635	33.651	187	S
3	-0.532	4.848	33.889	188	S
3	-0.574	5.124	34.169	189	S
3	-0.553	5.315	34.361	190	S
3	-0.510	5.507	34.557	191	S
3	-0.468	5.613	34.672	192	S
3	-0.383	5.889	34.961	193	S
3	-0.319	6.059	35.142	194	S
3	-0.213	6.166	35.293	195	S
3	-0.043	6.272	35.493	196	S
3	0.085	6.336	35.636	197	S
3	0.276	6.400	35.838	198	S
3	0.532	6.485	36.107	199	S
3	0.787	6.548	36.370	200	S
3	0.914	6.655	36.536	201	S
3	1.042	6.782	36.716	202	S
3	1.148	6.867	36.852	203	S
3	1.254	6.974	37.003	204	S
3	1.424	7.037	37.184	205	S
3	1.467	7.059	37.232	206	S
3	1.743	6.995	37.515	207	S
3	1.956	6.952	37.732	208	S
3	2.232	6.846	38.028	209	S
3	2.402	6.782	38.210	210	S
3	2.615	6.740	38.427	211	S
3	2.913	6.633	38.743	212	S
3	3.104	6.485	38.985	213	S
3	3.317	6.400	39.214	214	S
3	3.593	6.293	39.510	215	S
3	3.763	6.187	39.711	216	S
3	3.955	6.038	39.953	217	S
3	4.188	5.868	40.243	218	S
3	4.401	5.677	40.529	219	S
3	4.635	5.528	40.806	220	S
3	4.848	5.358	41.078	221	S
3	5.039	5.166	41.349	222	S
3	5.188	4.996	41.575	223	S
3	5.315	4.826	41.787	224	S
3	5.507	4.677	42.030	225	S
3	5.634	4.529	42.226	226	S
3	5.847	4.231	42.592	227	S
3	5.932	4.082	42.763	228	S
3	6.017	3.955	42.916	229	S
3	6.081	3.827	43.059	230	S
3	6.166	3.721	43.195	231	S
3	6.208	3.636	43.290	232	S
3	6.315	3.487	43.473	233	S
3	6.400	3.338	43.644	234	S
3	6.463	3.168	43.826	235	S
3	6.527	3.019	43.988	236	S
3	6.570	2.870	44.143	237	S
3	6.633	2.721	44.305	238	S
3	6.718	2.488	44.554	239	S
3	6.782	2.275	44.776	240	S
3	6.804	2.126	44.926	241	S
3	6.804	2.041	45.011	242	S
3	6.846	1.935	45.125	243	S
3	7.059	1.339	45.758	244	S
3	7.101	1.127	45.974	245	S
3	7.101	0.808	46.293	246	S
3	7.122	0.659	46.444	247	S
3	7.122	0.468	46.635	248	S
3	7.144	0.340	46.764	249	S
3	7.165	0.170	46.936	250	S
3	7.186	0.106	47.003	251	S
3	7.186	-0.255	47.364	252	S
3	7.186	-0.468	47.577	253	S
3	7.186	-0.595	47.705	254	S
3	7.122	-0.893	48.009	255	S
3	7.101	-1.021	48.138	256	S
3	7.080	-1.212	48.331	257	S
3	7.037	-1.446	48.569	258	S
3	6.974	-1.701	48.831	259	S
3	6.910	-1.913	49.053	260	S
3	6.761	-2.296	49.464	261	S
3	6.655	-2.721	49.902	262	S
3	6.570	-2.955	50.151	263	S
3	6.442	-3.210	50.436	264	S
3	6.400	-3.359	50.591	265	S
3	6.336	-3.487	50.734	266	S
3	6.293	-3.742	50.993	267	S
3	6.251	-3.806	51.069	268	S
3	6.038	-3.997	51.355	269	S
3	5.932	-4.146	51.538	270	S
3	5.826	-4.273	51.704	271	S
3	5.698	-4.465	51.934	272	S
3	5.570	-4.635	52.147	273	S
3	5.379	-4.784	52.389	274	S
3	5.209	-4.996	52.661	275	S
3	5.039	-5.209	52.934	276	S
3	4.805	-5.443	53.264	277	S
3	4.592	-5.570	53.512	278	S
3	4.465	-5.698	53.693	279	S
3	4.337	-5.826	53.873	280	S
3	4.103	-5.974	54.150	281	S
3	3.806	-6.038	54.455	282	S
3	3.593	-6.187	54.714	283	S
3	3.380	-6.315	54.962	284	S
3	3.189	-6.400	55.172	285	S
3	2.891	-6.527	55.496	286	S
3	2.615	-6.655	55.800	287	S
3	2.424	-6.697	55.996	288	S
3	2.020	-6.889	56.443	289	S
3	1.871	-6.974	56.614	290	S
3	1.807	-6.995	56.682	291	S
3	1.658	-7.037	56.836	292	S
3	1.595	-7.037	56.900	293	S
3	1.446	-7.080	57.055	294	S
3	1.148	-7.101	57.353	295	S
3	0.978	-7.122	57.525	296	S
3	0.723	-7.186	57.788	297	S
3	0.532	-7.250	57.989	298	S
3	-0.064	-7.314	58.588	299	S
4	-1.049	4.036	0.000	0	R
4	-1.091	4.057	0.047	1	R
4	-1.134	4.079	0.095	2	R
4	-1.134	4.164	0.180	3	R
4	-1.176	3.930	0.417	4	R
4	-1.112	4.057	0.560	5	R
4	-0.942	4.036	0.731	6	R
4	-1.049	4.015	0.839	7	R
4	-1.091	3.909	0.954	8	R
4	-1.006	3.845	1.060	9	R
4	-1.006	3.824	1.081	10	R
4	-1.049	3.909	1.176	11	R
4	-0.985	3.909	1.240	12	R
4	-0.879	3.845	1.364	13	R
4	-0.879	3.845	1.364	14	R
4	-0.815	3.845	1.427	15	R
4	-0.794	3.866	1.457	16	R
4	-0.815	3.909	1.505	17	R
4	-0.836	3.930	1.535	18	R
4	-0.773	3.866	1.625	19	R
4	-0.794	3.866	1.646	20	R
4	-0.857	3.866	1.710	21	R
4	-1.049	3.824	1.906	22	R
4	-1.261	3.845	2.119	23	R
4	-1.155	3.888	2.234	24	R
4	-1.155	3.845	2.276	25	R
4	-1.091	3.824	2.343	26	R
4	-0.921	3.866	2.518	27	R
4	-0.879	3.909	2.579	28	R
4	-0.794	3.994	2.699	29	R
4	-0.751	4.079	2.794	30	R
4	-0.773	4.079	2.815	31	R
4	-0.794	4.100	2.845	32	R
4	-0.857	3.888	3.067	33	R
4	-0.964	3.866	3.175	34	R
4	-1.049	3.845	3.263	35	R
4	-1.134	3.781	3.369	36	R
4	-1.070	3.760	3.436	37	R
4	-1.112	3.675	3.531	38	R
4	-1.134	3.654	3.561	39	R
4	-1.261	3.484	3.773	40	R
4	-1.303	3.442	3.833	41	R
4	-1.240	3.611	4.015	42	R
4	-1.049	3.675	4.216	43	R
4	-0.879	3.718	4.391	44	R
4	-0.709	3.824	4.592	45	R
4	-0.581	4.015	4.822	46	R
4	-0.454	4.164	5.017	47	R
4	-0.624	4.036	5.230	48	R
4	-0.709	4.079	5.325	49	R
4	-0.666	4.164	5.420	50	R
4	-0.624	4.355	5.616	51	R
4	-0.475	4.482	5.811	52	R
4	-0.411	4.164	6.136	53	R
4	-0.411	4.142	6.157	54	R
4	-0.284	4.100	6.292	55	R
4	-0.539	4.334	6.638	56	R
4	-0.454	4.461	6.791	57	R
4	-0.411	4.631	6.966	58	G
4	-0.348	4.780	7.128	59	G
4	-0.263	5.013	7.376	60	G
4	-0.220	5.119	7.491	61	G
4	-0.135	5.417	7.800	62	G
4	-0.114	5.565	7.950	63	G
4	-0.093	5.735	8.121	64	G
4	-0.093	5.905	8.291	65	G
4	-0.072	6.181	8.568	66	G
4	-0.050	6.351	8.739	67	G
4	-0.050	6.564	8.952	68	G
4	-0.050	6.691	9.079	69	G
4	-0.050	6.861	9.249	70	G
4	-0.093	6.967	9.363	71	G
4	-0.072	6.967	9.385	72	G
4	-0.157	7.137	9.575	73	G
4	-0.390	7.095	9.812	74	G
4	-0.815	7.095	10.237	75	G
4	-1.006	7.052	10.433	76	G
4	-1.388	7.010	10.817	77	G
4	-1.558	6.988	10.988	78	G
4	-1.707	6.967	11.139	79	G
4	-1.771	6.946	11.206	80	G
4	-1.898	6.946	11.333	81	G
4	-2.004	6.925	11.442	82	G
4	-2.195	6.840	11.651	83	G
4	-2.493	6.734	11.966	84	G
4	-2.026	6.861	12.451	85	G
4	-2.089	6.861	12.515	86	G
4	-2.238	6.840	12.665	87	G
4	-2.450	6.797	12.881	88	G
4	-2.620	6.734	13.063	89	G
4	-2.769	6.670	13.224	90	G
4	-3.194	6.542	13.668	91	G
4	-3.534	6.415	14.031	92	G
4	-3.767	6.288	14.297	93	G
4	-3.895	6.160	14.477	94	G
4	-3.980	6.075	14.597	95	G
4	-4.234	5.926	14.892	96	G
4	-4.468	5.714	15.208	97	G
4	-4.574	5.650	15.332	98	G
4	-4.744	5.502	15.558	99	G
4	-4.914	5.374	15.770	100	G
4	-5.105	5.204	16.026	101	G
4	-5.211	5.077	16.192	102	G
4	-5.403	4.801	16.528	103	G
4	-5.594	4.631	16.783	104	G
4	-5.721	4.482	16.979	105	G
4	-5.849	4.376	17.145	106	G
4	-6.018	4.206	17.385	107	G
4	-6.103	4.036	17.575	108	G
4	-6.252	3.781	17.870	109	G
4	-6.422	3.569	18.142	110	G
4	-6.549	3.378	18.372	111	G
4	-6.613	3.123	18.635	112	G
4	-6.698	2.911	18.864	113	G
4	-6.804	2.571	19.220	114	G
4	-6.889	2.380	19.429	115	G
4	-7.017	2.188	19.658	116	G
4	-7.144	1.870	20.002	117	G
4	-7.229	1.466	20.414	118	G
4	-7.293	1.063	20.822	119	G
4	-7.272	1.190	20.952	120	G
4	-7.378	0.914	21.248	121	G
4	-7.378	0.723	21.439	122	G
4	-7.399	0.532	21.631	123	G
4	-7.463	0.319	21.853	124	G
4	-7.399	0.171	22.014	125	G
4	-7.378	0.065	22.123	126	G
4	-7.314	0.235	22.304	127	G
4	-7.229	0.298	22.410	128	G
4	-7.144	0.383	22.531	129	G
4	-7.123	0.553	22.702	130	G
4	-7.123	0.638	22.787	131	G
4	-6.932	0.235	23.233	132	G
4	-6.953	0.256	23.263	133	G
4	-6.889	0.298	23.340	134	G
4	-7.229	0.404	23.696	135	G
4	-7.314	0.511	23.832	136	G
4	-7.335	0.617	23.940	137	G
4	-7.335	0.702	24.025	138	G
4	-7.399	0.787	24.131	139	G
4	-7.441	0.681	24.246	140	G
4	-7.399	0.638	24.306	141	G
4	-7.420	0.489	24.456	142	G
4	-7.441	0.362	24.585	143	G
4	-7.420	0.192	24.756	144	G
4	-7.484	-0.063	25.019	145	G
4	-7.484	-0.275	25.231	146	G
4	-7.463	-0.530	25.487	147	G
4	-7.463	-0.721	25.678	148	G
4	-7.463	-0.849	25.806	149	G
4	-7.463	-1.019	25.976	150	G
4	-7.378	-1.380	26.347	151	G
4	-7.293	-1.741	26.718	152	G
4	-7.144	-2.123	27.128	153	G
4	-7.017	-2.505	27.531	154	G
4	-6.910	-2.718	27.768	155	G
4	-6.762	-3.079	28.159	156	G
4	-6.613	-3.355	28.472	157	G
4	-6.528	-3.546	28.681	158	G
4	-6.443	-3.695	28.853	159	G
4	-6.380	-3.865	29.034	160	G
4	-6.316	-3.992	29.177	161	G
4	-6.231	-4.098	29.313	162	G
4	-6.167	-4.162	29.403	163	G
4	-6.061	-4.289	29.569	164	G
4	-5.827	-4.565	29.930	165	G
4	-5.615	-4.799	30.246	166	G
4	-5.445	-4.990	30.502	167	G
4	-5.233	-5.266	30.850	168	G
4	-5.126	-5.351	30.986	169	G
4	-4.893	-5.564	31.302	170	G
4	-4.787	-5.670	31.452	171	G
4	-4.723	-5.712	31.529	172	G
4	-4.659	-5.755	31.605	173	G
4	-4.574	-5.797	31.700	174	G
4	-4.489	-5.861	31.806	175	G
4	-4.319	-5.988	32.019	176	G
4	-4.234	-6.052	32.125	177	G
4	-3.916	-6.201	32.476	178	G
4	-3.746	-6.286	32.666	179	G
4	-3.534	-6.413	32.914	180	G
4	-3.279	-6.562	33.209	181	G
4	-3.066	-6.689	33.457	182	G
4	-2.939	-6.732	33.591	183	G
4	-2.769	-6.795	33.773	184	G
4	-2.642	-6.838	33.907	185	G
4	-2.323	-6.944	34.243	186	G
4	-1.962	-7.050	34.619	187	G
4	-1.771	-7.093	34.815	188	G
4	-1.643	-7.114	34.944	189	G
4	-1.346	-7.199	35.253	190	G
4	-0.985	-7.326	35.636	191	G
4	-0.773	-7.326	35.849	192	G
4	-0.539	-7.369	36.086	193	G
4	-0.390	-7.369	36.235	194	G
4	-0.178	-7.369	36.447	195	G
4	0.035	-7.326	36.664	196	G
4	0.353	-7.305	36.983	197	G
4	0.629	-7.263	37.262	198	G
4	0.757	-7.241	37.392	199	G
4	0.905	-7.241	37.540	200	G
4	1.054	-7.199	37.695	201	G
4	1.160	-7.157	37.809	202	G
4	1.373	-7.135	38.023	203	G
4	1.564	-7.114	38.215	204	G
4	1.840	-7.093	38.492	205	G
4	2.010	-7.008	38.682	206	G
4	2.265	-6.923	38.950	207	G
4	2.435	-6.838	39.140	208	G
4	2.668	-6.774	39.383	209	G
4	2.859	-6.711	39.584	210	G
4	2.902	-6.668	39.644	211	G
4	2.965	-6.626	39.721	212	G
4	3.029	-6.583	39.797	213	G
4	3.050	-6.562	39.827	214	G
4	2.668	-6.668	40.224	215	G
4	2.668	-6.689	40.245	216	G
4	2.583	-6.732	40.340	217	G
4	2.562	-6.732	40.362	218	G
4	2.519	-6.753	40.409	219	G
4	2.583	-6.795	40.486	220	G
4	2.668	-6.774	40.573	221	G
4	2.732	-6.753	40.640	222	G
4	2.796	-6.711	40.717	223	G
4	2.881	-6.689	40.805	224	G
4	2.902	-6.668	40.835	225	S
4	2.902	-6.668	40.835	226	S
4	2.626	-6.583	41.123	227	S
4	2.477	-6.541	41.278	228	S
4	2.477	-6.965	41.703	229	S
4	2.477	-6.965	41.703	230	S
4	2.477	-6.965	41.703	231	S
4	2.350	-6.987	41.832	232	S
4	2.265	-7.008	41.920	233	S
4	2.158	-7.029	42.028	234	S
4	2.010	-7.050	42.178	235	S
4	1.925	-7.050	42.263	236	S
4	1.904	-7.072	42.293	237	S
4	1.819	-7.178	42.429	238	S
4	1.712	-7.178	42.535	239	S
4	1.649	-7.178	42.599	240	S
4	1.543	-7.220	42.713	241	S
4	1.458	-7.241	42.801	242	S
4	1.394	-7.241	42.865	243	S
4	1.288	-7.263	42.973	244	S
4	1.245	-7.284	43.020	245	S
4	1.288	-7.284	43.063	246	S
4	1.309	-7.284	43.084	247	S
4	1.288	-7.284	43.105	248	S
4	1.160	-7.305	43.235	249	S
4	1.075	-7.326	43.322	250	S
4	0.927	-7.369	43.477	251	S
4	0.735	-7.369	43.668	252	S
4	0.587	-7.390	43.818	253	S
4	0.544	-7.411	43.866	254	S
4	0.481	-7.411	43.929	255	S
4	0.396	-7.411	44.014	256	S
4	0.650	-7.433	44.270	257	S
4	0.650	-7.433	44.270	258	S
4	0.693	-7.390	44.330	259	S
4	0.735	-7.369	44.378	260	S
4	0.735	-7.369	44.378	261	S
4	0.778	-7.369	44.420	262	S
4	0.650	-7.305	44.563	263	S
4	0.608	-7.305	44.605	264	S
4	0.566	-7.305	44.647	265	S
4	0.502	-7.305	44.711	266	S
4	0.417	-7.305	44.796	267	S
4	0.374	-7.284	44.844	268	S
4	0.459	-7.220	44.950	269	R
4	0.459	-7.199	44.971	270	R
4	0.608	-7.241	45.126	271	R
4	0.544	-7.220	45.193	272	R
4	0.311	-7.220	45.426	273	R
4	-0.008	-7.241	45.746	274	R
4	-0.284	-7.263	46.023	275	R
4	-0.390	-7.263	46.129	276	R
4	-0.603	-7.284	46.342	277	R
4	-0.709	-7.263	46.451	278	R
4	-0.942	-7.199	46.693	279	R
4	-1.176	-7.093	46.949	280	R
4	-1.325	-6.944	47.160	281	R
4	-1.346	-6.944	47.181	282	R
4	-1.367	-6.944	47.202	283	R
4	-1.473	-6.902	47.316	284	R
4	-1.558	-6.795	47.452	285	R
4	-1.580	-6.604	47.645	286	R
4	-1.516	-6.477	47.787	287	R
4	-1.410	-6.987	48.308	288	R
4	-1.410	-6.987	48.308	289	R
4	-1.367	-7.008	48.355	290	R
4	-1.325	-7.093	48.450	291	R
4	-1.367	-7.093	48.493	292	R
4	-1.558	-7.093	48.684	293	R
4	-1.877	-6.987	49.020	294	R
4	-2.195	-6.965	49.339	295	R
4	-2.493	-6.923	49.640	296	R
4	-2.642	-6.880	49.794	297	R
4	-2.939	-6.732	50.127	298	R
4	-3.194	-6.477	50.487	299	R
5	0.158	2.683	0.000	0	R
5	0.052	2.768	0.136	1	R
5	0.094	2.852	0.230	2	R
5	0.094	2.662	0.421	3	R
5	0.136	2.641	0.468	4	R
5	-0.012	2.683	0.622	5	R
5	0.052	2.556	0.764	6	R
5	0.052	2.535	0.785	7	R
5	0.073	2.662	0.914	8	R
5	-0.075	2.683	1.063	9	R
5	-0.181	2.556	1.229	10	R
5	-0.223	2.599	1.289	11	R
5	-0.118	2.683	1.424	12	R
5	-0.096	2.726	1.471	13	R
5	0.031	2.641	1.624	14	R
5	0.031	2.641	1.624	15	R
5	-0.075	2.599	1.738	16	R
5	-0.118	2.535	1.814	17	R
5	-0.096	2.535	1.836	18	R
5	-0.075	2.472	1.902	19	R
5	0.073	2.450	2.052	20	R
5	0.073	2.450	2.052	21	R
5	-0.118	2.345	2.270	22	R
5	-0.223	2.323	2.378	23	R
5	-0.287	2.429	2.501	24	R
5	-0.266	2.514	2.589	25	R
5	-0.266	2.641	2.715	26	R
5	-0.266	2.704	2.779	27	R
5	-0.350	2.662	2.874	28	R
5	-0.414	2.641	2.941	29	R
5	-0.287	2.662	3.069	30	R
5	-0.160	2.662	3.196	31	R
5	-0.075	2.535	3.349	32	R
5	-0.223	2.535	3.497	33	R
5	-0.202	2.535	3.518	34	R
5	-0.096	2.514	3.626	35	R
5	0.009	2.514	3.732	36	R
5	-0.096	2.599	3.867	37	R
5	-0.181	2.641	3.962	38	R
5	-0.118	2.704	4.052	39	R
5	-0.075	2.704	4.094	40	R
5	-0.033	2.747	4.154	41	R
5	0.094	2.747	4.281	42	R
5	0.306	2.789	4.497	43	R
5	0.073	2.831	4.733	44	R
5	0.031	2.937	4.847	45	R
5	-0.160	2.810	5.076	46	R
5	-0.139	2.789	5.106	47	R
5	-0.245	2.704	5.242	48	G
5	-0.371	2.556	5.437	49	G
5	-0.752	2.366	5.863	50	G
5	-0.922	2.196	6.102	51	G
5	-1.049	2.069	6.282	52	G
5	-1.281	1.900	6.570	53	G
5	-1.493	1.773	6.816	54	G
5	-1.620	1.667	6.982	55	G
5	-1.768	1.562	7.164	56	G
5	-1.874	1.392	7.363	57	G
5	-1.938	1.308	7.469	58	S
5	-2.234	1.011	7.888	59	S
5	-2.318	0.884	8.041	60	S
5	-2.403	0.779	8.176	61	S
5	-2.551	0.736	8.330	62	S
5	-2.594	0.694	8.390	63	S
5	-2.805	0.588	8.627	64	S
5	-2.911	0.546	8.741	65	S
5	-2.467	0.694	9.209	66	S
5	-2.276	0.694	9.400	67	S
5	-2.488	0.588	9.636	68	S
5	-2.742	0.525	9.898	69	S
5	-2.953	0.419	10.135	70	S
5	-3.101	0.249	10.360	71	S
5	-3.228	0.080	10.571	72	S
5	-3.525	-0.004	10.879	73	S
5	-3.715	-0.110	11.097	74	S
5	-3.927	-0.216	11.334	75	S
5	-4.096	-0.280	11.515	76	S
5	-4.265	-0.343	11.695	77	S
5	-4.308	-0.343	11.738	78	S
5	-4.541	-0.343	11.971	79	S
5	-4.816	-0.322	12.247	80	S
5	-5.027	-0.237	12.474	81	S
5	-5.154	-0.195	12.608	82	S
5	-5.324	-0.153	12.783	83	S
5	-5.556	-0.004	13.059	84	S
5	-5.620	0.080	13.165	85	S
5	-5.704	0.207	13.317	86	S
5	-5.810	0.376	13.517	87	S
5	-5.874	0.482	13.640	88	S
5	-6.043	0.652	13.880	89	S
5	-6.255	0.906	14.210	90	S
5	-6.424	1.075	14.450	91	S
5	-6.530	1.265	14.668	92	S
5	-6.657	1.413	14.863	93	S
5	-6.699	1.519	14.977	94	S
5	-6.763	1.731	15.198	95	S
5	-6.826	1.942	15.418	96	S
5	-6.847	2.112	15.589	97	S
5	-6.741	2.472	15.964	98	S
5	-6.720	2.704	16.198	99	S
5	-6.593	2.916	16.445	100	S
5	-6.551	3.106	16.640	101	S
5	-6.530	3.170	16.707	102	S
5	-6.297	3.424	17.051	103	S
5	-6.234	3.614	17.252	104	S
5	-6.234	3.720	17.358	105	S
5	-6.085	3.805	17.528	106	S
5	-5.916	3.974	17.768	107	S
5	-5.831	4.228	18.036	108	S
5	-5.747	4.440	18.263	109	S
5	-5.683	4.524	18.369	110	S
5	-5.472	4.757	18.684	111	S
5	-5.239	4.948	18.985	112	S
5	-5.133	5.075	19.150	113	S
5	-4.837	5.265	19.502	114	S
5	-4.689	5.455	19.743	115	S
5	-4.583	5.582	19.909	116	S
5	-4.392	5.731	20.150	117	S
5	-4.477	5.731	20.235	118	S
5	-4.265	5.858	20.481	119	S
5	-4.033	6.069	20.796	120	S
5	-3.800	6.175	21.052	121	S
5	-3.609	6.281	21.270	122	S
5	-3.292	6.429	21.620	123	S
5	-3.123	6.492	21.801	124	S
5	-2.869	6.556	22.063	125	S
5	-2.678	6.641	22.271	126	S
5	-2.509	6.704	22.452	127	S
5	-2.149	6.831	22.833	128	S
5	-1.959	6.916	23.042	129	S
5	-1.789	6.958	23.216	130	S
5	-1.641	7.000	23.370	131	S
5	-1.493	7.043	23.524	132	S
5	-1.154	7.064	23.864	133	S
5	-1.006	7.106	24.018	134	S
5	-0.795	7.127	24.230	135	S
5	-0.414	7.170	24.614	136	S
5	-0.181	7.170	24.846	137	S
5	0.158	7.170	25.185	138	S
5	0.454	7.212	25.484	139	S
5	0.665	7.191	25.697	140	S
5	0.856	7.170	25.889	141	S
5	1.131	7.064	26.183	142	S
5	1.470	7.000	26.528	143	S
5	1.702	6.958	26.765	144	S
5	1.956	6.895	27.026	145	S
5	2.189	6.810	27.274	146	S
5	2.337	6.789	27.424	147	S
5	2.464	6.768	27.552	148	S
5	2.485	6.725	27.600	149	S
5	2.655	6.683	27.774	150	S
5	2.803	6.598	27.945	151	G
5	2.972	6.514	28.134	152	G
5	3.099	6.471	28.268	153	G
5	3.290	6.365	28.486	154	G
5	3.522	6.260	28.742	155	G
5	3.628	6.175	28.877	156	G
5	3.798	6.090	29.066	157	G
5	4.052	6.006	29.334	158	G
5	4.200	5.815	29.575	159	G
5	4.369	5.688	29.787	160	G
5	4.475	5.604	29.922	161	G
5	4.686	5.392	30.222	162	G
5	4.877	5.223	30.477	163	G
5	5.025	5.117	30.659	164	G
5	5.173	4.948	30.884	165	G
5	5.300	4.715	31.149	166	G
5	5.427	4.524	31.378	167	G
5	5.575	4.313	31.636	168	G
5	5.681	4.186	31.801	169	G
5	5.787	4.059	31.967	170	G
5	5.893	3.911	32.149	171	G
5	5.935	3.720	32.344	172	G
5	5.977	3.551	32.518	173	G
5	5.977	3.466	32.603	174	G
5	5.829	3.382	32.773	175	G
5	5.554	3.297	33.061	176	G
5	5.406	3.276	33.211	177	G
5	5.279	3.276	33.338	178	G
5	5.533	3.255	33.593	179	G
5	5.533	3.233	33.614	180	S
5	5.491	3.106	33.748	181	S
5	5.512	2.937	33.918	182	S
5	5.533	2.810	34.047	183	S
5	5.554	2.662	34.197	184	S
5	5.596	2.429	34.433	185	S
5	5.723	2.154	34.736	186	S
5	5.787	1.985	34.917	187	S
5	6.062	1.731	35.292	188	S
5	6.041	1.667	35.359	189	S
5	6.104	1.583	35.464	190	S
5	6.062	1.477	35.578	191	S
5	6.083	1.244	35.812	192	S
5	6.083	1.054	36.003	193	S
5	5.998	0.779	36.290	194	S
5	5.893	0.546	36.546	195	S
5	5.745	0.398	36.756	196	S
5	5.575	0.292	36.955	197	S
5	5.448	0.080	37.202	198	S
5	5.342	0.017	37.325	199	S
5	5.088	-0.068	37.593	200	S
5	5.025	-0.068	37.657	201	S
5	4.877	-0.110	37.811	202	S
5	4.517	-0.195	38.180	203	S
5	4.284	-0.343	38.456	204	S
5	4.178	-0.449	38.606	205	S
5	3.903	-0.682	38.966	206	S
5	3.734	-0.957	39.289	207	S
5	3.586	-1.147	39.531	208	S
5	3.501	-1.253	39.666	209	S
5	3.353	-1.359	39.848	210	S
5	3.142	-1.465	40.085	211	S
5	2.930	-1.571	40.321	212	S
5	2.782	-1.634	40.482	213	S
5	2.464	-1.655	40.801	214	S
5	2.274	-1.697	40.996	215	S
5	2.083	-1.740	41.191	216	S
5	1.787	-1.803	41.494	217	S
5	1.597	-1.824	41.685	218	S
5	1.427	-1.846	41.856	219	S
5	1.195	-1.930	42.104	220	S
5	1.004	-1.994	42.305	221	S
5	0.771	-2.036	42.541	222	S
5	0.539	-2.078	42.778	223	S
5	0.306	-2.078	43.011	224	S
5	0.052	-2.184	43.286	225	S
5	-0.118	-2.269	43.475	226	S
5	-0.266	-2.396	43.670	227	S
5	-0.625	-2.629	44.099	228	S
5	-0.731	-2.734	44.248	229	S
5	-0.879	-2.925	44.490	230	S
5	-1.154	-3.115	44.824	231	S
5	-1.303	-3.306	45.065	232	S
5	-1.430	-3.475	45.277	233	S
5	-1.599	-3.644	45.516	234	S
5	-1.789	-3.771	45.745	235	S
5	-2.043	-3.920	46.039	236	S
5	-2.234	-4.068	46.281	237	S
5	-2.382	-4.300	46.557	238	S
5	-2.636	-4.449	46.851	239	S
5	-2.932	-4.576	47.173	240	S
5	-3.165	-4.703	47.438	241	S
5	-3.292	-4.745	47.572	242	S
5	-3.419	-4.745	47.699	243	S
5	-3.779	-4.893	48.088	244	S
5	-4.011	-4.999	48.344	245	S
5	-4.287	-5.084	48.632	246	S
5	-4.710	-5.189	49.068	247	S
5	-4.816	-5.274	49.203	248	S
5	-4.816	-5.210	49.267	249	S
5	-5.048	-5.147	49.508	250	S
5	-5.112	-5.126	49.575	251	S
5	-5.387	-4.978	49.888	252	S
5	-5.556	-4.808	50.127	253	S
5	-5.704	-4.660	50.336	254	S
5	-5.789	-4.491	50.526	255	S
5	-5.937	-4.279	50.784	256	S
5	-6.064	-4.110	50.996	257	S
5	-6.128	-3.962	51.157	258	S
5	-6.212	-3.793	51.346	259	S
5	-6.297	-3.644	51.517	260	S
5	-6.382	-3.496	51.687	261	S
5	-6.487	-3.285	51.924	262	S
5	-6.614	-3.073	52.171	263	S
5	-6.720	-2.756	52.505	264	S
5	-6.805	-2.523	52.753	265	S
5	-6.911	-2.269	53.028	266	S
5	-6.953	-2.036	53.265	267	S
5	-7.038	-1.782	53.532	268	S
5	-7.122	-1.592	53.741	269	S
5	-7.186	-1.359	53.982	270	S
5	-7.228	-1.084	54.261	271	S
5	-7.228	-0.936	54.409	272	S
5	-7.249	-0.703	54.642	273	S
5	-7.271	-0.534	54.813	274	S
5	-7.249	-0.301	55.047	275	S
5	-7.228	-0.089	55.260	276	S
5	-7.207	0.101	55.451	277	S
5	-7.186	0.398	55.748	278	S
5	-7.186	0.715	56.066	279	S
5	-7.186	0.821	56.171	280	S
5	-7.165	1.054	56.405	281	S
5	-7.144	1.244	56.597	282	S
5	-7.101	1.435	56.792	283	S
5	-6.995	1.562	56.957	284	S
5	-6.868	1.794	57.222	285	S
5	-6.741	1.964	57.434	286	S
5	-6.403	2.175	57.833	287	S
5	-6.043	2.387	58.251	288	S
5	-5.662	2.599	58.686	289	S
5	-5.366	2.726	59.009	290	S
5	-5.133	2.704	59.243	291	S
5	-4.794	2.831	59.604	292	S
5	-4.604	2.874	59.799	293	S
5	-4.435	2.916	59.974	294	S
5	-4.223	2.979	60.195	295	S
5	-3.948	3.085	60.490	296	S
5	-3.736	3.149	60.710	297	S
5	-3.609	3.191	60.844	298	S
5	-3.292	3.276	61.173	299	S
