# Supplementary material for: Planarian RNAi knockdown: feeding once might just be enough
Source: Front Neurosci. 2025 Apr 30;19:1546196. doi: 10.3389/fnins.2025.1546196 (PMC12075233; doi:10.3389/fnins.2025.1546196)
Supplement: Supplementary file 1 [file Data_Sheet_1.ZIP › code and data/RNAi/RNAi GFP + AITC50 + 4 weeks.csv]

n	x	y	L	t	behavior
1	1.074	0.672	0.000	0	R
1	1.095	0.694	0.030	1	R
1	1.095	0.694	0.030	2	R
1	1.074	0.736	0.077	3	R
1	1.074	0.736	0.077	4	R
1	1.074	0.651	0.161	5	R
1	1.074	0.630	0.182	6	R
1	1.095	0.630	0.203	7	R
1	1.095	0.588	0.246	8	R
1	1.095	0.567	0.267	9	R
1	1.074	0.567	0.288	10	R
1	0.990	0.609	0.382	11	R
1	0.885	0.630	0.489	12	R
1	0.863	0.630	0.510	13	R
1	0.842	0.609	0.540	14	R
1	0.779	0.609	0.604	15	R
1	0.611	0.567	0.777	16	R
1	0.589	0.525	0.824	17	R
1	0.632	0.462	0.900	18	R
1	0.632	0.546	0.985	19	R
1	0.589	0.546	1.027	20	R
1	0.653	0.630	1.132	21	R
1	0.716	0.778	1.293	22	R
1	0.716	0.862	1.377	23	R
1	0.737	1.010	1.526	24	R
1	0.821	1.052	1.620	25	R
1	0.800	1.010	1.667	26	R
1	0.611	0.904	1.884	27	R
1	0.589	0.820	1.971	28	R
1	0.505	0.736	2.091	29	R
1	0.379	0.820	2.243	30	R
1	0.358	0.820	2.264	31	R
1	0.315	0.841	2.311	32	R
1	0.315	0.989	2.458	33	R
1	0.379	0.883	2.581	34	R
1	0.484	0.799	2.716	35	R
1	0.568	0.588	2.943	36	R
1	0.505	0.715	3.085	37	R
1	0.547	0.841	3.218	38	R
1	0.589	0.883	3.277	39	R
1	0.653	0.883	3.341	40	R
1	0.695	0.862	3.388	41	R
1	0.716	0.820	3.435	42	R
1	0.737	0.736	3.522	43	R
1	0.716	0.651	3.609	44	R
1	0.695	0.546	3.716	45	R
1	0.674	0.483	3.783	46	R
1	0.632	0.398	3.877	47	R
1	0.505	0.272	4.056	48	R
1	0.421	0.188	4.175	49	R
1	0.252	0.103	4.364	50	R
1	0.189	0.061	4.440	51	R
1	0.294	0.230	4.638	52	R
1	0.294	0.356	4.765	53	R
1	0.315	0.441	4.852	54	R
1	0.484	0.567	5.063	55	R
1	0.674	0.672	5.280	56	R
1	0.758	0.778	5.414	57	R
1	0.885	0.968	5.642	58	R
1	0.948	1.094	5.784	59	R
1	1.011	1.157	5.873	60	R
1	0.906	0.968	6.090	61	R
1	0.906	1.010	6.132	62	R
1	0.800	1.073	6.255	63	R
1	0.758	1.115	6.315	64	R
1	0.737	1.263	6.464	65	R
1	0.674	1.347	6.569	66	R
1	0.653	1.052	6.865	67	R
1	0.568	0.946	7.000	68	R
1	0.442	0.820	7.179	69	R
1	0.463	0.715	7.286	70	R
1	0.568	0.609	7.435	71	R
1	0.737	0.462	7.659	72	R
1	0.821	0.314	7.829	73	R
1	0.863	0.251	7.905	74	R
1	0.885	0.272	7.935	75	R
1	0.863	0.398	8.063	76	R
1	0.863	0.293	8.169	77	R
1	0.758	0.209	8.304	78	R
1	0.547	0.272	8.524	79	R
1	0.421	0.314	8.657	80	R
1	0.337	0.356	8.751	81	R
1	0.105	0.293	8.992	82	R
1	-0.022	0.230	9.133	83	R
1	-0.127	0.188	9.246	84	R
1	-0.254	0.082	9.411	85	R
1	-0.275	-0.002	9.498	86	R
1	-0.317	-0.065	9.574	87	R
1	-0.317	-0.171	9.679	88	R
1	-0.275	-0.297	9.813	89	R
1	-0.233	-0.339	9.872	90	R
1	-0.506	-0.213	10.174	91	R
1	-0.570	-0.276	10.263	92	R
1	-0.738	-0.276	10.432	93	R
1	-0.780	-0.487	10.647	94	R
1	-0.886	-0.655	10.846	95	R
1	-0.907	-0.740	10.933	96	R
1	-0.970	-0.908	11.113	97	R
1	-1.097	-1.035	11.292	98	R
1	-1.202	-1.077	11.405	99	R
1	-1.265	-1.098	11.472	100	R
1	-1.202	-0.782	11.794	101	R
1	-1.244	-0.740	11.854	102	R
1	-1.244	-0.782	11.896	103	R
1	-1.244	-0.908	12.022	104	R
1	-1.371	-1.119	12.268	105	R
1	-1.434	-1.245	12.409	106	R
1	-1.497	-1.309	12.499	107	R
1	-1.581	-1.351	12.593	108	R
1	-1.729	-1.414	12.754	109	R
1	-1.602	-1.288	12.932	110	R
1	-1.539	-1.330	13.008	111	R
1	-1.392	-1.372	13.162	112	R
1	-1.286	-1.456	13.297	113	R
1	-1.181	-1.562	13.446	114	R
1	-1.076	-1.667	13.595	115	R
1	-0.928	-1.793	13.789	116	R
1	-0.780	-1.878	13.959	117	R
1	-0.696	-1.920	14.053	118	R
1	-0.464	-2.046	14.317	119	R
1	-0.254	-2.067	14.529	120	R
1	-0.064	-2.067	14.719	121	G
1	0.168	-2.088	14.952	122	G
1	0.337	-2.131	15.126	123	G
1	0.526	-2.236	15.343	124	G
1	0.800	-2.384	15.654	125	G
1	0.990	-2.384	15.843	126	G
1	1.158	-2.384	16.012	127	G
1	1.327	-2.384	16.181	128	G
1	1.475	-2.384	16.328	129	G
1	1.664	-2.341	16.522	130	G
1	1.833	-2.299	16.696	131	G
1	2.044	-2.278	16.908	132	G
1	2.170	-2.278	17.034	133	G
1	2.339	-2.278	17.203	134	G
1	2.507	-2.215	17.383	135	G
1	2.676	-2.173	17.557	136	G
1	2.866	-2.067	17.774	137	G
1	3.097	-2.025	18.010	138	G
1	3.224	-1.941	18.162	139	G
1	3.287	-1.857	18.267	140	G
1	3.287	-1.899	18.309	141	G
1	3.097	-2.025	18.537	142	G
1	2.929	-2.152	18.748	143	G
1	2.739	-2.194	18.942	144	G
1	2.507	-2.215	19.175	145	G
1	2.465	-2.215	19.217	146	G
1	2.339	-2.236	19.345	147	G
1	2.107	-2.236	19.577	148	G
1	1.917	-2.173	19.777	149	G
1	1.601	-2.110	20.099	150	G
1	1.327	-2.110	20.373	151	G
1	1.116	-2.110	20.584	152	G
1	0.990	-2.152	20.717	153	G
1	0.927	-2.194	20.793	154	G
1	0.737	-2.299	21.010	155	G
1	0.547	-2.320	21.201	156	G
1	0.315	-2.362	21.437	157	G
1	0.147	-2.468	21.636	158	G
1	-0.001	-2.531	21.796	159	G
1	-0.254	-2.657	22.079	160	G
1	-0.401	-2.721	22.240	161	G
1	-0.464	-2.826	22.362	162	G
1	-0.549	-2.953	22.514	163	G
1	-0.738	-3.227	22.848	164	G
1	-0.759	-3.311	22.935	165	G
1	-0.865	-3.416	23.084	166	G
1	-1.012	-3.543	23.278	167	G
1	-1.076	-3.690	23.438	168	G
1	-1.160	-3.859	23.627	169	G
1	-1.265	-3.985	23.791	170	G
1	-1.307	-4.070	23.886	171	G
1	-1.476	-4.196	24.096	172	G
1	-1.602	-4.280	24.248	173	G
1	-1.771	-4.407	24.459	174	G
1	-1.897	-4.533	24.638	175	G
1	-2.045	-4.702	24.862	176	G
1	-2.150	-4.870	25.061	177	G
1	-2.256	-5.081	25.297	178	G
1	-2.298	-5.271	25.491	179	G
1	-2.382	-5.418	25.661	180	G
1	-2.445	-5.629	25.881	181	G
1	-2.509	-5.798	26.061	182	G
1	-2.593	-6.009	26.288	183	G
1	-2.614	-6.261	26.542	184	G
1	-2.656	-6.388	26.675	185	G
1	-2.656	-6.535	26.822	186	G
1	-2.656	-6.704	26.991	187	G
1	-2.656	-6.746	27.033	188	G
1	-2.593	-6.809	27.123	189	G
1	-2.445	-6.894	27.293	190	G
1	-2.382	-6.915	27.359	191	G
1	-2.277	-6.915	27.465	192	G
1	-2.150	-6.915	27.591	193	G
1	-2.003	-6.915	27.739	194	G
1	-1.919	-6.809	27.874	195	G
1	-1.729	-6.662	28.114	196	G
1	-1.687	-6.556	28.227	197	G
1	-1.581	-6.367	28.444	198	G
1	-1.539	-6.261	28.558	199	G
1	-1.602	-6.051	28.778	200	G
1	-1.666	-5.924	28.919	201	S
1	-1.729	-5.819	29.042	202	S
1	-1.834	-5.671	29.223	203	S
1	-1.940	-5.545	29.388	204	S
1	-2.129	-5.439	29.605	205	S
1	-2.319	-5.376	29.805	206	S
1	-2.530	-5.334	30.020	207	S
1	-2.762	-5.334	30.252	208	S
1	-2.951	-5.334	30.441	209	S
1	-3.204	-5.376	30.698	210	S
1	-3.394	-5.524	30.938	211	S
1	-3.499	-5.545	31.046	212	S
1	-3.668	-5.545	31.214	213	S
1	-3.836	-5.566	31.384	214	S
1	-3.921	-5.650	31.503	215	S
1	-4.132	-5.713	31.723	216	S
1	-4.237	-5.756	31.837	217	S
1	-4.405	-5.713	32.011	218	S
1	-4.616	-5.587	32.256	219	S
1	-4.743	-5.545	32.390	220	S
1	-4.848	-5.503	32.503	221	S
1	-4.932	-5.461	32.597	222	S
1	-5.059	-5.334	32.776	223	S
1	-5.185	-5.208	32.955	224	S
1	-5.375	-5.060	33.195	225	S
1	-5.565	-4.892	33.449	226	S
1	-5.733	-4.702	33.703	227	S
1	-5.796	-4.596	33.826	228	S
1	-5.902	-4.470	33.990	229	S
1	-5.965	-4.344	34.132	230	S
1	-6.028	-4.217	34.273	231	S
1	-6.092	-4.070	34.434	232	S
1	-6.197	-3.901	34.633	233	S
1	-6.302	-3.732	34.831	234	S
1	-6.387	-3.585	35.001	235	S
1	-6.555	-3.353	35.288	236	S
1	-6.682	-3.100	35.571	237	S
1	-6.745	-2.847	35.831	238	S
1	-6.871	-2.594	36.114	239	S
1	-7.061	-2.236	36.520	240	S
1	-7.124	-1.751	37.008	241	S
1	-7.103	-1.540	37.220	242	S
1	-7.103	-1.351	37.410	243	S
1	-7.166	-1.119	37.650	244	S
1	-7.209	-0.908	37.865	245	S
1	-7.230	-0.719	38.056	246	S
1	-7.209	-0.508	38.268	247	S
1	-7.187	-0.297	38.480	248	S
1	-7.166	-0.044	38.733	249	S
1	-7.187	0.188	38.966	250	S
1	-7.209	0.377	39.157	251	S
1	-7.251	0.609	39.393	252	S
1	-7.187	0.904	39.694	253	S
1	-7.124	1.157	39.955	254	S
1	-7.061	1.389	40.195	255	S
1	-7.019	1.579	40.390	256	S
1	-6.977	1.726	40.543	257	S
1	-6.956	2.021	40.839	258	S
1	-6.829	2.253	41.103	259	S
1	-6.787	2.422	41.277	260	S
1	-6.682	2.696	41.570	261	S
1	-6.576	2.991	41.884	262	S
1	-6.534	3.159	42.058	263	S
1	-6.450	3.286	42.209	264	S
1	-6.366	3.391	42.344	265	S
1	-6.239	3.518	42.523	266	S
1	-6.113	3.665	42.718	267	S
1	-6.007	3.771	42.867	268	S
1	-5.902	3.897	43.031	269	S
1	-5.796	4.045	43.213	270	S
1	-5.754	4.171	43.346	271	S
1	-5.649	4.297	43.510	272	S
1	-5.565	4.403	43.645	273	S
1	-5.459	4.529	43.810	274	S
1	-5.396	4.614	43.915	275	S
1	-5.249	4.782	44.139	276	S
1	-5.164	4.888	44.274	277	S
1	-5.017	5.014	44.469	278	S
1	-4.785	5.183	44.755	279	S
1	-4.679	5.330	44.937	280	S
1	-4.553	5.414	45.089	281	S
1	-4.279	5.541	45.390	282	S
1	-4.153	5.667	45.569	283	S
1	-4.047	5.773	45.718	284	S
1	-3.921	5.815	45.851	285	S
1	-3.815	5.857	45.965	286	S
1	-3.605	6.047	46.249	287	S
1	-3.436	6.152	46.447	288	S
1	-3.246	6.258	46.664	289	S
1	-3.014	6.342	46.911	290	S
1	-2.783	6.447	47.166	291	S
1	-2.698	6.510	47.271	292	S
1	-2.445	6.531	47.525	293	S
1	-2.214	6.553	47.758	294	S
1	-2.003	6.637	47.985	295	S
1	-1.834	6.700	48.165	296	S
1	-1.645	6.763	48.365	297	S
1	-1.413	6.805	48.600	298	S
1	-1.012	6.869	49.006	299	S
2	-0.318	0.722	0.000	0	R
2	-0.318	0.786	0.064	1	R
2	-0.318	0.786	0.064	2	R
2	-0.361	0.828	0.124	3	R
2	-0.467	0.934	0.274	4	R
2	-0.594	1.061	0.454	5	R
2	-0.701	1.189	0.620	6	R
2	-0.701	1.189	0.620	7	R
2	-0.722	1.168	0.650	8	R
2	-0.637	1.210	0.745	9	R
2	-0.552	1.168	0.840	10	R
2	-0.552	0.892	1.116	11	R
2	-0.531	0.807	1.203	12	R
2	-0.531	0.764	1.246	13	R
2	-0.594	0.701	1.336	14	R
2	-0.679	0.722	1.423	15	R
2	-0.616	0.764	1.500	16	R
2	-0.467	0.722	1.654	17	R
2	-0.276	0.722	1.845	18	R
2	-0.212	0.764	1.922	19	R
2	-0.149	0.786	1.989	20	R
2	-0.106	0.828	2.049	21	R
2	-0.106	0.892	2.113	22	R
2	-0.191	0.955	2.219	23	R
2	-0.212	0.955	2.240	24	R
2	-0.297	0.998	2.335	25	R
2	-0.425	1.040	2.469	26	R
2	-0.510	1.061	2.557	27	R
2	-0.616	1.061	2.663	28	R
2	-0.403	1.040	2.877	29	R
2	-0.382	0.977	2.944	30	R
2	-0.361	0.934	2.991	31	R
2	-0.212	0.807	3.187	32	R
2	-0.127	0.701	3.323	33	R
2	-0.127	0.658	3.365	34	R
2	-0.149	0.531	3.494	35	R
2	-0.297	0.616	3.666	36	R
2	-0.361	0.658	3.742	37	R
2	-0.531	0.743	3.932	38	R
2	-0.552	0.743	3.953	39	R
2	-0.552	0.679	4.017	40	R
2	-0.552	0.658	4.038	41	R
2	-0.510	0.573	4.133	42	R
2	-0.573	0.637	4.223	43	R
2	-0.531	0.828	4.419	44	R
2	-0.488	1.019	4.615	45	R
2	-0.467	1.019	4.636	46	R
2	-0.340	0.786	4.902	47	R
2	-0.212	0.722	5.044	48	R
2	-0.085	0.849	5.224	49	R
2	-0.021	0.998	5.386	50	R
2	0.000	1.104	5.494	51	R
2	-0.149	1.019	5.665	52	R
2	-0.170	0.977	5.713	53	R
2	-0.297	0.934	5.847	54	R
2	-0.403	1.019	5.983	55	R
2	-0.318	1.104	6.103	56	R
2	-0.170	1.189	6.274	57	R
2	-0.021	0.637	6.846	58	R
2	-0.021	0.637	6.846	59	R
2	0.021	0.510	6.980	60	R
2	0.127	0.425	7.116	61	R
2	0.212	0.340	7.236	62	R
2	0.340	0.212	7.416	63	R
2	0.425	0.127	7.537	64	R
2	0.637	-0.085	7.837	65	R
2	0.764	-0.127	7.971	66	R
2	0.807	-0.149	8.019	67	R
2	0.403	0.191	8.546	68	R
2	0.361	0.297	8.660	69	R
2	0.212	0.425	8.856	70	R
2	0.064	0.510	9.027	71	R
2	-0.064	0.637	9.207	72	R
2	-0.212	0.849	9.466	73	R
2	-0.297	0.998	9.638	74	R
2	-0.510	1.189	9.923	75	R
2	-0.658	1.274	10.094	76	R
2	-0.764	1.337	10.218	77	R
2	-0.913	1.401	10.380	78	R
2	-1.019	1.444	10.494	79	R
2	-0.849	1.422	10.665	80	R
2	-0.616	1.253	10.954	81	R
2	-0.446	1.061	11.210	82	R
2	-0.446	0.828	11.443	83	R
2	-0.467	0.658	11.614	84	R
2	-0.552	0.510	11.786	85	R
2	-0.679	0.361	11.981	86	R
2	-0.764	0.212	12.152	87	R
2	-0.828	0.085	12.295	88	R
2	-0.934	-0.064	12.477	89	R
2	-0.679	0.276	12.902	90	R
2	-0.616	0.361	13.008	91	R
2	-0.552	0.488	13.151	92	R
2	-0.488	0.552	13.241	93	R
2	-0.340	0.594	13.395	94	R
2	-0.149	0.616	13.587	95	R
2	-0.064	0.637	13.675	96	R
2	0.064	0.594	13.809	97	R
2	0.255	0.531	14.011	98	R
2	0.403	0.403	14.206	99	G
2	0.552	0.191	14.466	100	G
2	0.637	-0.042	14.714	101	G
2	0.764	-0.255	14.962	102	G
2	0.849	-0.446	15.171	103	G
2	0.934	-0.616	15.361	104	G
2	0.998	-0.828	15.582	105	G
2	1.040	-0.977	15.737	106	G
2	1.125	-1.189	15.965	107	G
2	1.168	-1.316	16.100	108	G
2	1.231	-1.465	16.261	109	S
2	1.295	-1.592	16.404	110	S
2	1.401	-1.720	16.570	111	S
2	1.529	-1.932	16.817	112	S
2	1.656	-2.250	17.160	113	S
2	1.762	-2.399	17.343	114	S
2	1.720	-2.335	17.419	115	S
2	1.656	-2.250	17.525	116	S
2	1.422	-1.974	17.887	117	S
2	1.337	-1.847	18.040	118	S
2	1.231	-1.783	18.164	119	S
2	1.125	-1.911	18.330	120	S
2	0.892	-2.059	18.607	121	S
2	0.786	-2.250	18.825	122	S
2	0.573	-2.441	19.111	123	S
2	0.403	-2.548	19.311	124	S
2	0.340	-2.760	19.533	125	S
2	0.276	-2.951	19.734	126	S
2	0.191	-3.078	19.887	127	S
2	0.170	-3.206	20.016	128	S
2	0.085	-3.354	20.187	129	S
2	0.000	-3.545	20.397	130	S
2	-0.064	-3.821	20.680	131	S
2	-0.064	-4.034	20.892	132	S
2	-0.170	-4.288	21.168	133	S
2	-0.212	-4.479	21.364	134	S
2	-0.212	-4.671	21.555	135	S
2	-0.127	-4.904	21.803	136	S
2	-0.191	-5.074	21.985	137	S
2	-0.064	-5.116	22.119	138	S
2	0.000	-5.350	22.361	139	S
2	0.021	-5.583	22.596	140	S
2	0.085	-5.859	22.879	141	S
2	0.149	-6.008	23.040	142	S
2	0.149	-6.178	23.210	143	S
2	0.042	-6.348	23.411	144	S
2	-0.021	-6.496	23.572	145	S
2	-0.106	-6.666	23.762	146	S
2	-0.127	-6.815	23.912	147	S
2	-0.127	-6.963	24.061	148	S
2	-0.170	-7.091	24.195	149	S
2	-0.191	-7.133	24.243	150	S
2	-0.255	-7.154	24.310	151	S
2	-0.191	-7.154	24.373	152	S
2	-0.064	-7.176	24.503	153	S
2	0.191	-7.282	24.779	154	S
2	0.594	-7.367	25.191	155	S
2	0.764	-7.346	25.362	156	S
2	1.146	-7.282	25.749	157	S
2	1.316	-7.218	25.931	158	S
2	1.486	-7.154	26.112	159	S
2	1.571	-7.154	26.197	160	S
2	1.720	-7.133	26.347	161	S
2	1.996	-7.112	26.624	162	S
2	2.229	-7.048	26.866	163	S
2	2.335	-6.942	27.016	164	S
2	2.420	-6.878	27.122	165	S
2	2.590	-6.751	27.335	166	S
2	2.717	-6.666	27.488	167	S
2	2.930	-6.560	27.725	168	S
2	3.142	-6.454	27.962	169	S
2	3.376	-6.390	28.204	170	S
2	3.545	-6.242	28.430	171	S
2	3.694	-6.178	28.592	172	S
2	3.843	-6.072	28.774	173	S
2	4.055	-5.923	29.034	174	S
2	4.203	-5.796	29.229	175	S
2	4.416	-5.647	29.488	176	S
2	4.649	-5.499	29.765	177	S
2	4.819	-5.329	30.005	178	S
2	4.968	-5.159	30.231	179	S
2	5.095	-5.010	30.427	180	S
2	5.223	-4.819	30.656	181	S
2	5.265	-4.607	30.873	182	S
2	5.307	-4.373	31.110	183	S
2	5.392	-4.097	31.399	184	S
2	5.435	-3.928	31.574	185	S
2	5.414	-3.673	31.830	186	S
2	5.414	-3.482	32.021	187	S
2	5.392	-3.142	32.361	188	S
2	5.265	-2.887	32.646	189	S
2	5.138	-2.739	32.842	190	S
2	5.010	-2.569	33.054	191	S
2	4.862	-2.335	33.331	192	S
2	4.734	-2.081	33.616	193	S
2	4.649	-1.911	33.806	194	S
2	4.564	-1.762	33.977	195	S
2	4.501	-1.613	34.138	196	S
2	4.501	-1.465	34.287	197	S
2	4.437	-1.231	34.529	198	S
2	4.373	-0.934	34.833	199	S
2	4.352	-0.658	35.110	200	S
2	4.352	-0.403	35.365	201	S
2	4.437	-0.212	35.574	202	S
2	4.564	0.042	35.858	203	S
2	4.628	0.191	36.020	204	S
2	4.671	0.467	36.299	205	S
2	4.692	0.658	36.492	206	S
2	4.692	0.870	36.704	207	S
2	4.692	1.061	36.895	208	S
2	4.692	1.316	37.150	209	S
2	4.692	1.465	37.298	210	S
2	4.479	1.868	37.754	211	S
2	4.373	2.038	37.954	212	S
2	4.288	2.293	38.223	213	S
2	4.182	2.526	38.480	214	S
2	4.097	2.717	38.689	215	S
2	3.991	2.908	38.907	216	S
2	3.906	3.142	39.156	217	S
2	3.843	3.439	39.460	218	S
2	3.843	3.588	39.608	219	S
2	3.843	3.779	39.799	220	S
2	3.821	3.949	39.970	221	S
2	3.758	4.225	40.254	222	S
2	3.694	4.458	40.496	223	S
2	3.652	4.671	40.712	224	S
2	3.694	4.925	40.971	225	S
2	3.736	5.031	41.085	226	S
2	3.736	5.244	41.297	227	S
2	3.758	5.435	41.489	228	S
2	3.779	5.605	41.661	229	S
2	3.779	5.774	41.830	230	S
2	3.652	5.902	42.011	231	S
2	3.545	5.987	42.146	232	S
2	3.503	6.008	42.194	233	S
2	3.418	6.114	42.330	234	S
2	3.184	6.305	42.632	235	S
2	2.972	6.475	42.904	236	S
2	2.866	6.518	43.018	237	S
2	2.654	6.560	43.234	238	S
2	2.420	6.645	43.483	239	S
2	2.144	6.794	43.796	240	S
2	1.847	6.878	44.105	241	S
2	1.592	6.921	44.364	242	S
2	1.316	6.921	44.640	243	S
2	1.040	6.963	44.919	244	S
2	0.701	7.027	45.264	245	S
2	0.382	7.027	45.583	246	S
2	0.170	7.048	45.796	247	S
2	-0.064	7.048	46.030	248	S
2	-0.340	7.091	46.309	249	S
2	-0.701	7.070	46.671	250	S
2	-0.977	7.006	46.954	251	S
2	-1.210	7.006	47.187	252	S
2	-1.529	6.942	47.512	253	S
2	-1.762	6.878	47.754	254	S
2	-2.059	6.794	48.063	255	S
2	-2.463	6.687	48.480	256	S
2	-2.654	6.602	48.689	257	S
2	-2.972	6.369	49.084	258	S
2	-3.121	6.284	49.256	259	S
2	-3.397	6.157	49.559	260	S
2	-3.694	6.050	49.875	261	S
2	-3.970	5.902	50.189	262	S
2	-4.225	5.732	50.495	263	S
2	-4.437	5.583	50.754	264	S
2	-4.649	5.435	51.013	265	S
2	-4.819	5.223	51.285	266	S
2	-4.968	5.116	51.467	267	S
2	-5.138	4.947	51.708	268	S
2	-5.307	4.777	51.948	269	S
2	-5.520	4.564	52.248	270	S
2	-5.647	4.331	52.514	271	S
2	-5.796	4.076	52.809	272	S
2	-5.923	3.949	52.989	273	S
2	-6.072	3.736	53.248	274	S
2	-6.157	3.524	53.477	275	S
2	-6.263	3.333	53.696	276	S
2	-6.369	3.100	53.952	277	S
2	-6.539	2.887	54.224	278	S
2	-6.709	2.611	54.548	279	S
2	-6.794	2.357	54.817	280	S
2	-6.878	2.250	54.952	281	S
2	-7.006	1.974	55.256	282	S
2	-7.112	1.698	55.552	283	S
2	-7.133	1.359	55.892	284	S
2	-7.154	1.083	56.169	285	S
2	-7.154	0.786	56.466	286	S
2	-7.176	0.425	56.828	287	S
2	-7.133	0.149	57.107	288	S
2	-7.176	-0.191	57.450	289	S
2	-7.197	-0.488	57.748	290	S
2	-7.197	-0.679	57.939	291	S
2	-7.133	-0.913	58.181	292	S
2	-7.091	-1.125	58.397	293	S
2	-7.070	-1.274	58.547	294	S
2	-7.048	-1.571	58.845	295	S
2	-6.942	-2.229	59.512	296	S
2	-6.836	-2.441	59.749	297	S
2	-6.709	-2.654	59.997	298	S
2	-6.602	-2.908	60.273	299	S
3	0.253	-1.728	0.000	0	R
3	0.253	-1.686	0.042	1	R
3	0.253	-1.707	0.063	2	R
3	0.232	-1.707	0.084	3	R
3	0.211	-1.749	0.131	4	R
3	0.211	-1.644	0.237	5	R
3	0.211	-1.602	0.279	6	R
3	0.422	-1.686	0.506	7	R
3	0.464	-1.644	0.566	8	R
3	0.485	-1.602	0.613	9	R
3	0.379	-1.517	0.748	10	R
3	0.337	-1.539	0.795	11	R
3	0.253	-1.602	0.900	12	R
3	0.443	-1.623	1.091	13	R
3	0.464	-1.644	1.121	14	R
3	0.443	-1.644	1.142	15	R
3	0.316	-1.644	1.268	16	R
3	0.274	-1.623	1.315	17	R
3	0.253	-1.602	1.345	18	R
3	0.274	-1.707	1.453	19	R
3	0.316	-1.728	1.500	20	R
3	0.379	-1.644	1.605	21	R
3	0.443	-1.560	1.711	22	R
3	0.485	-1.496	1.787	23	R
3	0.464	-1.517	1.816	24	R
3	0.422	-1.496	1.864	25	R
3	0.422	-1.349	2.011	26	R
3	0.422	-1.286	2.074	27	R
3	0.527	-1.349	2.197	28	R
3	0.590	-1.433	2.303	29	R
3	0.590	-1.454	2.324	30	R
3	0.464	-1.370	2.476	31	R
3	0.527	-1.539	2.656	32	R
3	0.548	-1.728	2.847	33	R
3	0.548	-1.791	2.910	34	R
3	0.569	-1.876	2.997	35	R
3	0.527	-1.834	3.056	36	R
3	0.653	-1.728	3.221	37	R
3	0.717	-1.644	3.326	38	R
3	0.759	-1.560	3.420	39	R
3	0.780	-1.454	3.528	40	R
3	0.780	-1.433	3.549	41	R
3	0.738	-1.496	3.625	42	R
3	0.695	-1.496	3.667	43	R
3	0.569	-1.560	3.809	44	R
3	0.822	-1.665	4.083	45	R
3	1.054	-1.770	4.337	46	R
3	1.096	-1.876	4.451	47	R
3	1.138	-1.981	4.564	48	R
3	1.159	-1.897	4.651	49	R
3	1.180	-1.812	4.738	50	R
3	1.349	-1.770	4.912	51	R
3	1.391	-1.749	4.959	52	R
3	1.286	-1.834	5.094	53	R
3	1.159	-1.939	5.258	54	R
3	1.075	-1.918	5.345	55	R
3	0.969	-1.770	5.527	56	R
3	0.948	-1.749	5.556	57	S
3	0.801	-1.707	5.710	58	S
3	0.695	-1.644	5.833	59	S
3	0.464	-1.686	6.068	60	S
3	0.295	-1.728	6.242	61	S
3	0.126	-1.791	6.422	62	S
3	-0.042	-1.876	6.611	63	S
3	-0.211	-2.002	6.822	64	S
3	-0.337	-2.065	6.963	65	S
3	-0.485	-2.192	7.157	66	S
3	-0.548	-2.234	7.233	67	S
3	-0.653	-2.150	7.368	68	S
3	-0.759	-2.213	7.491	69	S
3	-0.927	-2.339	7.702	70	S
3	-0.927	-2.339	7.702	71	R
3	-0.738	-2.424	7.909	72	R
3	-0.738	-2.445	7.930	73	R
3	-0.906	-2.508	8.110	74	R
3	-1.265	-2.592	8.479	75	R
3	-1.433	-2.634	8.652	76	R
3	-1.581	-2.634	8.800	77	R
3	-1.623	-2.613	8.847	78	R
3	-1.644	-2.592	8.877	79	R
3	-1.665	-2.592	8.898	80	R
3	-1.686	-2.571	8.928	81	R
3	-1.707	-2.571	8.949	82	R
3	-1.770	-2.529	9.025	83	R
3	-1.918	-2.529	9.172	84	R
3	-1.918	-2.529	9.172	85	R
3	-1.918	-2.529	9.172	86	R
3	-1.939	-2.529	9.193	87	R
3	-1.981	-2.550	9.240	88	R
3	-2.023	-2.571	9.288	89	R
3	-2.086	-2.592	9.354	90	R
3	-2.086	-2.592	9.354	91	R
3	-2.129	-2.656	9.430	92	R
3	-2.213	-2.677	9.517	93	R
3	-2.234	-2.677	9.538	94	R
3	-2.255	-2.677	9.559	95	R
3	-2.276	-2.698	9.589	96	R
3	-2.318	-2.698	9.631	97	R
3	-2.360	-2.698	9.673	98	R
3	-2.360	-2.698	9.673	99	R
3	-2.466	-2.719	9.781	100	R
3	-2.529	-2.740	9.848	101	R
3	-2.529	-2.740	9.848	102	R
3	-2.613	-2.761	9.934	103	R
3	-2.613	-2.761	9.934	104	R
3	-2.656	-2.761	9.977	105	R
3	-2.656	-2.761	9.977	106	R
3	-2.698	-2.761	10.019	107	R
3	-2.761	-2.782	10.085	108	R
3	-2.803	-2.824	10.145	109	R
3	-2.824	-2.845	10.175	110	R
3	-2.887	-2.887	10.251	111	R
3	-2.908	-2.929	10.298	112	R
3	-2.929	-2.951	10.328	113	R
3	-2.972	-2.993	10.387	114	R
3	-3.014	-3.014	10.434	115	R
3	-3.056	-3.035	10.482	116	R
3	-3.140	-3.056	10.568	117	R
3	-3.203	-3.077	10.635	118	R
3	-3.225	-3.098	10.665	119	R
3	-3.246	-3.098	10.686	120	R
3	-3.288	-3.119	10.733	121	R
3	-3.309	-3.140	10.763	122	R
3	-3.351	-3.140	10.805	123	R
3	-3.372	-3.140	10.826	124	R
3	-3.456	-3.161	10.913	125	R
3	-3.562	-3.182	11.020	126	R
3	-3.562	-3.182	11.020	127	R
3	-3.604	-3.182	11.063	128	R
3	-3.667	-3.182	11.126	129	R
3	-3.667	-3.182	11.126	130	R
3	-3.709	-3.309	11.259	131	R
3	-3.709	-3.309	11.259	132	R
3	-3.730	-3.309	11.280	133	R
3	-3.815	-3.309	11.365	134	R
3	-3.857	-3.309	11.407	135	R
3	-3.878	-3.330	11.437	136	R
3	-3.899	-3.330	11.458	137	R
3	-4.025	-3.330	11.584	138	R
3	-4.046	-3.330	11.605	139	R
3	-4.046	-3.330	11.605	140	R
3	-4.068	-3.330	11.626	141	R
3	-4.110	-3.330	11.668	142	R
3	-4.152	-3.330	11.710	143	R
3	-4.173	-3.330	11.732	144	R
3	-4.173	-3.330	11.732	145	R
3	-4.194	-3.330	11.753	146	R
3	-4.215	-3.330	11.774	147	R
3	-4.215	-3.351	11.795	148	R
3	-4.257	-3.393	11.854	149	R
3	-4.363	-3.414	11.962	150	R
3	-4.426	-3.414	12.025	151	R
3	-4.447	-3.414	12.046	152	R
3	-4.468	-3.414	12.067	153	R
3	-4.573	-3.435	12.175	154	R
3	-4.594	-3.435	12.196	155	R
3	-4.637	-3.477	12.255	156	R
3	-4.637	-3.477	12.255	157	R
3	-4.658	-3.477	12.276	158	R
3	-4.700	-3.456	12.324	159	R
3	-4.700	-3.456	12.324	160	R
3	-4.721	-3.477	12.353	161	R
3	-4.742	-3.520	12.401	162	R
3	-4.742	-3.520	12.401	163	R
3	-4.784	-3.541	12.448	164	R
3	-4.868	-3.583	12.542	165	R
3	-4.995	-3.646	12.683	166	R
3	-5.058	-3.709	12.773	167	R
3	-5.290	-3.836	13.037	168	R
3	-5.459	-3.983	13.261	169	R
3	-5.606	-4.110	13.455	170	R
3	-5.711	-4.173	13.578	171	R
3	-5.922	-4.089	13.805	172	R
3	-6.070	-3.920	14.029	173	R
3	-6.091	-3.962	14.076	174	R
3	-5.901	-4.215	14.392	175	R
3	-5.859	-4.342	14.526	176	R
3	-5.817	-4.447	14.639	177	R
3	-5.754	-4.489	14.715	178	R
3	-5.733	-4.531	14.762	179	R
3	-5.711	-4.552	14.792	180	R
3	-5.711	-4.573	14.813	181	R
3	-5.627	-4.679	14.948	182	R
3	-5.543	-4.805	15.100	183	R
3	-5.395	-5.037	15.375	184	R
3	-5.290	-5.142	15.524	185	R
3	-5.206	-5.206	15.629	186	R
3	-5.227	-5.206	15.650	187	R
3	-5.437	-4.932	15.996	188	R
3	-5.585	-4.721	16.253	189	R
3	-5.627	-4.616	16.367	190	R
3	-5.711	-4.510	16.502	191	R
3	-5.775	-4.426	16.607	192	R
3	-5.817	-4.299	16.740	193	R
3	-5.922	-4.194	16.889	194	R
3	-5.901	-4.215	16.919	195	R
3	-5.901	-4.215	16.919	196	R
3	-5.901	-4.236	16.940	197	R
3	-5.901	-4.236	16.940	198	R
3	-5.943	-4.173	17.016	199	R
3	-5.985	-4.110	17.092	200	S
3	-5.733	-4.489	17.548	201	S
3	-5.669	-4.594	17.671	202	S
3	-5.585	-4.700	17.806	203	S
3	-5.543	-4.805	17.919	204	S
3	-5.522	-4.868	17.986	205	S
3	-5.437	-4.932	18.091	206	S
3	-5.395	-4.995	18.167	207	S
3	-5.248	-5.185	18.408	208	S
3	-5.121	-5.332	18.602	209	S
3	-4.868	-5.606	18.975	210	S
3	-4.552	-5.838	19.367	211	S
3	-4.320	-6.007	19.654	212	S
3	-4.068	-6.154	19.946	213	S
3	-3.857	-6.259	20.182	214	S
3	-3.604	-6.407	20.475	215	S
3	-3.393	-6.491	20.702	216	S
3	-3.077	-6.639	21.051	217	S
3	-2.887	-6.744	21.268	218	S
3	-2.592	-6.828	21.575	219	S
3	-2.255	-6.955	21.935	220	S
3	-1.960	-7.039	22.242	221	S
3	-1.728	-7.124	22.488	222	S
3	-1.475	-7.271	22.781	223	S
3	-1.286	-7.271	22.971	224	S
3	-1.117	-7.271	23.139	225	S
3	-0.864	-7.313	23.396	226	S
3	-0.590	-7.334	23.670	227	S
3	-0.358	-7.334	23.902	228	S
3	-0.148	-7.334	24.113	229	S
3	-0.105	-7.334	24.155	230	S
3	0.000	-7.334	24.261	231	S
3	0.105	-7.292	24.374	232	S
3	0.295	-7.229	24.574	233	S
3	0.400	-7.102	24.739	234	S
3	0.527	-6.934	24.949	235	S
3	0.590	-6.786	25.110	236	S
3	0.590	-6.660	25.236	237	S
3	0.527	-6.449	25.456	238	S
3	0.506	-6.344	25.564	239	S
3	0.379	-6.112	25.828	240	S
3	0.232	-5.964	26.037	241	S
3	0.021	-5.711	26.366	242	S
3	-0.063	-5.543	26.554	243	S
3	-0.274	-5.374	26.824	244	S
3	-0.422	-5.248	27.018	245	S
3	-0.527	-5.121	27.183	246	S
3	-0.695	-4.953	27.422	247	S
3	-0.991	-4.679	27.824	248	S
3	-1.012	-4.594	27.911	249	S
3	-1.054	-4.342	28.167	250	S
3	-1.033	-4.131	28.379	251	S
3	-1.012	-3.899	28.612	252	S
3	-1.075	-3.667	28.852	253	S
3	-1.138	-3.435	29.093	254	S
3	-1.243	-3.182	29.367	255	S
3	-1.349	-2.972	29.602	256	S
3	-1.433	-2.782	29.810	257	S
3	-1.560	-2.508	30.112	258	S
3	-1.665	-2.382	30.276	259	S
3	-1.770	-2.276	30.425	260	S
3	-1.918	-2.150	30.620	261	S
3	-2.086	-2.065	30.808	262	S
3	-2.255	-2.065	30.977	263	S
3	-2.508	-1.939	31.259	264	S
3	-2.761	-1.855	31.526	265	S
3	-3.014	-1.812	31.782	266	S
3	-3.225	-1.791	31.994	267	S
3	-3.414	-1.791	32.184	268	S
3	-3.773	-1.812	32.543	269	S
3	-4.046	-1.897	32.829	270	S
3	-4.257	-1.939	33.044	271	S
3	-4.510	-1.981	33.301	272	S
3	-4.637	-2.023	33.434	273	S
3	-4.868	-2.065	33.670	274	S
3	-5.058	-2.129	33.870	275	S
3	-5.290	-2.318	34.169	276	S
3	-5.501	-2.382	34.389	277	S
3	-5.037	-1.939	35.030	278	S
3	-4.847	-1.834	35.247	279	S
3	-4.784	-1.749	35.353	280	S
3	-4.637	-1.517	35.627	281	S
3	-4.531	-1.370	35.809	282	S
3	-4.384	-1.180	36.049	283	S
3	-4.173	-1.033	36.306	284	S
3	-4.046	-0.885	36.500	285	S
3	-3.899	-0.759	36.695	286	S
3	-3.751	-0.569	36.935	287	S
3	-3.477	-0.358	37.281	288	S
3	-3.288	-0.148	37.564	289	S
3	-3.077	0.042	37.848	290	S
3	-2.929	0.253	38.105	291	S
3	-2.803	0.422	38.316	292	S
3	-2.740	0.632	38.536	293	S
3	-2.634	0.843	38.772	294	S
3	-2.360	1.033	39.105	295	S
3	-2.129	1.307	39.464	296	S
3	-2.044	1.391	39.583	297	S
3	-1.897	1.602	39.840	298	S
3	-1.644	2.065	40.368	299	S
4	0.872	-1.169	0.000	0	R
4	0.787	-1.169	0.085	1	R
4	0.787	-1.212	0.128	2	R
4	0.702	-1.297	0.248	3	R
4	0.680	-1.318	0.278	4	R
4	0.638	-1.233	0.373	5	R
4	0.617	-1.191	0.421	6	R
4	0.659	-1.233	0.481	7	R
4	0.680	-1.276	0.528	8	R
4	0.680	-1.169	0.635	9	R
4	0.659	-1.148	0.665	10	R
4	0.744	-1.212	0.771	11	R
4	0.808	-1.191	0.838	12	R
4	0.787	-1.169	0.868	13	R
4	0.680	-1.106	0.992	14	R
4	0.680	-0.999	1.098	15	R
4	0.723	-0.914	1.194	16	R
4	0.723	-0.914	1.194	17	R
4	0.914	-0.893	1.386	18	R
4	0.957	-0.914	1.434	19	R
4	1.021	-1.021	1.558	20	R
4	1.042	-1.084	1.625	21	R
4	1.063	-0.957	1.754	22	R
4	1.063	-0.914	1.797	23	R
4	0.702	-0.978	2.164	24	R
4	0.617	-0.978	2.249	25	R
4	0.532	-0.978	2.334	26	R
4	0.468	-0.914	2.424	27	R
4	0.446	-0.829	2.512	28	R
4	0.446	-0.702	2.639	29	R
4	0.468	-0.617	2.727	30	R
4	0.574	-0.468	2.910	31	R
4	0.744	-0.361	3.110	32	R
4	1.021	-0.234	3.415	33	R
4	1.169	-0.234	3.564	34	R
4	0.829	-0.149	3.914	35	R
4	0.638	-0.085	4.116	36	R
4	0.553	-0.043	4.211	37	R
4	0.425	0.064	4.377	38	R
4	0.298	0.191	4.557	39	R
4	0.128	0.340	4.783	40	R
4	0.000	0.468	4.964	41	R
4	-0.106	0.638	5.164	42	R
4	-0.149	0.829	5.360	43	R
4	-0.170	0.978	5.511	44	R
4	-0.213	1.106	5.645	45	R
4	-0.149	1.318	5.867	46	R
4	-0.064	1.467	6.039	47	R
4	0.021	1.595	6.192	48	R
4	-0.276	1.169	6.711	49	R
4	-0.446	1.127	6.886	50	R
4	-0.638	1.084	7.082	51	R
4	-0.872	1.127	7.320	52	R
4	-1.084	1.191	7.542	53	R
4	-1.254	1.297	7.743	54	R
4	-1.361	1.382	7.879	55	R
4	-1.042	1.148	8.274	56	R
4	-0.765	1.021	8.579	57	R
4	-0.702	0.935	8.685	58	R
4	-0.638	0.787	8.847	59	R
4	-0.595	0.680	8.961	60	R
4	-0.574	0.510	9.133	61	R
4	-0.553	0.340	9.304	62	R
4	-0.553	0.510	9.474	63	R
4	-0.553	0.553	9.517	64	R
4	-0.532	0.808	9.773	65	R
4	-0.425	1.042	10.030	66	G
4	-0.340	1.212	10.220	67	G
4	-0.276	1.382	10.402	68	G
4	-0.149	1.488	10.568	69	G
4	0.106	1.552	10.831	70	G
4	0.234	1.658	10.997	71	G
4	0.446	1.743	11.226	72	G
4	0.659	1.807	11.448	73	G
4	0.850	1.850	11.644	74	G
4	1.106	1.871	11.900	75	G
4	1.233	1.871	12.027	76	G
4	1.531	1.871	12.325	77	G
4	1.680	1.850	12.475	78	G
4	1.871	1.786	12.677	79	G
4	2.211	1.595	13.067	80	G
4	2.402	1.467	13.297	81	G
4	2.509	1.467	13.403	82	G
4	2.636	1.446	13.533	83	G
4	2.849	1.424	13.746	84	G
4	2.977	1.382	13.881	85	G
4	3.083	1.382	13.987	86	G
4	3.295	1.382	14.200	87	G
4	3.444	1.382	14.349	88	G
4	3.699	1.361	14.605	89	G
4	3.891	1.361	14.796	90	G
4	4.082	1.382	14.989	91	G
4	4.252	1.424	15.164	92	G
4	4.401	1.446	15.314	93	G
4	4.656	1.488	15.573	94	G
4	4.848	1.510	15.765	95	G
4	5.060	1.552	15.982	96	G
4	5.251	1.573	16.175	97	G
4	5.400	1.595	16.325	98	G
4	5.634	1.573	16.560	99	G
4	5.783	1.531	16.715	100	G
4	5.911	1.446	16.868	101	G
4	5.996	1.403	16.963	102	G
4	5.996	1.403	16.963	103	G
4	5.655	1.616	17.364	104	G
4	5.273	1.765	17.775	105	G
4	5.166	1.935	17.975	106	G
4	5.124	2.062	18.110	107	G
4	4.975	2.296	18.387	108	G
4	5.018	2.509	18.604	109	G
4	5.060	2.679	18.779	110	G
4	5.081	2.828	18.930	111	G
4	5.103	3.104	19.207	112	G
4	5.166	3.232	19.349	113	G
4	5.251	3.380	19.521	114	G
4	5.443	3.444	19.722	115	G
4	5.592	3.508	19.884	116	G
4	5.655	3.593	19.991	117	G
4	5.783	3.678	20.144	118	G
4	5.783	3.678	20.144	119	G
4	5.762	3.742	20.211	120	G
4	5.783	3.806	20.278	121	G
4	5.804	3.891	20.366	122	G
4	5.570	4.188	20.745	123	G
4	5.485	4.316	20.898	124	G
4	5.443	4.422	21.013	125	G
4	5.358	4.529	21.149	126	G
4	5.315	4.614	21.244	127	G
4	5.230	4.699	21.364	128	G
4	5.124	4.848	21.547	129	G
4	5.039	4.933	21.667	130	G
4	4.677	5.315	22.194	131	G
4	4.571	5.443	22.360	132	G
4	4.486	5.485	22.455	133	G
4	4.380	5.592	22.605	134	G
4	4.188	5.677	22.814	135	G
4	4.040	5.826	23.025	136	G
4	3.827	5.974	23.284	137	G
4	3.657	6.081	23.485	138	G
4	3.487	6.144	23.667	139	G
4	3.274	6.229	23.896	140	G
4	3.062	6.315	24.125	141	G
4	2.870	6.400	24.334	142	G
4	2.636	6.527	24.600	143	G
4	2.296	6.612	24.951	144	G
4	2.147	6.655	25.106	145	G
4	1.850	6.761	25.422	146	G
4	1.637	6.782	25.636	147	G
4	1.276	6.889	26.012	148	G
4	1.063	6.889	26.225	149	G
4	0.829	6.931	26.463	150	G
4	0.659	6.952	26.634	151	G
4	0.425	6.995	26.872	152	G
4	0.298	6.995	26.999	153	G
4	-0.021	6.995	27.318	154	G
4	-0.170	6.995	27.467	155	G
4	-0.404	6.974	27.702	156	G
4	-0.574	6.952	27.873	157	G
4	-0.744	6.952	28.043	158	G
4	-0.999	6.952	28.299	159	G
4	-1.127	6.931	28.428	160	G
4	-1.339	6.910	28.642	161	G
4	-1.595	6.889	28.898	162	G
4	-1.786	6.825	29.099	163	G
4	-1.956	6.761	29.281	164	G
4	-2.169	6.655	29.519	165	G
4	-2.360	6.591	29.720	166	G
4	-2.615	6.527	29.983	167	G
4	-2.700	6.485	30.078	168	G
4	-3.083	6.229	30.538	169	G
4	-3.019	6.293	30.629	170	G
4	-3.189	6.293	30.799	171	G
4	-3.402	6.187	31.036	172	G
4	-3.593	6.102	31.246	173	G
4	-3.869	5.953	31.560	174	G
4	-4.146	5.740	31.908	175	G
4	-4.316	5.634	32.109	176	G
4	-4.422	5.549	32.245	177	G
4	-4.486	5.485	32.335	178	G
4	-4.635	5.358	32.531	179	G
4	-4.741	5.251	32.682	180	G
4	-4.869	5.145	32.848	181	G
4	-4.975	5.018	33.014	182	G
4	-5.166	4.805	33.300	183	G
4	-5.337	4.529	33.624	184	G
4	-5.528	4.359	33.880	185	G
4	-5.698	4.231	34.093	186	G
4	-5.868	4.061	34.333	187	G
4	-6.038	3.891	34.574	188	G
4	-6.144	3.572	34.910	189	G
4	-6.272	3.274	35.234	190	G
4	-6.357	3.125	35.405	191	G
4	-6.463	2.955	35.606	192	G
4	-6.591	2.679	35.910	193	G
4	-6.633	2.530	36.065	194	G
4	-6.889	2.381	36.361	195	G
4	-6.931	2.232	36.515	196	G
4	-6.995	1.977	36.778	197	G
4	-7.037	1.786	36.974	198	G
4	-7.101	1.595	37.176	199	G
4	-7.165	1.424	37.358	200	G
4	-7.207	1.254	37.533	201	G
4	-7.250	1.106	37.688	202	G
4	-7.250	0.787	38.007	203	G
4	-7.250	0.744	38.049	204	G
4	-7.250	0.574	38.219	205	G
4	-7.314	0.298	38.503	206	G
4	-7.335	0.000	38.801	207	G
4	-7.335	-0.213	39.014	208	G
4	-7.335	-0.425	39.227	209	G
4	-7.378	-0.617	39.423	210	G
4	-7.399	-0.850	39.657	211	G
4	-7.356	-1.084	39.895	212	G
4	-7.314	-1.254	40.070	213	G
4	-7.271	-1.488	40.308	214	G
4	-7.229	-1.616	40.443	215	G
4	-7.186	-1.807	40.639	216	G
4	-7.080	-2.041	40.896	217	G
4	-7.037	-2.190	41.050	218	G
4	-6.952	-2.445	41.319	219	G
4	-6.889	-2.743	41.624	220	G
4	-6.782	-3.019	41.920	221	G
4	-6.676	-3.210	42.139	222	G
4	-6.527	-3.508	42.471	223	G
4	-6.442	-3.678	42.662	224	G
4	-6.336	-3.869	42.881	225	G
4	-6.187	-4.040	43.107	226	G
4	-6.102	-4.188	43.278	227	G
4	-5.974	-4.380	43.508	228	G
4	-5.847	-4.550	43.721	229	G
4	-5.762	-4.699	43.892	230	G
4	-5.613	-4.890	44.134	231	G
4	-5.507	-5.039	44.317	232	G
4	-5.358	-5.188	44.528	233	G
4	-5.209	-5.337	44.738	234	G
4	-4.933	-5.528	45.074	235	G
4	-4.762	-5.655	45.287	236	G
4	-4.656	-5.762	45.437	237	G
4	-4.529	-5.847	45.591	238	G
4	-4.316	-5.996	45.850	239	G
4	-4.167	-6.102	46.033	240	G
4	-4.040	-6.187	46.186	241	G
4	-3.891	-6.293	46.369	242	G
4	-3.593	-6.421	46.693	243	G
4	-3.402	-6.506	46.903	244	G
4	-3.147	-6.655	47.198	245	G
4	-2.934	-6.782	47.446	246	G
4	-2.636	-6.910	47.770	247	G
4	-2.360	-7.059	48.084	248	G
4	-2.169	-7.144	48.293	249	G
4	-1.913	-7.250	48.569	250	G
4	-1.743	-7.335	48.760	251	G
4	-1.531	-7.420	48.989	252	G
4	-1.297	-7.441	49.223	253	G
4	-1.191	-7.441	49.330	254	G
4	-1.212	-7.441	49.351	255	G
4	-1.233	-7.441	49.372	256	G
4	-1.254	-7.420	49.402	257	G
4	-1.254	-7.420	49.402	258	G
4	-1.127	-7.484	49.545	259	G
4	-1.191	-7.463	49.612	260	G
4	-1.254	-7.441	49.679	261	G
4	-1.276	-7.441	49.701	262	G
4	-1.339	-7.378	49.791	263	G
4	-1.424	-7.229	49.962	264	G
4	-1.467	-7.229	50.005	265	G
4	-1.680	-7.207	50.218	266	G
4	-1.892	-7.207	50.431	267	G
4	-1.999	-7.186	50.539	268	G
4	-2.169	-7.165	50.711	269	G
4	-2.317	-7.144	50.861	270	G
4	-2.551	-7.080	51.104	271	G
4	-2.828	-6.952	51.408	272	G
4	-3.019	-6.867	51.617	273	G
4	-3.317	-6.718	51.950	274	G
4	-3.466	-6.655	52.112	275	G
4	-3.657	-6.548	52.331	276	G
4	-3.869	-6.442	52.569	277	G
4	-4.061	-6.378	52.770	278	G
4	-4.188	-6.315	52.913	279	G
4	-4.380	-6.123	53.184	280	G
4	-4.550	-5.974	53.410	281	G
4	-4.677	-5.889	53.563	282	G
4	-4.805	-5.783	53.729	283	G
4	-4.911	-5.698	53.865	284	G
4	-5.103	-5.528	54.121	285	G
4	-5.294	-5.358	54.377	286	G
4	-5.443	-5.166	54.620	287	G
4	-5.507	-5.039	54.762	288	G
4	-5.613	-4.933	54.913	289	G
4	-5.698	-4.805	55.066	290	G
4	-5.847	-4.635	55.292	291	G
4	-5.953	-4.465	55.492	292	G
4	-6.081	-4.273	55.722	293	G
4	-6.187	-4.103	55.923	294	G
4	-6.251	-3.997	56.047	295	G
4	-6.357	-3.806	56.266	296	G
4	-6.442	-3.657	56.437	297	G
4	-6.506	-3.508	56.599	298	G
4	-6.591	-3.253	56.868	299	G
5	0.447	-1.638	0.000	0	R
5	0.447	-1.638	0.000	1	R
5	0.468	-1.638	0.021	2	R
5	0.468	-1.659	0.042	3	R
5	0.489	-1.722	0.109	4	R
5	0.510	-1.743	0.139	5	R
5	0.510	-1.807	0.203	6	R
5	0.510	-1.807	0.203	7	R
5	0.510	-1.786	0.224	8	R
5	0.531	-1.743	0.271	9	R
5	0.362	-1.638	0.471	10	R
5	0.341	-1.638	0.492	11	R
5	0.341	-1.638	0.492	12	R
5	0.362	-1.595	0.539	13	R
5	0.404	-1.595	0.582	14	R
5	0.362	-1.616	0.629	15	R
5	0.341	-1.638	0.659	16	R
5	0.277	-1.680	0.735	17	R
5	0.256	-1.680	0.757	18	R
5	0.277	-1.638	0.804	19	R
5	0.383	-1.595	0.918	20	R
5	0.447	-1.934	1.262	21	R
5	0.447	-1.955	1.284	22	R
5	0.447	-1.997	1.326	23	R
5	0.383	-2.040	1.402	24	R
5	0.383	-1.955	1.487	25	R
5	0.383	-1.870	1.572	26	R
5	0.277	-1.870	1.677	27	R
5	0.171	-1.934	1.801	28	R
5	0.108	-2.019	1.907	29	R
5	0.044	-2.061	1.983	30	R
5	-0.019	-2.188	2.125	31	R
5	0.002	-2.167	2.155	32	R
5	0.044	-2.188	2.202	33	R
5	0.108	-2.167	2.269	34	R
5	0.108	-2.167	2.269	35	R
5	0.193	-2.167	2.354	36	R
5	0.320	-2.209	2.488	37	R
5	0.425	-2.294	2.623	38	R
5	0.214	-2.188	2.860	39	R
5	0.150	-2.209	2.927	40	R
5	-0.061	-2.230	3.140	41	R
5	-0.146	-2.188	3.234	42	R
5	-0.189	-2.040	3.388	43	R
5	-0.189	-2.019	3.410	44	R
5	-0.167	-2.124	3.518	45	R
5	-0.294	-2.082	3.651	46	R
5	-0.421	-1.934	3.847	47	R
5	-0.506	-1.807	3.999	48	R
5	-0.570	-1.722	4.105	49	R
5	-0.697	-1.553	4.317	50	R
5	-0.718	-1.405	4.466	51	R
5	-0.845	-1.235	4.678	52	R
5	-0.866	-1.172	4.745	53	R
5	-0.591	-1.384	5.092	54	R
5	-0.527	-1.468	5.198	55	R
5	-0.421	-1.489	5.306	56	R
5	-0.379	-1.616	5.440	57	R
5	-0.294	-1.786	5.629	58	R
5	-0.189	-1.934	5.811	59	R
5	-0.125	-2.019	5.917	60	R
5	0.066	-2.124	6.135	61	R
5	0.171	-2.167	6.249	62	R
5	0.320	-2.188	6.399	63	R
5	0.595	-2.251	6.681	64	R
5	0.679	-2.273	6.768	65	R
5	0.764	-2.273	6.853	66	R
5	0.658	-2.294	6.961	67	R
5	0.298	-2.209	7.331	68	R
5	0.129	-2.146	7.512	69	R
5	0.108	-2.188	7.559	70	R
5	-0.104	-2.357	7.830	71	R
5	-0.231	-2.463	7.995	72	R
5	-0.379	-2.569	8.177	73	R
5	-0.506	-2.654	8.330	74	R
5	-0.316	-2.442	8.615	75	R
5	-0.189	-2.230	8.862	76	R
5	-0.061	-2.082	9.057	77	R
5	0.150	-2.040	9.273	78	R
5	0.404	-1.976	9.535	79	R
5	0.489	-1.849	9.687	80	R
5	0.574	-1.807	9.782	81	R
5	0.722	-1.722	9.953	82	R
5	0.933	-1.659	10.174	83	R
5	1.145	-1.638	10.386	84	R
5	1.378	-1.595	10.623	85	R
5	1.441	-1.574	10.690	86	R
5	0.849	-1.616	11.284	87	R
5	0.489	-1.786	11.682	88	G
5	0.425	-1.765	11.749	89	G
5	0.320	-1.595	11.948	90	G
5	0.193	-1.468	12.128	91	G
5	0.108	-1.384	12.248	92	G
5	-0.019	-1.235	12.443	93	G
5	-0.167	-1.108	12.638	94	G
5	-0.273	-0.981	12.803	95	G
5	-0.400	-0.812	13.015	96	G
5	-0.443	-0.685	13.149	97	G
5	-0.527	-0.516	13.338	98	G
5	-0.591	-0.325	13.539	99	G
5	-0.633	-0.177	13.693	100	G
5	-0.654	0.098	13.969	101	S
5	-0.675	0.268	14.140	102	S
5	-0.654	0.479	14.353	103	S
5	-0.633	0.691	14.565	104	S
5	-0.570	0.903	14.786	105	S
5	-0.485	1.114	15.014	106	S
5	-0.485	1.326	15.226	107	S
5	-0.443	1.516	15.421	108	S
5	-0.316	1.749	15.686	109	S
5	-0.252	1.834	15.792	110	S
5	-0.167	1.961	15.945	111	S
5	0.002	2.194	16.233	112	S
5	0.108	2.321	16.398	113	S
5	0.256	2.406	16.569	114	S
5	0.447	2.554	16.810	115	S
5	0.658	2.765	17.109	116	S
5	0.679	2.850	17.197	117	S
5	0.891	3.019	17.468	118	S
5	0.997	3.146	17.633	119	S
5	1.039	3.189	17.693	120	S
5	1.166	3.316	17.873	121	S
5	1.293	3.400	18.025	122	S
5	1.420	3.527	18.205	123	S
5	1.568	3.718	18.446	124	S
5	1.632	3.760	18.523	125	S
5	1.822	3.803	18.718	126	S
5	2.034	3.887	18.946	127	S
5	2.246	3.951	19.167	128	S
5	2.415	4.014	19.348	129	S
5	2.542	4.120	19.513	130	S
5	2.733	4.226	19.731	131	S
5	2.860	4.332	19.896	132	S
5	3.029	4.459	20.108	133	S
5	3.177	4.607	20.317	134	S
5	3.262	4.755	20.488	135	S
5	3.304	4.798	20.548	136	S
5	3.410	5.030	20.804	137	S
5	3.495	5.221	21.012	138	S
5	3.558	5.327	21.136	139	S
5	3.622	5.369	21.212	140	S
5	3.622	5.433	21.275	141	S
5	3.664	5.517	21.370	142	S
5	3.685	5.623	21.478	143	S
5	3.685	5.644	21.499	144	S
5	3.685	5.644	21.499	145	S
5	3.812	5.729	21.652	146	S
5	4.109	5.538	22.004	147	S
5	4.490	5.284	22.462	148	S
5	4.765	5.030	22.837	149	S
5	4.913	4.840	23.078	150	S
5	5.125	4.628	23.377	151	S
5	5.273	4.501	23.572	152	S
5	5.357	4.416	23.692	153	S
5	5.484	4.247	23.904	154	S
5	5.611	4.120	24.084	155	S
5	5.781	3.866	24.389	156	S
5	5.908	3.676	24.618	157	S
5	6.056	3.422	24.912	158	S
5	6.120	3.231	25.113	159	S
5	6.225	3.083	25.295	160	S
5	6.310	2.935	25.465	161	S
5	6.437	2.723	25.712	162	S
5	6.501	2.533	25.913	163	S
5	6.543	2.363	26.088	164	S
5	6.606	2.236	26.230	165	S
5	6.649	2.067	26.404	166	S
5	6.712	1.855	26.625	167	S
5	6.712	1.707	26.773	168	S
5	6.755	1.495	26.989	169	S
5	6.797	1.368	27.123	170	S
5	6.839	1.241	27.257	171	S
5	6.860	1.178	27.324	172	S
5	6.903	1.030	27.478	173	S
5	6.966	0.754	27.760	174	S
5	6.966	0.564	27.951	175	S
5	6.987	0.373	28.143	176	S
5	6.987	0.141	28.375	177	S
5	6.966	-0.050	28.567	178	S
5	6.924	-0.156	28.681	179	S
5	6.924	-0.283	28.808	180	S
5	6.924	-0.473	28.999	181	S
5	6.924	-0.770	29.295	182	S
5	6.903	-0.897	29.424	183	S
5	6.945	-0.960	29.500	184	S
5	6.924	-1.151	29.692	185	S
5	6.924	-1.384	29.925	186	S
5	6.860	-1.553	30.106	187	S
5	6.733	-1.807	30.390	188	S
5	6.691	-2.019	30.605	189	S
5	6.649	-2.167	30.759	190	S
5	6.606	-2.294	30.893	191	S
5	6.564	-2.421	31.027	192	S
5	6.522	-2.590	31.202	193	S
5	6.501	-2.717	31.331	194	S
5	6.458	-2.865	31.485	195	S
5	6.352	-3.056	31.703	196	S
5	6.268	-3.140	31.822	197	S
5	6.098	-3.289	32.047	198	S
5	6.077	-3.394	32.155	199	S
5	6.014	-3.479	32.261	200	S
5	5.823	-3.670	32.531	201	S
5	5.717	-3.818	32.713	202	S
5	5.548	-4.051	33.001	203	S
5	5.506	-4.199	33.155	204	S
5	5.336	-4.453	33.460	205	S
5	5.230	-4.622	33.660	206	S
5	5.103	-4.770	33.855	207	S
5	4.998	-4.961	34.073	208	S
5	4.976	-5.046	34.160	209	S
5	4.976	-5.173	34.287	210	S
5	4.913	-5.236	34.377	211	S
5	4.807	-5.321	34.512	212	S
5	4.744	-5.405	34.618	213	S
5	4.532	-5.575	34.889	214	S
5	4.405	-5.681	35.055	215	S
5	4.278	-5.808	35.234	216	S
5	4.172	-5.913	35.384	217	S
5	3.982	-6.062	35.625	218	S
5	3.770	-6.210	35.884	219	S
5	3.601	-6.358	36.109	220	S
5	3.452	-6.464	36.291	221	S
5	3.241	-6.548	36.519	222	S
5	3.093	-6.612	36.680	223	S
5	2.817	-6.675	36.962	224	S
5	2.627	-6.718	37.158	225	S
5	2.457	-6.781	37.338	226	S
5	2.309	-6.845	37.500	227	S
5	2.203	-6.887	37.614	228	S
5	2.034	-6.972	37.803	229	S
5	1.738	-7.057	38.111	230	S
5	1.526	-7.120	38.332	231	S
5	1.272	-7.184	38.594	232	S
5	1.039	-7.247	38.835	233	S
5	0.806	-7.311	39.077	234	S
5	0.552	-7.374	39.338	235	S
5	0.298	-7.416	39.596	236	S
5	0.108	-7.416	39.787	237	S
5	-0.104	-7.416	39.998	238	S
5	-0.231	-7.395	40.127	239	S
5	-0.485	-7.374	40.382	240	S
5	-0.654	-7.353	40.553	241	S
5	-0.845	-7.332	40.744	242	S
5	-1.056	-7.332	40.956	243	S
5	-1.289	-7.311	41.190	244	S
5	-1.459	-7.268	41.364	245	S
5	-1.628	-7.247	41.535	246	S
5	-1.776	-7.226	41.685	247	S
5	-1.945	-7.141	41.874	248	S
5	-2.178	-7.014	42.139	249	S
5	-2.411	-6.887	42.404	250	S
5	-2.729	-6.824	42.728	251	S
5	-2.792	-6.802	42.795	252	S
5	-2.940	-6.760	42.949	253	S
5	-3.131	-6.718	43.144	254	S
5	-3.343	-6.633	43.372	255	S
5	-3.427	-6.570	43.478	256	S
5	-3.575	-6.485	43.649	257	S
5	-3.766	-6.337	43.890	258	S
5	-3.872	-6.273	44.014	259	S
5	-3.999	-6.210	44.156	260	S
5	-4.126	-6.125	44.308	261	S
5	-4.295	-6.019	44.508	262	S
5	-4.464	-5.913	44.708	263	S
5	-4.634	-5.808	44.907	264	S
5	-4.782	-5.744	45.069	265	S
5	-4.951	-5.617	45.280	266	S
5	-4.994	-5.575	45.340	267	S
5	-5.121	-5.448	45.520	268	S
5	-5.205	-5.342	45.655	269	S
5	-5.311	-5.215	45.821	270	S
5	-5.417	-5.130	45.956	271	S
5	-5.565	-4.940	46.198	272	S
5	-5.734	-4.749	46.452	273	S
5	-5.904	-4.516	46.740	274	S
5	-6.052	-4.305	46.999	275	S
5	-6.200	-4.114	47.240	276	S
5	-6.348	-3.902	47.498	277	S
5	-6.433	-3.712	47.707	278	S
5	-6.581	-3.500	47.965	279	S
5	-6.645	-3.310	48.166	280	S
5	-6.729	-3.140	48.355	281	S
5	-6.835	-2.950	48.573	282	S
5	-6.856	-2.802	48.723	283	S
5	-6.878	-2.696	48.831	284	S
5	-6.941	-2.400	49.134	285	S
5	-7.005	-2.146	49.396	286	S
5	-7.068	-1.976	49.577	287	S
5	-7.153	-1.786	49.785	288	S
5	-7.237	-1.574	50.013	289	S
5	-7.259	-1.320	50.268	290	S
5	-7.280	-1.108	50.481	291	S
5	-7.280	-0.918	50.671	292	S
5	-7.301	-0.748	50.842	293	S
5	-7.322	-0.643	50.950	294	S
5	-7.343	-0.537	51.058	295	S
5	-7.343	-0.516	51.079	296	S
5	-7.259	-0.748	51.327	297	S
5	-7.259	-0.981	51.560	298	S
5	-7.216	-1.151	51.734	299	S
6	-0.365	-2.790	0.000	0	R
6	-0.428	-2.663	0.141	1	R
6	-0.513	-2.600	0.247	2	R
6	-0.555	-2.558	0.306	3	R
6	-0.597	-2.516	0.366	4	R
6	-0.660	-2.494	0.433	5	R
6	-0.576	-2.516	0.520	6	R
6	-0.576	-2.516	0.520	7	R
6	-0.576	-2.516	0.520	8	R
6	-0.555	-2.579	0.586	9	R
6	-0.513	-2.621	0.646	10	R
6	-0.513	-2.600	0.667	11	R
6	-0.491	-2.516	0.754	12	R
6	-0.491	-2.452	0.817	13	R
6	-0.513	-2.410	0.864	14	R
6	-0.576	-2.368	0.940	15	R
6	-0.513	-2.368	1.003	16	R
6	-0.407	-2.368	1.109	17	R
6	-0.428	-2.326	1.156	18	R
6	-0.491	-2.305	1.222	19	R
6	-0.513	-2.410	1.330	20	R
6	-0.470	-2.537	1.463	21	R
6	-0.449	-2.600	1.530	22	R
6	-0.449	-2.537	1.593	23	R
6	-0.470	-2.473	1.660	24	R
6	-0.491	-2.452	1.690	25	R
6	-0.407	-2.347	1.825	26	R
6	-0.386	-2.326	1.854	27	R
6	-0.513	-2.178	2.049	28	R
6	-0.576	-2.136	2.125	29	R
6	-0.239	-2.368	2.534	30	R
6	-0.175	-2.431	2.623	31	R
6	-0.175	-2.494	2.686	32	R
6	-0.175	-2.600	2.792	33	R
6	-0.239	-2.621	2.858	34	R
6	-0.386	-2.663	3.012	35	R
6	-0.407	-2.705	3.059	36	R
6	-0.428	-2.747	3.106	37	R
6	-0.323	-2.663	3.241	38	R
6	-0.260	-2.579	3.347	39	R
6	-0.260	-2.537	3.389	40	R
6	-0.112	-2.494	3.542	41	R
6	0.035	-2.494	3.690	42	R
6	0.204	-2.452	3.863	43	R
6	0.373	-2.452	4.032	44	R
6	0.626	-2.558	4.306	45	R
6	0.836	-2.705	4.563	46	R
6	1.026	-2.832	4.791	47	R
6	1.110	-2.874	4.885	48	R
6	1.152	-2.916	4.945	49	G
6	1.300	-3.000	5.115	50	G
6	1.384	-3.064	5.220	51	G
6	1.026	-2.768	5.685	52	G
6	1.026	-2.663	5.790	53	G
6	1.047	-2.642	5.820	54	G
6	1.110	-2.537	5.943	55	G
6	1.195	-2.305	6.189	56	G
6	1.195	-2.073	6.421	57	G
6	1.216	-1.925	6.570	58	G
6	1.216	-1.736	6.760	59	G
6	1.195	-1.567	6.930	60	G
6	1.195	-1.314	7.183	61	G
6	1.131	-1.082	7.423	62	G
6	1.110	-0.851	7.656	63	G
6	1.110	-0.745	7.761	64	G
6	1.089	-0.556	7.952	65	G
6	1.026	-0.324	8.192	66	G
6	1.026	-0.155	8.361	67	G
6	1.026	0.035	8.551	68	G
6	1.026	0.182	8.698	69	G
6	1.026	0.351	8.867	70	G
6	1.005	0.519	9.037	71	G
6	1.005	0.730	9.247	72	G
6	1.005	0.878	9.395	73	G
6	1.068	1.109	9.635	74	G
6	1.089	1.320	9.847	75	G
6	1.110	1.531	10.059	76	G
6	1.152	1.657	10.192	77	G
6	1.152	1.784	10.319	78	G
6	1.131	2.100	10.635	79	G
6	1.174	2.226	10.769	80	G
6	1.174	2.353	10.895	81	G
6	1.195	2.521	11.065	82	G
6	1.279	2.774	11.332	83	G
6	1.342	2.964	11.532	84	G
6	1.384	3.175	11.746	85	G
6	1.426	3.365	11.941	86	G
6	1.469	3.617	12.197	87	G
6	1.490	3.786	12.367	88	G
6	1.511	4.039	12.621	89	G
6	1.532	4.165	12.749	90	G
6	1.553	4.376	12.961	91	G
6	1.637	4.545	13.149	92	G
6	1.700	4.692	13.310	93	G
6	1.764	4.798	13.433	94	G
6	1.932	5.008	13.703	95	G
6	2.038	5.093	13.838	96	G
6	2.185	5.177	14.008	97	G
6	2.312	5.198	14.136	98	G
6	2.438	5.240	14.269	99	G
6	2.586	5.325	14.439	100	G
6	2.775	5.430	14.656	101	G
6	3.049	5.599	14.978	102	G
6	3.197	5.788	15.218	103	G
6	3.260	5.851	15.307	104	G
6	3.344	5.915	15.413	105	G
6	3.365	5.936	15.443	106	G
6	3.365	6.020	15.527	107	G
6	3.323	6.083	15.603	108	G
6	3.218	6.231	15.784	109	G
6	3.155	6.294	15.874	110	G
6	3.112	6.294	15.916	111	G
6	2.796	6.463	16.274	112	G
6	2.565	6.568	16.529	113	G
6	2.269	6.631	16.830	114	G
6	2.080	6.673	17.025	115	G
6	1.827	6.673	17.278	116	G
6	1.679	6.716	17.431	117	G
6	1.532	6.758	17.585	118	G
6	1.342	6.779	17.775	119	G
6	1.068	6.821	18.053	120	G
6	0.900	6.863	18.226	121	G
6	0.752	6.926	18.387	122	G
6	0.478	6.926	18.661	123	G
6	0.288	6.926	18.851	124	G
6	0.099	6.968	19.045	125	G
6	-0.049	6.968	19.192	126	G
6	-0.175	6.968	19.319	127	G
6	-0.344	6.968	19.487	128	G
6	-0.534	6.968	19.677	129	G
6	-0.681	6.990	19.826	130	G
6	-0.997	7.032	20.145	131	G
6	-1.145	6.947	20.315	132	G
6	-1.313	6.863	20.503	133	G
6	-1.482	6.800	20.684	134	G
6	-1.672	6.758	20.878	135	G
6	-1.882	6.737	21.090	136	G
6	-2.051	6.694	21.263	137	G
6	-2.262	6.610	21.490	138	G
6	-2.388	6.526	21.642	139	G
6	-2.683	6.399	21.963	140	G
6	-2.810	6.315	22.115	141	G
6	-3.042	6.252	22.356	142	G
6	-3.231	6.168	22.563	143	G
6	-3.421	6.083	22.771	144	G
6	-3.611	6.020	22.971	145	G
6	-3.821	5.915	23.206	146	G
6	-3.927	5.830	23.341	147	G
6	-4.053	5.704	23.520	148	G
6	-4.180	5.641	23.662	149	G
6	-4.285	5.556	23.797	150	G
6	-4.454	5.430	24.007	151	S
6	-4.580	5.325	24.172	152	S
6	-4.664	5.219	24.307	153	S
6	-4.833	5.114	24.506	154	S
6	-4.938	4.882	24.760	155	S
6	-5.044	4.713	24.959	156	S
6	-5.233	4.608	25.176	157	S
6	-5.318	4.524	25.295	158	S
6	-5.465	4.376	25.504	159	S
6	-5.613	4.271	25.685	160	S
6	-5.739	4.060	25.931	161	S
6	-5.845	3.870	26.148	162	S
6	-5.929	3.723	26.318	163	S
6	-6.098	3.512	26.588	164	S
6	-6.245	3.365	26.797	165	S
6	-6.372	3.217	26.991	166	S
6	-6.477	3.006	27.226	167	S
6	-6.561	2.711	27.533	168	S
6	-6.667	2.458	27.807	169	S
6	-6.730	2.332	27.949	170	S
6	-6.772	2.163	28.122	171	S
6	-6.814	1.995	28.296	172	S
6	-6.919	1.826	28.495	173	S
6	-6.962	1.678	28.649	174	S
6	-6.983	1.573	28.756	175	S
6	-7.004	1.447	28.884	176	S
6	-6.983	1.215	29.117	177	S
6	-7.025	1.088	29.250	178	S
6	-7.109	0.962	29.402	179	S
6	-7.151	0.835	29.536	180	S
6	-7.172	0.477	29.894	181	S
6	-7.172	0.224	30.147	182	S
6	-7.193	-0.008	30.380	183	S
6	-7.215	-0.282	30.655	184	S
6	-7.257	-0.450	30.829	185	S
6	-7.236	-0.682	31.062	186	S
6	-7.193	-0.851	31.235	187	S
6	-7.172	-1.040	31.426	188	S
6	-7.151	-1.188	31.575	189	S
6	-7.088	-1.441	31.836	190	S
6	-7.046	-1.567	31.969	191	S
6	-6.962	-1.841	32.256	192	S
6	-6.941	-2.115	32.531	193	S
6	-6.877	-2.347	32.771	194	S
6	-6.835	-2.494	32.924	195	S
6	-6.751	-2.726	33.171	196	S
6	-6.667	-2.874	33.341	197	S
6	-6.667	-3.021	33.488	198	S
6	-6.646	-3.127	33.596	199	S
6	-6.561	-3.338	33.823	200	S
6	-6.498	-3.464	33.964	201	S
6	-6.477	-3.548	34.051	202	S
6	-6.414	-3.717	34.231	203	S
6	-6.350	-3.843	34.373	204	S
6	-6.245	-4.012	34.571	205	S
6	-6.161	-4.159	34.741	206	S
6	-5.971	-4.391	35.041	207	S
6	-5.802	-4.581	35.295	208	S
6	-5.634	-4.792	35.565	209	S
6	-5.507	-4.960	35.775	210	S
6	-5.339	-5.129	36.014	211	S
6	-5.191	-5.255	36.208	212	S
6	-5.044	-5.403	36.417	213	S
6	-4.833	-5.593	36.700	214	S
6	-4.643	-5.719	36.928	215	S
6	-4.433	-5.888	37.198	216	S
6	-4.264	-5.993	37.397	217	S
6	-4.095	-6.098	37.596	218	S
6	-3.927	-6.183	37.784	219	S
6	-3.821	-6.288	37.933	220	S
6	-3.653	-6.393	38.132	221	S
6	-3.442	-6.478	38.359	222	S
6	-3.273	-6.583	38.558	223	S
6	-3.084	-6.667	38.766	224	S
6	-2.873	-6.752	38.993	225	S
6	-2.641	-6.857	39.247	226	S
6	-2.430	-6.941	39.474	227	S
6	-2.241	-7.026	39.682	228	S
6	-2.177	-7.047	39.748	229	S
6	-2.030	-7.089	39.902	230	S
6	-1.777	-7.173	40.168	231	S
6	-1.608	-7.236	40.349	232	S
6	-1.482	-7.279	40.482	233	S
6	-1.356	-7.321	40.615	234	S
6	-1.124	-7.342	40.848	235	S
6	-0.955	-7.384	41.022	236	S
6	-0.786	-7.384	41.190	237	S
6	-0.597	-7.363	41.381	238	S
6	-0.470	-7.342	41.509	239	S
6	-0.344	-7.363	41.638	240	S
6	-0.091	-7.426	41.898	241	S
6	0.035	-7.426	42.025	242	S
6	0.120	-7.426	42.109	243	S
6	0.267	-7.426	42.257	244	S
6	0.499	-7.426	42.488	245	S
6	0.689	-7.363	42.688	246	S
6	0.373	-7.447	43.015	247	S
6	0.183	-7.363	43.223	248	S
6	-0.175	-7.236	43.603	249	S
6	-0.407	-7.321	43.850	250	S
6	-0.576	-7.300	44.020	251	S
6	-0.829	-7.258	44.276	252	S
6	-1.103	-7.173	44.563	253	S
6	-1.250	-7.173	44.710	254	S
6	-1.482	-7.173	44.942	255	S
6	-1.693	-7.131	45.157	256	S
6	-1.798	-7.089	45.270	257	S
6	-1.988	-7.068	45.461	258	S
6	-2.220	-7.005	45.702	259	S
6	-2.494	-6.941	45.983	260	S
6	-2.704	-6.878	46.203	261	S
6	-2.852	-6.815	46.363	262	S
6	-2.978	-6.752	46.505	263	S
6	-3.210	-6.646	46.759	264	S
6	-3.379	-6.604	46.933	265	S
6	-3.568	-6.541	47.133	266	S
6	-3.695	-6.478	47.274	267	S
6	-3.885	-6.372	47.491	268	S
6	-4.116	-6.246	47.756	269	S
6	-4.264	-6.119	47.950	270	S
6	-4.454	-5.993	48.178	271	S
6	-4.559	-5.846	48.359	272	S
6	-4.728	-5.698	48.583	273	S
6	-4.854	-5.572	48.762	274	S
6	-4.981	-5.466	48.927	275	S
6	-5.044	-5.382	49.032	276	S
6	-5.128	-5.276	49.167	277	S
6	-5.339	-5.087	49.450	278	S
6	-5.486	-4.918	49.674	279	S
6	-5.613	-4.771	49.869	280	S
6	-5.760	-4.581	50.109	281	S
6	-5.971	-4.286	50.472	282	S
6	-6.098	-4.117	50.682	283	S
6	-6.182	-3.949	50.871	284	S
6	-6.308	-3.738	51.117	285	S
6	-6.414	-3.527	51.352	286	S
6	-6.540	-3.316	51.598	287	S
6	-6.582	-3.190	51.731	288	S
6	-6.688	-2.895	52.045	289	S
6	-6.772	-2.684	52.272	290	S
6	-6.835	-2.516	52.452	291	S
6	-6.877	-2.305	52.667	292	S
6	-6.919	-2.178	52.800	293	S
6	-6.962	-2.031	52.953	294	S
6	-6.983	-1.904	53.082	295	S
6	-7.046	-1.715	53.282	296	S
6	-7.088	-1.504	53.497	297	S
6	-7.151	-1.167	53.840	298	S
6	-7.215	-0.619	54.391	299	S
7	-0.183	-0.906	0.000	0	R
7	-0.183	-0.906	0.000	1	R
7	-0.165	-0.868	0.042	2	R
7	-0.165	-0.868	0.042	3	R
7	-0.165	-0.925	0.099	4	R
7	-0.259	-0.963	0.201	5	R
7	-0.335	-0.982	0.279	6	R
7	-0.467	-1.076	0.441	7	R
7	-0.505	-1.076	0.479	8	R
7	-0.524	-1.019	0.539	9	R
7	-0.524	-0.982	0.576	10	R
7	-0.524	-0.982	0.576	11	R
7	-0.505	-1.038	0.636	12	R
7	-0.467	-1.057	0.678	13	R
7	-0.429	-0.963	0.780	14	R
7	-0.391	-0.925	0.834	15	R
7	-0.372	-0.982	0.893	16	R
7	-0.391	-1.019	0.936	17	R
7	-0.391	-1.038	0.954	18	R
7	-0.353	-1.019	0.997	19	R
7	-0.429	-0.849	1.183	20	R
7	-0.486	-0.736	1.309	21	R
7	-0.524	-0.660	1.394	22	R
7	-0.542	-0.660	1.413	23	R
7	-0.561	-0.623	1.455	24	R
7	-0.561	-0.585	1.493	25	R
7	-0.486	-0.566	1.571	26	R
7	-0.448	-0.528	1.624	27	R
7	-0.391	-0.415	1.751	28	R
7	-0.372	-0.320	1.847	29	R
7	-0.429	-0.226	1.957	30	R
7	-0.486	-0.132	2.068	31	R
7	-0.524	-0.113	2.110	32	R
7	-0.580	-0.094	2.170	33	R
7	-0.448	0.039	2.357	34	R
7	-0.410	-0.018	2.425	35	R
7	-0.316	-0.150	2.587	36	R
7	-0.297	-0.207	2.647	37	R
7	-0.278	-0.226	2.674	38	R
7	-0.202	-0.226	2.749	39	R
7	-0.183	-0.207	2.776	40	R
7	-0.391	-0.226	2.985	41	R
7	-0.467	-0.226	3.060	42	R
7	-0.486	-0.226	3.079	43	R
7	-0.467	-0.075	3.231	44	R
7	-0.505	0.057	3.369	45	R
7	-0.656	-0.056	3.558	46	R
7	-0.788	-0.188	3.745	47	R
7	-0.977	-0.302	3.965	48	R
7	-1.147	-0.453	4.193	49	R
7	-1.204	-0.566	4.319	50	R
7	-1.223	-0.642	4.397	51	R
7	-1.355	-0.831	4.628	52	R
7	-1.166	-0.698	4.858	53	R
7	-1.166	-0.698	4.858	54	R
7	-1.052	-0.831	5.033	55	R
7	-1.015	-0.717	5.152	56	R
7	-0.901	-0.490	5.406	57	R
7	-0.864	-0.358	5.543	58	R
7	-0.996	-0.188	5.759	59	R
7	-1.090	-0.094	5.892	60	R
7	-1.241	0.114	6.149	61	R
7	-1.298	0.227	6.276	62	R
7	-1.374	0.246	6.354	63	R
7	-1.223	-0.150	6.778	64	R
7	-1.166	-0.339	6.975	65	R
7	-1.147	-0.509	7.147	66	R
7	-1.298	-0.415	7.325	67	R
7	-1.411	-0.339	7.461	68	R
7	-1.525	-0.320	7.576	69	R
7	-1.789	-0.283	7.843	70	R
7	-1.940	-0.226	8.004	71	R
7	-2.092	-0.207	8.157	72	R
7	-2.148	-0.188	8.217	73	R
7	-2.205	-0.132	8.297	74	R
7	-2.280	-0.113	8.375	75	R
7	-2.469	0.076	8.642	76	R
7	-2.564	0.171	8.775	77	R
7	-2.734	0.322	9.003	78	R
7	-2.866	0.397	9.155	79	R
7	-3.036	0.530	9.371	80	R
7	-2.828	0.341	9.651	81	R
7	-2.639	0.095	9.961	82	R
7	-2.564	-0.094	10.165	83	R
7	-2.432	-0.245	10.366	84	R
7	-2.413	-0.415	10.537	85	R
7	-2.413	-0.604	10.726	86	R
7	-2.394	-0.774	10.897	87	R
7	-2.299	-0.906	11.059	88	R
7	-2.224	-1.038	11.211	89	R
7	-2.129	-1.208	11.406	90	R
7	-2.016	-1.303	11.553	91	S
7	-1.884	-1.397	11.716	92	S
7	-1.770	-1.454	11.843	93	S
7	-1.544	-1.548	12.088	94	S
7	-1.355	-1.454	12.300	95	S
7	-1.185	-1.359	12.494	96	S
7	-1.052	-1.246	12.668	97	S
7	-0.920	-1.171	12.821	98	S
7	-0.731	-1.076	13.032	99	S
7	-0.561	-0.982	13.226	100	S
7	-0.335	-0.868	13.480	101	S
7	-0.089	-0.698	13.778	102	S
7	0.100	-0.585	13.999	103	S
7	0.251	-0.509	14.168	104	S
7	0.478	-0.509	14.394	105	S
7	0.667	-0.490	14.584	106	S
7	0.874	-0.453	14.795	107	S
7	1.215	-0.358	15.148	108	S
7	1.309	-0.245	15.296	109	S
7	1.517	-0.132	15.533	110	S
7	1.668	-0.056	15.702	111	S
7	1.800	0.020	15.854	112	S
7	1.932	0.190	16.069	113	S
7	2.046	0.360	16.274	114	S
7	2.159	0.473	16.434	115	S
7	2.329	0.605	16.649	116	S
7	2.556	0.719	16.903	117	S
7	2.783	0.794	17.142	118	S
7	2.990	0.870	17.363	119	S
7	3.217	0.889	17.590	120	S
7	3.444	0.945	17.824	121	S
7	3.633	1.002	18.021	122	S
7	3.878	1.134	18.300	123	S
7	3.973	1.304	18.495	124	S
7	4.048	1.455	18.664	125	S
7	4.143	1.588	18.826	126	S
7	4.162	1.644	18.886	127	S
7	4.199	1.833	19.079	128	S
7	4.275	2.098	19.354	129	S
7	4.294	2.249	19.506	130	S
7	4.426	2.362	19.680	131	S
7	4.558	2.438	19.833	132	S
7	4.672	2.513	19.969	133	S
7	4.823	2.627	20.158	134	S
7	4.974	2.759	20.358	135	S
7	5.182	2.872	20.595	136	S
7	5.333	2.948	20.764	137	S
7	5.503	3.099	20.992	138	S
7	5.654	3.193	21.170	139	S
7	5.805	3.288	21.348	140	S
7	5.919	3.345	21.475	141	S
7	5.975	3.401	21.555	142	S
7	6.013	3.420	21.597	143	S
7	6.013	3.496	21.673	144	S
7	6.259	3.288	21.995	145	S
7	6.334	3.212	22.101	146	S
7	6.353	3.137	22.179	147	S
7	6.466	2.967	22.384	148	S
7	6.561	2.759	22.612	149	S
7	6.693	2.476	22.925	150	S
7	6.769	2.211	23.200	151	S
7	6.825	1.984	23.433	152	S
7	6.920	1.777	23.662	153	S
7	6.977	1.607	23.841	154	S
7	7.014	1.380	24.071	155	S
7	7.033	1.096	24.355	156	S
7	7.052	0.908	24.545	157	S
7	7.090	0.719	24.737	158	S
7	7.109	0.530	24.927	159	S
7	7.109	0.303	25.154	160	S
7	7.090	0.020	25.438	161	S
7	7.090	-0.226	25.683	162	S
7	7.147	-0.528	25.991	163	S
7	7.147	-0.812	26.274	164	S
7	7.109	-1.057	26.523	165	S
7	7.071	-1.265	26.734	166	S
7	7.033	-1.435	26.908	167	S
7	6.995	-1.624	27.101	168	S
7	6.920	-1.851	27.340	169	S
7	6.939	-1.832	27.367	170	S
7	6.939	-1.926	27.461	171	S
7	6.882	-2.058	27.605	172	S
7	6.769	-2.266	27.842	173	S
7	6.731	-2.512	28.090	174	S
7	6.712	-2.852	28.431	175	S
7	6.618	-3.135	28.729	176	S
7	6.542	-3.381	28.986	177	S
7	6.485	-3.532	29.148	178	S
7	6.391	-3.683	29.326	179	S
7	6.296	-3.834	29.504	180	S
7	6.183	-3.967	29.678	181	S
7	6.089	-4.137	29.873	182	S
7	5.937	-4.344	30.130	183	S
7	5.805	-4.458	30.304	184	S
7	5.635	-4.590	30.519	185	S
7	5.446	-4.703	30.740	186	S
7	5.352	-4.911	30.968	187	S
7	5.182	-5.100	31.222	188	S
7	5.087	-5.232	31.385	189	S
7	4.974	-5.308	31.521	190	S
7	4.898	-5.402	31.642	191	S
7	4.804	-5.478	31.763	192	S
7	4.653	-5.610	31.964	193	S
7	4.502	-5.705	32.142	194	S
7	4.388	-5.799	32.289	195	S
7	4.294	-5.950	32.468	196	S
7	4.124	-6.082	32.683	197	S
7	3.954	-6.177	32.878	198	S
[truncated: 401 more rows]
