# Supplementary material for: Planarian RNAi knockdown: feeding once might just be enough
Source: Front Neurosci. 2025 Apr 30;19:1546196. doi: 10.3389/fnins.2025.1546196 (PMC12075233; doi:10.3389/fnins.2025.1546196)
Supplement: Supplementary file 1 [file Data_Sheet_1.ZIP › code and data/RNAi/RNAi oneshot TRPA1 + AITC50 + 10 weeks.csv]

n	x	y	L	t	behavior
1	0.641	-1.557	0.000	0	R
1	0.641	-1.557	0.000	1	R
1	0.641	-1.557	0.000	2	R
1	0.577	-1.578	0.067	3	R
1	0.513	-1.472	0.191	4	R
1	0.492	-1.514	0.239	5	R
1	0.513	-1.578	0.306	6	R
1	0.492	-1.557	0.336	7	R
1	0.534	-1.450	0.451	8	R
1	0.577	-1.514	0.528	9	R
1	0.683	-1.684	0.728	10	R
1	0.683	-1.620	0.792	11	R
1	0.747	-1.642	0.859	12	R
1	0.832	-1.642	0.945	13	R
1	0.662	-1.642	1.115	14	R
1	0.385	-1.791	1.429	15	R
1	0.343	-1.855	1.506	16	R
1	0.598	-1.897	1.764	17	R
1	0.641	-1.706	1.961	18	R
1	0.555	-1.620	2.081	19	R
1	0.534	-1.706	2.169	20	R
1	0.747	-1.727	2.383	21	R
1	0.492	-1.876	2.678	22	R
1	0.300	-1.897	2.871	23	R
1	0.428	-1.918	3.000	24	R
1	0.492	-1.876	3.077	25	R
1	0.236	-1.706	3.384	26	R
1	0.449	-1.706	3.597	27	R
1	0.406	-1.599	3.711	28	R
1	0.577	-1.514	3.902	29	R
1	0.641	-1.344	4.083	30	R
1	0.853	-1.280	4.305	31	R
1	0.704	-1.301	4.456	32	R
1	0.364	-1.472	4.837	33	R
1	0.194	-1.578	5.037	34	R
1	0.385	-1.833	5.356	35	R
1	0.385	-2.025	5.548	36	R
1	0.343	-2.259	5.786	37	R
1	0.300	-2.408	5.941	38	R
1	0.215	-2.493	6.061	39	R
1	0.215	-2.684	6.253	40	R
1	0.513	-2.620	6.557	41	R
1	0.598	-2.642	6.645	42	R
1	0.704	-2.642	6.751	43	R
1	0.789	-2.663	6.839	44	R
1	0.938	-2.812	7.050	45	R
1	1.130	-2.897	7.259	46	R
1	1.215	-2.940	7.354	47	R
1	1.385	-2.961	7.526	48	R
1	1.343	-2.961	7.568	49	R
1	1.024	-3.003	7.890	50	R
1	0.768	-3.046	8.149	51	R
1	0.513	-3.003	8.408	52	R
1	0.279	-3.046	8.646	53	R
1	0.045	-3.003	8.884	54	S
1	-0.189	-3.131	9.151	55	S
1	-0.360	-3.152	9.322	56	S
1	-0.508	-3.110	9.477	57	S
1	-0.615	-3.067	9.592	58	S
1	-0.913	-3.216	9.925	59	S
1	-1.104	-3.259	10.121	60	S
1	-1.445	-3.259	10.461	61	S
1	-1.551	-3.174	10.597	62	S
1	-1.743	-3.110	10.799	63	S
1	-1.891	-3.003	10.982	64	S
1	-2.019	-2.940	11.125	65	S
1	-2.168	-2.855	11.297	66	S
1	-2.360	-2.812	11.493	67	S
1	-2.551	-2.748	11.695	68	S
1	-2.764	-2.727	11.908	69	S
1	-2.977	-2.727	12.121	70	S
1	-3.211	-2.706	12.356	71	S
1	-3.509	-2.748	12.657	72	S
1	-3.636	-2.769	12.787	73	S
1	-3.828	-2.791	12.979	74	S
1	-4.062	-2.855	13.222	75	S
1	-4.211	-2.918	13.384	76	S
1	-4.423	-3.003	13.613	77	S
1	-4.615	-3.131	13.843	78	S
1	-4.764	-3.238	14.026	79	S
1	-4.913	-3.344	14.209	80	S
1	-5.083	-3.450	14.410	81	S
1	-5.211	-3.642	14.640	82	S
1	-5.487	-3.833	14.977	83	S
1	-5.530	-3.940	15.091	84	S
1	-5.466	-4.131	15.293	85	S
1	-5.423	-4.344	15.510	86	S
1	-5.402	-4.493	15.660	87	S
1	-5.296	-4.748	15.937	88	S
1	-5.104	-4.961	16.223	89	S
1	-5.019	-5.110	16.395	90	S
1	-4.913	-5.238	16.561	91	S
1	-4.806	-5.344	16.711	92	S
1	-4.700	-5.429	16.848	93	S
1	-4.572	-5.535	17.014	94	S
1	-4.466	-5.642	17.164	95	S
1	-4.232	-5.855	17.481	96	S
1	-3.955	-6.046	17.817	97	S
1	-3.657	-6.195	18.150	98	S
1	-3.487	-6.344	18.376	99	S
1	-3.402	-6.408	18.483	100	S
1	-3.253	-6.429	18.633	101	S
1	-3.083	-6.493	18.815	102	S
1	-2.955	-6.557	18.958	103	S
1	-2.785	-6.642	19.148	104	S
1	-2.636	-6.706	19.310	105	S
1	-2.466	-6.791	19.500	106	S
1	-2.211	-6.855	19.763	107	S
1	-2.083	-6.918	19.906	108	S
1	-1.764	-7.067	20.258	109	S
1	-1.487	-7.110	20.538	110	S
1	-1.232	-7.153	20.797	111	S
1	-0.998	-7.238	21.046	112	S
1	-0.700	-7.365	21.370	113	S
1	-0.338	-7.344	21.733	114	S
1	-0.040	-7.259	22.042	115	S
1	0.300	-7.259	22.383	116	S
1	0.577	-7.301	22.663	117	S
1	0.853	-7.323	22.940	118	S
1	1.066	-7.301	23.154	119	S
1	1.321	-7.259	23.413	120	S
1	1.449	-7.216	23.547	121	S
1	1.534	-7.195	23.635	122	S
1	1.598	-7.153	23.712	123	S
1	1.662	-7.131	23.779	124	S
1	1.768	-7.110	23.888	125	S
1	1.896	-7.089	24.017	126	S
1	2.002	-7.046	24.132	127	S
1	2.258	-6.897	24.427	128	S
1	2.577	-6.833	24.753	129	S
1	2.832	-6.748	25.022	130	S
1	3.045	-6.642	25.260	131	S
1	3.172	-6.578	25.402	132	S
1	3.343	-6.535	25.578	133	S
1	3.470	-6.472	25.721	134	S
1	3.577	-6.344	25.887	135	S
1	3.619	-6.301	25.947	136	S
1	3.704	-6.238	26.053	137	S
1	3.896	-6.195	26.249	138	S
1	4.087	-6.131	26.451	139	S
1	4.279	-6.067	26.653	140	S
1	4.407	-5.961	26.819	141	S
1	4.598	-5.791	27.076	142	S
1	4.811	-5.599	27.362	143	S
1	5.066	-5.429	27.669	144	S
1	5.236	-5.280	27.895	145	S
1	5.364	-5.110	28.108	146	S
1	5.492	-4.982	28.288	147	S
1	5.641	-4.791	28.531	148	S
1	5.726	-4.599	28.740	149	S
1	5.790	-4.472	28.883	150	S
1	5.960	-4.280	29.139	151	S
1	6.066	-4.131	29.322	152	S
1	6.236	-3.876	29.629	153	S
1	6.343	-3.684	29.848	154	S
1	6.385	-3.493	30.044	155	S
1	6.385	-3.259	30.278	156	S
1	6.322	-3.110	30.440	157	S
1	6.173	-2.897	30.700	158	S
1	6.087	-2.791	30.836	159	S
1	5.917	-2.578	31.109	160	S
1	5.726	-2.408	31.365	161	S
1	5.598	-2.408	31.493	162	S
1	5.364	-2.365	31.731	163	S
1	5.194	-2.365	31.901	164	S
1	4.832	-2.344	32.263	165	S
1	4.641	-2.323	32.456	166	S
1	4.470	-2.301	32.627	167	S
1	4.279	-2.259	32.824	168	S
1	4.066	-2.238	33.037	169	S
1	3.938	-2.216	33.167	170	S
1	3.683	-2.259	33.426	171	S
1	3.428	-2.344	33.695	172	S
1	3.215	-2.408	33.917	173	S
1	3.024	-2.472	34.119	174	S
1	2.811	-2.599	34.367	175	S
1	2.555	-2.791	34.686	176	S
1	2.343	-2.982	34.972	177	S
1	2.130	-3.089	35.210	178	S
1	2.045	-3.174	35.331	179	S
1	1.917	-3.280	35.497	180	S
1	1.726	-3.429	35.739	181	S
1	1.577	-3.514	35.911	182	S
1	1.321	-3.642	36.196	183	S
1	1.215	-3.706	36.320	184	S
1	0.960	-3.812	36.597	185	S
1	0.789	-3.855	36.773	186	S
1	0.513	-3.982	37.077	187	S
1	0.279	-4.067	37.326	188	S
1	0.023	-4.131	37.589	189	S
1	-0.232	-4.174	37.848	190	S
1	-0.423	-4.323	38.091	191	S
1	-0.636	-4.472	38.351	192	S
1	-0.785	-4.621	38.561	193	S
1	-0.934	-4.833	38.821	194	S
1	-1.040	-4.982	39.004	195	S
1	-1.104	-5.216	39.247	196	S
1	-1.168	-5.450	39.489	197	S
1	-1.274	-5.621	39.690	198	S
1	-1.466	-5.812	39.961	199	S
1	-1.594	-5.961	40.157	200	S
1	-1.679	-6.195	40.406	201	S
1	-1.806	-6.472	40.711	202	S
1	-1.934	-6.642	40.923	203	S
1	-2.040	-6.812	41.124	204	S
1	-2.040	-6.833	41.145	205	S
1	-2.083	-6.855	41.193	206	S
1	-2.019	-6.918	41.283	207	S
1	-1.934	-6.961	41.378	208	S
1	-1.785	-7.046	41.550	209	S
1	-1.743	-7.067	41.597	210	S
1	-1.508	-7.174	41.855	211	S
1	-1.274	-7.238	42.097	212	S
1	-0.998	-7.216	42.375	213	S
1	-0.721	-7.238	42.652	214	S
1	-0.423	-7.280	42.953	215	S
1	-0.147	-7.259	43.230	216	S
1	0.045	-7.259	43.422	217	S
1	0.087	-7.259	43.464	218	S
1	0.194	-7.259	43.571	219	S
1	0.364	-7.259	43.741	220	S
1	0.534	-7.259	43.911	221	S
1	0.683	-7.259	44.060	222	S
1	0.917	-7.238	44.295	223	S
1	1.385	-7.195	44.765	224	S
1	1.641	-7.110	45.034	225	S
1	1.917	-6.982	45.339	226	S
1	2.194	-6.876	45.635	227	S
1	2.321	-6.855	45.765	228	S
1	2.470	-6.748	45.948	229	S
1	2.619	-6.535	46.207	230	S
1	2.790	-6.408	46.420	231	S
1	2.917	-6.259	46.616	232	S
1	2.981	-6.067	46.818	233	S
1	3.087	-5.833	47.075	234	S
1	3.215	-5.578	47.361	235	S
1	3.321	-5.365	47.599	236	S
1	3.449	-5.089	47.903	237	S
1	3.598	-4.791	48.236	238	S
1	3.726	-4.514	48.541	239	S
1	3.832	-4.238	48.837	240	S
1	3.938	-4.004	49.094	241	S
1	4.045	-3.642	49.472	242	S
1	4.045	-3.216	49.897	243	S
1	4.194	-2.918	50.230	244	S
1	3.811	-3.046	50.634	245	S
1	3.407	-2.918	51.058	246	S
1	3.194	-2.961	51.275	247	S
1	2.960	-3.003	51.513	248	S
1	2.726	-3.067	51.755	249	S
1	2.513	-3.131	51.977	250	S
1	2.343	-3.152	52.149	251	S
1	2.066	-3.174	52.426	252	S
1	1.832	-3.174	52.660	253	S
1	1.704	-3.174	52.788	254	S
1	1.470	-3.216	53.026	255	S
1	1.236	-3.259	53.264	256	S
1	1.109	-3.280	53.393	257	S
1	1.024	-3.323	53.488	258	S
1	0.917	-3.386	53.612	259	S
1	0.811	-3.450	53.737	260	S
1	0.662	-3.450	53.885	261	S
1	0.577	-3.472	53.973	262	S
1	0.449	-3.535	54.116	263	S
1	0.279	-3.642	54.317	264	S
1	0.002	-3.769	54.621	265	S
1	-0.104	-3.833	54.745	266	S
1	-0.147	-3.855	54.793	267	S
1	-0.274	-3.918	54.936	268	S
1	-0.381	-4.067	55.119	269	S
1	-0.508	-4.259	55.349	270	S
1	-0.594	-4.450	55.558	271	S
1	-0.721	-4.684	55.825	272	S
1	-0.828	-4.897	56.063	273	S
1	-0.870	-4.982	56.158	274	S
1	-1.019	-5.152	56.384	275	S
1	-1.189	-5.323	56.625	276	S
1	-1.381	-5.535	56.911	277	S
1	-1.466	-5.727	57.121	278	S
1	-1.572	-5.982	57.397	279	S
1	-1.636	-6.110	57.540	280	S
1	-1.785	-6.259	57.751	281	S
1	-1.870	-6.344	57.871	282	S
1	-1.955	-6.429	57.991	283	S
1	-2.019	-6.535	58.116	284	S
1	-2.104	-6.642	58.252	285	S
1	-2.126	-6.727	58.339	286	S
1	-2.189	-6.812	58.446	287	S
1	-2.232	-6.855	58.506	288	S
1	-2.317	-6.876	58.594	289	S
1	-2.466	-6.876	58.743	290	S
1	-2.657	-6.770	58.962	291	S
1	-2.764	-6.727	59.076	292	S
1	-2.891	-6.684	59.211	293	S
1	-3.083	-6.578	59.430	294	S
1	-3.253	-6.493	59.620	295	S
1	-3.338	-6.450	59.715	296	S
1	-3.509	-6.365	59.906	297	S
1	-3.657	-6.301	60.068	298	S
1	-4.019	-6.131	60.468	299	S
2	-0.379	-1.242	0.000	0	R
2	-0.379	-1.263	0.021	1	R
2	-0.337	-1.305	0.081	2	R
2	-0.337	-1.305	0.081	3	R
2	-0.294	-1.326	0.128	4	R
2	-0.294	-1.326	0.128	5	R
2	-0.294	-1.305	0.150	6	R
2	-0.294	-1.178	0.277	7	R
2	-0.252	-1.178	0.319	8	R
2	-0.231	-1.242	0.386	9	R
2	-0.189	-1.347	0.500	10	R
2	-0.189	-1.284	0.564	11	R
2	-0.231	-1.157	0.698	12	R
2	-0.231	-1.157	0.698	13	R
2	-0.316	-1.157	0.783	14	R
2	-0.443	-1.199	0.917	15	R
2	-0.485	-1.199	0.959	16	R
2	-0.570	-1.242	1.054	17	R
2	-0.400	-1.284	1.228	18	R
2	-0.400	-1.347	1.292	19	R
2	-0.422	-1.305	1.339	20	R
2	-0.422	-1.284	1.361	21	R
2	-0.485	-1.220	1.450	22	R
2	-0.591	-1.199	1.559	23	R
2	-0.633	-1.263	1.635	24	R
2	-0.506	-1.220	1.769	25	R
2	-0.379	-1.136	1.922	26	R
2	-0.379	-1.008	2.049	27	R
2	-0.528	-0.818	2.290	28	R
2	-0.676	-0.648	2.516	29	R
2	-0.824	-0.585	2.677	30	R
2	-0.591	-0.733	2.953	31	R
2	-0.591	-0.797	3.017	32	R
2	-0.485	-0.648	3.199	33	R
2	-0.655	-0.521	3.411	34	R
2	-0.549	-0.606	3.547	35	R
2	-0.824	-0.648	3.825	36	R
2	-1.015	-0.606	4.021	37	R
2	-1.078	-0.542	4.111	38	R
2	-1.269	-0.521	4.302	39	R
2	-1.375	-0.479	4.416	40	R
2	-1.163	-0.648	4.688	41	R
2	-1.100	-0.818	4.869	42	R
2	-0.972	-0.754	5.011	43	R
2	-1.142	-0.733	5.182	44	R
2	-1.206	-0.860	5.324	45	R
2	-1.100	-1.008	5.506	46	R
2	-1.078	-1.157	5.656	47	R
2	-1.078	-1.284	5.783	48	R
2	-1.142	-1.496	6.004	49	R
2	-1.206	-1.644	6.166	50	S
2	-1.248	-1.856	6.382	51	S
2	-1.311	-2.131	6.664	52	S
2	-1.333	-2.365	6.899	53	S
2	-1.333	-2.555	7.089	54	S
2	-1.333	-2.725	7.259	55	S
2	-1.206	-2.937	7.506	56	S
2	-1.163	-2.958	7.553	57	S
2	-1.481	-2.386	8.208	58	S
2	-1.269	-2.216	8.479	59	S
2	-1.142	-2.428	8.726	60	S
2	-1.311	-2.216	8.997	61	S
2	-1.184	-2.047	9.209	62	S
2	-1.057	-1.877	9.421	63	S
2	-1.100	-1.898	9.468	64	S
2	-1.290	-1.771	9.698	65	S
2	-1.396	-1.708	9.821	66	S
2	-1.502	-1.602	9.971	67	S
2	-1.672	-1.411	10.226	68	S
2	-1.756	-1.220	10.435	69	S
2	-1.820	-1.051	10.616	70	S
2	-1.905	-0.881	10.805	71	S
2	-1.989	-0.733	10.976	72	S
2	-2.095	-0.564	11.176	73	S
2	-2.223	-0.352	11.423	74	S
2	-2.286	-0.161	11.624	75	S
2	-2.371	0.009	11.814	76	S
2	-2.456	0.199	12.022	77	S
2	-2.540	0.305	12.158	78	S
2	-2.667	0.475	12.370	79	S
2	-2.773	0.602	12.535	80	S
2	-2.879	0.792	12.754	81	S
2	-2.985	0.920	12.919	82	S
2	-3.049	0.983	13.009	83	S
2	-3.134	1.110	13.162	84	S
2	-3.218	1.301	13.370	85	S
2	-3.240	1.449	13.520	86	S
2	-3.261	1.619	13.691	87	S
2	-3.261	1.852	13.924	88	S
2	-3.261	2.021	14.094	89	S
2	-3.345	2.339	14.422	90	S
2	-3.409	2.593	14.685	91	S
2	-3.600	2.826	14.986	92	S
2	-3.706	3.017	15.204	93	S
2	-3.727	3.144	15.333	94	S
2	-3.939	3.229	15.561	95	S
2	-4.172	3.229	15.794	96	S
2	-4.341	3.335	15.994	97	S
2	-4.659	3.462	16.336	98	S
2	-4.871	3.462	16.548	99	S
2	-5.083	3.420	16.764	100	S
2	-5.252	3.314	16.964	101	S
2	-5.570	3.314	17.282	102	S
2	-5.761	3.293	17.474	103	S
2	-5.952	3.271	17.666	104	S
2	-6.142	3.102	17.921	105	S
2	-6.312	2.954	18.146	106	S
2	-6.502	2.763	18.416	107	S
2	-6.630	2.572	18.645	108	S
2	-6.693	2.403	18.826	109	S
2	-6.757	2.233	19.007	110	S
2	-6.778	1.979	19.262	111	S
2	-6.799	1.725	19.517	112	S
2	-6.863	1.470	19.779	113	S
2	-6.905	1.216	20.037	114	S
2	-6.841	0.856	20.403	115	S
2	-6.778	0.475	20.789	116	S
2	-6.672	0.305	20.989	117	S
2	-6.502	0.009	21.331	118	S
2	-6.439	-0.246	21.593	119	S
2	-6.375	-0.394	21.754	120	S
2	-6.291	-0.585	21.963	121	S
2	-6.163	-0.797	22.210	122	S
2	-6.058	-1.051	22.486	123	S
2	-5.952	-1.411	22.861	124	S
2	-5.719	-1.665	23.206	125	S
2	-5.464	-1.920	23.565	126	S
2	-5.337	-2.131	23.813	127	S
2	-5.231	-2.322	24.031	128	S
2	-5.104	-2.470	24.226	129	S
2	-4.850	-2.576	24.501	130	S
2	-4.638	-2.619	24.718	131	S
2	-4.320	-2.704	25.046	132	S
2	-4.002	-2.746	25.367	133	S
2	-3.536	-2.746	25.833	134	S
2	-3.218	-2.682	26.157	135	S
2	-3.006	-2.598	26.386	136	S
2	-2.837	-2.555	26.560	137	S
2	-2.646	-2.534	26.752	138	S
2	-2.392	-2.534	27.006	139	S
2	-2.201	-2.598	27.207	140	S
2	-2.053	-2.661	27.369	141	S
2	-1.905	-2.682	27.519	142	S
2	-1.735	-2.725	27.693	143	S
2	-1.460	-2.704	27.970	144	S
2	-1.184	-2.513	28.305	145	S
2	-1.057	-2.322	28.534	146	S
2	-0.888	-2.089	28.822	147	S
2	-0.718	-1.941	29.047	148	S
2	-0.633	-1.708	29.295	149	S
2	-0.633	-1.432	29.571	150	S
2	-0.570	-1.178	29.833	151	S
2	-0.570	-1.030	29.981	152	S
2	-0.549	-0.733	30.278	153	S
2	-0.549	-0.521	30.490	154	S
2	-0.633	-0.161	30.860	155	S
2	-0.718	0.009	31.050	156	S
2	-0.888	0.242	31.338	157	S
2	-1.015	0.453	31.585	158	S
2	-1.142	0.644	31.814	159	S
2	-1.269	0.856	32.061	160	S
2	-1.354	1.004	32.232	161	S
2	-1.481	1.174	32.444	162	S
2	-1.566	1.301	32.597	163	S
2	-1.672	1.449	32.779	164	S
2	-1.799	1.598	32.974	165	S
2	-1.968	1.788	33.230	166	S
2	-2.032	1.937	33.391	167	S
2	-2.032	2.148	33.603	168	S
2	-1.947	2.382	33.851	169	S
2	-1.968	2.572	34.043	170	S
2	-2.074	2.742	34.242	171	S
2	-2.159	2.911	34.432	172	S
2	-2.265	3.017	34.582	173	S
2	-2.371	3.144	34.747	174	S
2	-2.540	3.271	34.959	175	S
2	-2.752	3.462	35.244	176	S
2	-2.879	3.568	35.410	177	S
2	-3.112	3.716	35.686	178	S
2	-3.324	3.801	35.914	179	S
2	-3.557	3.907	36.170	180	S
2	-3.833	3.907	36.446	181	S
2	-4.108	3.928	36.722	182	S
2	-4.320	3.949	36.935	183	S
2	-4.490	3.971	37.106	184	S
2	-4.617	3.971	37.233	185	S
2	-4.765	4.055	37.404	186	S
2	-4.935	4.119	37.585	187	S
2	-5.125	4.204	37.793	188	S
2	-5.295	4.331	38.005	189	S
2	-5.401	4.331	38.111	190	S
2	-5.549	4.310	38.261	191	S
2	-5.676	4.140	38.473	192	S
2	-5.867	3.928	38.758	193	S
2	-5.952	3.822	38.894	194	S
2	-6.015	3.801	38.961	195	S
2	-6.058	3.589	39.177	196	S
2	-6.121	3.441	39.338	197	S
2	-6.333	3.123	39.720	198	S
2	-6.439	2.826	40.035	199	S
2	-6.545	2.551	40.330	200	S
2	-6.672	2.424	40.510	201	S
2	-6.757	2.212	40.738	202	S
2	-6.757	1.831	41.119	203	S
2	-6.757	1.598	41.352	204	S
2	-6.778	1.280	41.671	205	S
2	-6.820	0.983	41.971	206	S
2	-6.863	0.665	42.291	207	S
2	-6.841	0.432	42.525	208	S
2	-6.736	0.178	42.801	209	S
2	-6.714	-0.034	43.014	210	S
2	-6.736	-0.246	43.227	211	S
2	-6.693	-0.521	43.505	212	S
2	-6.672	-0.712	43.697	213	S
2	-6.545	-0.924	43.944	214	S
2	-6.524	-1.136	44.157	215	S
2	-6.439	-1.538	44.569	216	S
2	-6.354	-1.750	44.797	217	S
2	-6.227	-1.920	45.009	218	S
2	-6.163	-2.174	45.271	219	S
2	-6.163	-2.407	45.504	220	S
2	-6.121	-2.598	45.699	221	S
2	-6.058	-2.746	45.860	222	S
2	-5.973	-2.979	46.108	223	S
2	-5.888	-3.106	46.261	224	S
2	-5.803	-3.297	46.470	225	S
2	-5.613	-3.530	46.771	226	S
2	-5.422	-3.721	47.041	227	S
2	-5.189	-3.954	47.370	228	S
2	-4.935	-4.123	47.676	229	S
2	-4.723	-4.293	47.947	230	S
2	-4.532	-4.377	48.156	231	S
2	-4.278	-4.526	48.450	232	S
2	-4.045	-4.716	48.751	233	S
2	-3.748	-5.013	49.171	234	S
2	-3.663	-5.098	49.291	235	S
2	-3.409	-5.182	49.559	236	S
2	-3.240	-5.331	49.784	237	S
2	-3.028	-5.437	50.021	238	S
2	-2.922	-5.543	50.171	239	S
2	-2.667	-5.818	50.546	240	S
2	-2.562	-5.924	50.695	241	S
2	-2.392	-6.115	50.950	242	S
2	-2.265	-6.305	51.180	243	S
2	-2.180	-6.411	51.315	244	S
2	-2.095	-6.581	51.505	245	S
2	-1.947	-6.772	51.746	246	S
2	-1.799	-6.962	51.988	247	S
2	-1.735	-7.005	52.064	248	S
2	-1.587	-7.089	52.235	249	S
2	-1.523	-7.111	52.302	250	S
2	-1.333	-7.132	52.494	251	S
2	-1.417	-7.111	52.581	252	S
2	-1.629	-7.132	52.794	253	S
2	-1.714	-7.111	52.882	254	S
2	-1.947	-7.089	53.116	255	S
2	-2.180	-6.962	53.381	256	S
2	-2.434	-6.772	53.699	257	S
2	-2.667	-6.687	53.947	258	S
2	-2.837	-6.623	54.128	259	S
2	-3.028	-6.581	54.323	260	S
2	-3.282	-6.454	54.608	261	S
2	-3.430	-6.369	54.779	262	S
2	-3.663	-6.242	55.044	263	S
2	-3.833	-6.178	55.225	264	S
2	-3.981	-6.094	55.396	265	S
2	-4.214	-5.945	55.672	266	S
2	-4.405	-5.839	55.890	267	S
2	-4.596	-5.670	56.145	268	S
2	-4.807	-5.521	56.404	269	S
2	-4.935	-5.331	56.633	270	S
2	-5.062	-5.204	56.813	271	S
2	-5.189	-5.077	56.993	272	S
2	-5.401	-4.843	57.308	273	S
2	-5.485	-4.716	57.461	274	S
2	-5.634	-4.526	57.702	275	S
2	-5.740	-4.314	57.939	276	S
2	-5.867	-4.144	58.151	277	S
2	-6.015	-3.954	58.392	278	S
2	-6.163	-3.678	58.705	279	S
2	-6.248	-3.487	58.914	280	S
2	-6.333	-3.254	59.162	281	S
2	-6.418	-3.148	59.298	282	S
2	-6.502	-2.915	59.546	283	S
2	-6.566	-2.725	59.747	284	S
2	-6.693	-2.534	59.976	285	S
2	-6.799	-2.301	60.232	286	S
2	-6.863	-2.153	60.393	287	S
2	-6.905	-1.983	60.568	288	S
2	-6.905	-1.898	60.653	289	S
2	-7.053	-1.665	60.929	290	S
2	-7.096	-1.390	61.208	291	S
2	-7.117	-1.263	61.336	292	S
2	-7.138	-1.178	61.424	293	S
2	-7.138	-1.072	61.530	294	S
2	-7.180	-0.860	61.746	295	S
2	-7.180	-0.648	61.958	296	S
2	-7.202	-0.521	62.087	297	S
2	-7.180	-0.352	62.257	298	S
2	-7.159	-0.140	62.470	299	S
3	-0.515	1.054	0.000	0	R
3	-0.515	1.054	0.000	1	R
3	-0.494	0.969	0.087	2	R
3	-0.600	0.990	0.195	3	R
3	-0.600	1.054	0.258	4	R
3	-0.515	1.180	0.411	5	R
3	-0.346	1.117	0.591	6	R
3	-0.367	1.054	0.658	7	R
3	-0.367	1.054	0.658	8	R
3	-0.430	1.011	0.735	9	R
3	-0.600	1.075	0.915	10	R
3	-0.536	1.180	1.038	11	R
3	-0.430	1.117	1.162	12	R
3	-0.388	1.180	1.238	13	R
3	-0.409	1.138	1.285	14	R
3	-0.536	1.159	1.414	15	R
3	-0.536	1.159	1.414	16	R
3	-0.515	1.054	1.522	17	R
3	-0.536	1.032	1.551	18	R
3	-0.557	1.180	1.701	19	R
3	-0.705	1.180	1.849	20	R
3	-0.705	1.180	1.849	21	R
3	-0.515	1.117	2.049	22	R
3	-0.600	1.328	2.277	23	R
3	-0.600	1.328	2.277	24	R
3	-0.430	1.307	2.448	25	R
3	-0.388	1.307	2.490	26	R
3	-0.452	1.434	2.632	27	R
3	-0.536	1.434	2.716	28	R
3	-0.684	1.413	2.866	29	R
3	-0.705	1.371	2.913	30	R
3	-0.536	1.476	3.112	31	R
3	-0.261	1.434	3.390	32	R
3	-0.219	1.561	3.524	33	R
3	-0.261	1.815	3.781	34	R
3	-0.198	1.857	3.858	35	R
3	0.035	1.984	4.122	36	R
3	0.056	2.026	4.170	37	R
3	0.119	2.068	4.246	38	R
3	0.204	2.132	4.352	39	R
3	0.331	2.195	4.493	40	R
3	0.394	2.216	4.560	41	R
3	0.394	2.216	4.560	42	R
3	0.563	2.216	4.729	43	R
3	0.563	2.237	4.751	44	R
3	0.627	2.280	4.827	45	R
3	0.711	2.322	4.921	46	R
3	0.732	2.322	4.942	47	R
3	0.732	2.322	4.942	48	R
3	0.753	2.322	4.964	49	R
3	0.796	2.322	5.006	50	R
3	0.753	2.322	5.048	51	R
3	0.817	2.428	5.171	52	R
3	0.817	2.364	5.235	53	R
3	0.817	2.364	5.235	54	R
3	0.775	2.343	5.282	55	R
3	0.796	2.301	5.329	56	R
3	0.817	2.301	5.351	57	R
3	0.817	2.301	5.351	58	R
3	0.817	2.343	5.393	59	R
3	0.901	2.491	5.563	60	R
3	0.923	2.554	5.630	61	R
3	0.923	2.597	5.672	62	R
3	0.901	2.639	5.720	63	R
3	0.965	2.745	5.843	64	R
3	0.901	2.660	5.949	65	R
3	0.775	2.787	6.128	66	R
3	0.648	2.766	6.257	67	R
3	0.605	2.808	6.316	68	R
3	0.584	2.850	6.364	69	R
3	0.542	2.893	6.423	70	R
3	0.457	2.872	6.511	71	R
3	0.246	2.998	6.757	72	R
3	0.183	2.977	6.824	73	R
3	0.035	2.977	6.972	74	R
3	-0.071	2.977	7.078	75	R
3	0.014	3.125	7.248	76	R
3	0.077	3.252	7.390	77	R
3	0.098	3.337	7.477	78	R
3	-0.219	3.527	7.847	79	R
3	-0.198	3.611	7.934	80	R
3	-0.198	3.675	7.997	81	R
3	-0.177	3.759	8.085	82	R
3	-0.177	3.759	8.085	83	R
3	-0.240	3.971	8.305	84	R
3	-0.219	4.055	8.392	85	R
3	-0.219	4.161	8.498	86	R
3	-0.156	4.246	8.604	87	R
3	-0.134	4.330	8.691	88	R
3	-0.240	4.394	8.814	89	R
3	-0.325	4.436	8.909	90	R
3	-0.409	4.542	9.044	91	R
3	-0.430	4.584	9.091	92	R
3	-0.515	4.647	9.197	93	R
3	-0.600	4.795	9.368	94	R
3	-0.642	4.859	9.444	95	R
3	-0.811	4.943	9.633	96	R
3	-0.917	4.986	9.747	97	R
3	-1.065	5.049	9.908	98	R
3	-1.170	5.049	10.013	99	R
3	-1.276	5.091	10.127	100	R
3	-1.339	5.134	10.204	101	R
3	-1.403	5.239	10.327	102	R
3	-1.487	5.303	10.432	103	R
3	-1.635	5.345	10.586	104	R
3	-1.762	5.387	10.720	105	R
3	-1.847	5.451	10.826	106	R
3	-1.931	5.556	10.961	107	R
3	-1.974	5.641	11.056	108	R
3	-2.100	5.768	11.235	109	R
3	-2.227	5.895	11.414	110	R
3	-2.100	6.169	11.717	111	R
3	-2.143	6.275	11.831	112	R
3	-2.185	6.381	11.945	113	R
3	-2.185	6.381	11.945	114	R
3	-2.185	6.423	11.987	115	R
3	-2.164	6.444	12.017	116	R
3	-2.164	6.550	12.123	117	R
3	-2.100	6.634	12.228	118	R
3	-1.995	6.677	12.342	119	R
3	-1.910	6.761	12.462	120	R
3	-1.868	6.867	12.576	121	R
3	-1.868	6.888	12.597	122	R
3	-1.847	6.952	12.664	123	R
3	-1.635	6.930	12.876	124	R
3	-1.551	6.930	12.961	125	R
3	-1.530	6.909	12.991	126	R
3	-1.466	6.952	13.067	127	R
3	-1.403	7.015	13.156	128	R
3	-1.339	7.036	13.223	129	R
3	-1.276	7.036	13.287	130	R
3	-1.128	6.952	13.457	131	R
3	-1.022	6.888	13.580	132	R
3	-0.917	6.804	13.716	133	R
3	-0.895	6.782	13.746	134	R
3	-0.832	6.719	13.835	135	R
3	-0.726	6.592	14.000	136	R
3	-0.663	6.550	14.077	137	R
3	-0.578	6.508	14.171	138	R
3	-0.536	6.465	14.231	139	R
3	-0.515	6.402	14.298	140	R
3	-0.515	6.317	14.382	141	R
3	-0.473	6.233	14.477	142	R
3	-0.473	6.064	14.646	143	R
3	-0.473	5.979	14.731	144	R
3	-0.473	5.916	14.794	145	R
3	-0.452	5.852	14.861	146	R
3	-0.430	5.725	14.990	147	R
3	-0.430	5.641	15.074	148	R
3	-0.388	5.556	15.169	149	R
3	-0.367	5.472	15.256	150	R
3	-0.325	5.366	15.370	151	R
3	-0.304	5.282	15.457	152	R
3	-0.304	5.218	15.520	153	R
3	-0.282	5.134	15.607	154	R
3	-0.282	5.049	15.692	155	R
3	-0.325	4.986	15.768	156	R
3	-0.346	4.964	15.798	157	R
3	-0.452	4.880	15.933	158	R
3	-0.473	4.838	15.981	159	R
3	-0.557	4.774	16.086	160	R
3	-0.600	4.753	16.134	161	R
3	-0.811	4.436	16.515	162	R
3	-0.853	4.415	16.562	163	R
3	-0.917	4.373	16.638	164	R
3	-0.959	4.309	16.714	165	R
3	-1.022	4.288	16.781	166	R
3	-1.086	4.267	16.848	167	R
3	-1.086	4.267	16.848	168	R
3	-1.213	4.267	16.975	169	R
3	-1.255	4.288	17.022	170	R
3	-1.318	4.309	17.089	171	R
3	-1.382	4.330	17.156	172	R
3	-1.445	4.330	17.219	173	R
3	-1.445	4.330	17.219	174	R
3	-1.487	4.288	17.279	175	R
3	-1.530	4.225	17.355	176	R
3	-1.551	4.182	17.403	177	R
3	-1.635	4.182	17.487	178	R
3	-1.657	4.182	17.508	179	R
3	-1.678	4.182	17.530	180	R
3	-1.699	4.309	17.658	181	R
3	-1.741	4.394	17.753	182	R
3	-1.762	4.520	17.881	183	R
3	-1.783	4.542	17.911	184	R
3	-1.783	4.626	17.996	185	R
3	-1.762	4.732	18.103	186	R
3	-1.783	4.732	18.125	187	R
3	-1.804	4.732	18.146	188	R
3	-1.804	4.816	18.230	189	R
3	-1.783	4.901	18.317	190	R
3	-1.783	5.007	18.423	191	R
3	-1.826	5.049	18.483	192	R
3	-1.889	5.112	18.573	193	R
3	-1.931	5.176	18.649	194	R
3	-1.974	5.260	18.743	195	R
3	-1.995	5.260	18.765	196	R
3	-2.058	5.324	18.854	197	R
3	-2.100	5.366	18.914	198	R
3	-2.122	5.387	18.944	199	R
3	-2.185	5.430	19.020	200	R
3	-2.227	5.472	19.080	201	R
3	-2.206	5.514	19.127	202	R
3	-2.185	5.620	19.235	203	R
3	-2.185	5.662	19.277	204	R
3	-2.079	5.747	19.413	205	R
3	-2.058	5.747	19.434	206	R
3	-2.143	5.768	19.521	207	R
3	-2.100	5.831	19.597	208	R
3	-2.037	5.873	19.673	209	R
3	-1.995	5.873	19.716	210	R
3	-1.995	5.895	19.737	211	R
3	-1.995	5.895	19.737	212	R
3	-1.995	5.895	19.737	213	R
3	-1.931	5.937	19.813	214	R
3	-1.868	5.937	19.876	215	R
3	-1.804	5.937	19.940	216	R
3	-1.657	5.937	20.088	217	R
3	-1.509	5.979	20.242	218	R
3	-1.445	5.979	20.305	219	R
3	-1.361	6.021	20.400	220	R
3	-1.382	5.937	20.487	221	R
3	-1.382	5.916	20.508	222	R
3	-1.339	5.937	20.555	223	R
3	-1.255	6.043	20.691	224	R
3	-1.107	6.191	20.900	225	R
3	-1.107	6.212	20.921	226	R
3	-1.065	6.233	20.968	227	R
3	-0.980	6.254	21.056	228	R
3	-0.980	6.254	21.056	229	R
3	-0.874	6.317	21.179	230	R
3	-0.832	6.381	21.255	231	R
3	-0.832	6.381	21.255	232	R
3	-0.811	6.423	21.302	233	R
3	-0.790	6.487	21.369	234	R
3	-0.853	6.677	21.570	235	R
3	-0.853	6.719	21.612	236	R
3	-0.853	6.846	21.739	237	R
3	-0.769	6.846	21.823	238	R
3	-0.705	6.867	21.890	239	R
3	-0.684	6.867	21.911	240	R
3	-0.642	6.888	21.959	241	R
3	-0.578	6.888	22.022	242	R
3	-0.578	6.909	22.043	243	R
3	-0.494	6.952	22.138	244	R
3	-0.515	6.952	22.159	245	R
3	-0.452	6.994	22.235	246	R
3	-0.409	6.867	22.369	247	R
3	-0.367	6.867	22.411	248	R
3	-0.304	6.952	22.517	249	R
3	-0.304	6.952	22.517	250	R
3	-0.282	6.973	22.547	251	R
3	-0.261	7.015	22.594	252	R
3	-0.240	7.036	22.624	253	R
3	-0.198	7.036	22.666	254	R
3	-0.198	7.057	22.687	255	R
3	-0.177	7.057	22.708	256	R
3	-0.177	7.057	22.708	257	R
3	-0.156	7.057	22.730	258	R
3	-0.134	7.057	22.751	259	R
3	-0.134	7.057	22.751	260	R
3	-0.050	7.015	22.845	261	R
3	0.035	7.015	22.930	262	R
3	0.056	7.015	22.951	263	R
3	0.140	7.015	23.035	264	R
3	0.162	7.015	23.057	265	R
3	0.246	6.952	23.162	266	R
3	0.310	6.930	23.229	267	R
3	0.352	6.930	23.271	268	R
3	0.415	6.888	23.348	269	R
3	0.457	6.846	23.407	270	R
3	0.500	6.825	23.455	271	R
3	0.542	6.782	23.515	272	R
3	0.542	6.761	23.536	273	R
3	0.563	6.740	23.566	274	R
3	0.563	6.698	23.608	275	R
3	0.563	6.677	23.629	276	R
3	0.563	6.613	23.692	277	R
3	0.500	6.508	23.816	278	R
3	0.479	6.423	23.903	279	R
3	0.500	6.339	23.990	280	R
3	0.500	6.339	23.990	281	R
3	0.500	6.275	24.053	282	R
3	0.500	6.212	24.117	283	R
3	0.500	6.169	24.159	284	R
3	0.521	6.127	24.206	285	R
3	0.521	6.085	24.249	286	R
3	0.436	6.064	24.336	287	R
3	0.436	6.021	24.378	288	R
3	0.415	5.979	24.425	289	R
3	0.415	5.937	24.468	290	R
3	0.415	5.916	24.489	291	R
3	0.394	5.873	24.536	292	R
3	0.352	5.810	24.612	293	R
3	0.288	5.747	24.702	294	R
3	0.204	5.683	24.808	295	R
3	0.098	5.620	24.931	296	R
3	0.077	5.599	24.961	297	R
3	0.014	5.535	25.051	298	R
3	-0.008	5.408	25.179	299	R
4	0.375	0.572	0.000	0	R
4	0.303	0.429	0.160	1	R
4	0.303	0.382	0.207	2	R
4	0.303	0.429	0.255	3	R
4	0.327	0.501	0.330	4	R
4	0.327	0.501	0.330	5	R
4	0.327	0.501	0.330	6	R
4	0.303	0.286	0.546	7	R
4	0.256	0.072	0.766	8	R
4	0.232	0.024	0.819	9	R
4	0.137	-0.071	0.954	10	R
4	0.065	-0.095	1.029	11	R
4	0.017	-0.023	1.115	12	R
4	0.113	-0.095	1.234	13	R
4	0.184	-0.190	1.354	14	R
4	0.303	-0.119	1.492	15	R
4	0.160	-0.047	1.652	16	R
4	0.065	0.048	1.787	17	R
4	-0.030	0.191	1.959	18	R
4	-0.078	0.048	2.110	19	R
4	-0.054	-0.071	2.231	20	R
4	0.160	-0.071	2.446	21	R
4	0.327	-0.071	2.612	22	R
4	0.137	-0.119	2.809	23	R
4	-0.006	-0.047	2.969	24	R
4	-0.006	0.191	3.207	25	R
4	0.113	0.405	3.452	26	R
4	0.137	0.405	3.476	27	R
4	0.184	0.310	3.583	28	R
4	0.256	0.167	3.743	29	R
4	0.279	0.310	3.887	30	R
4	0.303	0.310	3.911	31	R
4	0.351	0.239	3.997	32	R
4	0.470	0.215	4.119	33	R
4	0.565	0.191	4.217	34	R
4	0.470	0.405	4.452	35	R
4	0.518	0.596	4.648	36	R
4	0.208	0.334	5.054	37	R
4	0.089	0.286	5.182	38	R
4	-0.054	0.167	5.368	39	R
4	0.089	0.120	5.519	40	R
4	0.160	0.096	5.594	41	R
4	0.256	0.024	5.713	42	R
4	0.303	0.000	5.767	43	R
4	0.446	-0.095	5.939	44	R
4	0.565	-0.190	6.091	45	R
4	0.685	-0.190	6.210	46	R
4	0.780	-0.143	6.317	47	R
4	0.828	-0.119	6.370	48	R
4	0.875	-0.190	6.456	49	R
4	1.066	-0.238	6.653	50	R
4	1.256	-0.262	6.845	51	R
4	1.376	-0.286	6.966	52	R
4	0.875	-0.333	7.469	53	R
4	0.637	-0.166	7.760	54	R
4	0.542	-0.071	7.894	55	R
4	0.375	0.072	8.114	56	R
4	0.256	0.120	8.242	57	R
4	0.113	0.191	8.402	58	R
4	0.089	0.215	8.436	59	R
4	-0.149	0.239	8.675	60	R
4	-0.197	0.239	8.723	61	R
4	-0.269	0.191	8.809	62	R
4	-0.316	0.096	8.916	63	R
4	-0.435	0.239	9.102	64	R
4	-0.554	0.382	9.288	65	R
4	-0.721	0.572	9.541	66	R
4	-0.769	0.644	9.627	67	R
4	-0.864	0.834	9.840	68	R
4	-0.960	1.049	10.075	69	R
4	-1.031	1.192	10.235	70	R
4	-1.126	1.382	10.448	71	R
4	-1.174	1.454	10.534	72	S
4	-1.269	1.549	10.668	73	S
4	-1.317	1.692	10.819	74	S
4	-1.436	1.954	11.107	75	S
4	-1.484	2.121	11.280	76	S
4	-1.555	2.359	11.529	77	S
4	-1.627	2.526	11.711	78	S
4	-1.698	2.764	11.959	79	S
4	-1.794	2.931	12.152	80	S
4	-1.984	3.169	12.457	81	S
4	-2.008	3.265	12.555	82	S
4	-2.103	3.408	12.727	83	S
4	-2.199	3.598	12.940	84	S
4	-2.270	3.741	13.100	85	S
4	-2.437	3.884	13.319	86	S
4	-2.508	3.956	13.420	87	S
4	-2.651	4.027	13.580	88	S
4	-2.842	4.194	13.834	89	S
4	-2.866	4.218	13.867	90	S
4	-2.985	4.289	14.006	91	S
4	-3.056	4.361	14.107	92	S
4	-3.176	4.551	14.332	93	S
4	-3.176	4.718	14.499	94	S
4	-3.104	4.861	14.659	95	S
4	-3.009	4.980	14.811	96	S
4	-2.890	5.123	14.997	97	S
4	-2.794	5.242	15.150	98	S
4	-2.675	5.385	15.336	99	S
4	-2.532	5.576	15.574	100	S
4	-2.389	5.719	15.777	101	S
4	-2.270	5.838	15.945	102	S
4	-2.199	6.005	16.126	103	S
4	-2.127	6.196	16.330	104	S
4	-1.984	6.339	16.532	105	S
4	-1.841	6.505	16.752	106	S
4	-1.651	6.648	16.990	107	S
4	-1.460	6.720	17.194	108	S
4	-1.317	6.791	17.354	109	S
4	-1.293	6.791	17.377	110	S
4	-1.126	6.887	17.570	111	S
4	-0.936	6.887	17.760	112	S
4	-0.674	6.887	18.022	113	S
4	-0.435	7.006	18.289	114	S
4	-0.316	7.006	18.408	115	S
4	0.041	7.053	18.768	116	S
4	0.208	7.053	18.935	117	S
4	0.375	7.053	19.102	118	S
4	0.589	7.053	19.316	119	S
4	0.756	7.053	19.483	120	S
4	1.042	6.958	19.785	121	S
4	1.233	6.887	19.988	122	S
4	1.423	6.839	20.185	123	S
4	1.638	6.744	20.419	124	S
4	1.828	6.672	20.623	125	S
4	1.971	6.624	20.774	126	S
4	2.138	6.505	20.979	127	S
4	2.257	6.434	21.118	128	S
4	2.448	6.291	21.356	129	S
4	2.662	6.053	21.676	130	S
4	2.805	5.910	21.879	131	S
4	3.020	5.743	22.150	132	S
4	3.210	5.600	22.389	133	S
4	3.377	5.433	22.624	134	S
4	3.472	5.362	22.744	135	S
4	3.639	5.290	22.925	136	S
4	3.854	5.147	23.183	137	S
4	4.092	5.028	23.449	138	S
4	4.235	4.885	23.651	139	S
4	4.402	4.718	23.887	140	S
4	4.497	4.623	24.022	141	S
4	4.592	4.528	24.157	142	S
4	4.664	4.361	24.338	143	S
4	4.735	4.146	24.564	144	S
4	4.783	3.908	24.807	145	S
4	4.807	3.694	25.023	146	S
4	4.854	3.455	25.266	147	S
4	4.926	3.241	25.492	148	S
4	4.926	3.098	25.635	149	S
4	4.878	2.979	25.763	150	S
4	4.783	2.764	25.998	151	S
4	4.711	2.550	26.224	152	S
4	4.568	2.288	26.523	153	S
4	4.449	2.097	26.747	154	S
4	4.330	1.907	26.972	155	S
4	4.140	1.740	27.226	156	S
4	3.901	1.645	27.482	157	S
4	3.639	1.478	27.793	158	S
4	3.568	1.287	27.996	159	S
4	3.449	1.001	28.306	160	S
4	3.329	0.858	28.492	161	S
4	3.163	0.739	28.697	162	S
4	3.020	0.548	28.936	163	S
4	2.805	0.405	29.193	164	S
4	2.686	0.310	29.346	165	S
4	2.543	0.120	29.584	166	S
4	2.472	-0.119	29.833	167	S
4	2.376	-0.286	30.025	168	S
4	2.281	-0.500	30.260	169	S
4	2.138	-0.714	30.517	170	S
4	2.067	-0.929	30.743	171	S
4	1.947	-1.167	31.010	172	S
4	1.852	-1.501	31.357	173	S
4	1.709	-1.715	31.614	174	S
4	1.542	-1.882	31.850	175	S
4	1.304	-2.073	32.155	176	S
4	1.161	-2.239	32.375	177	S
4	0.970	-2.406	32.628	178	S
4	0.804	-2.525	32.833	179	S
4	0.589	-2.621	33.068	180	S
4	0.422	-2.692	33.250	181	S
4	0.208	-2.787	33.484	182	S
4	0.041	-2.787	33.651	183	S
4	-0.173	-2.811	33.867	184	S
4	-0.388	-2.835	34.083	185	S
4	-0.531	-2.883	34.233	186	S
4	-0.745	-3.002	34.479	187	S
4	-0.983	-3.073	34.727	188	S
4	-1.245	-3.145	34.999	189	S
4	-1.436	-3.240	35.212	190	S
4	-1.579	-3.478	35.490	191	S
4	-1.651	-3.598	35.629	192	S
4	-1.865	-3.740	35.887	193	S
4	-1.960	-3.788	35.993	194	S
4	-2.199	-3.883	36.250	195	S
4	-2.413	-3.931	36.470	196	S
4	-2.604	-4.026	36.683	197	S
4	-2.985	-4.217	37.109	198	S
4	-3.223	-4.146	37.358	199	S
4	-3.318	-4.122	37.456	200	S
4	-3.438	-4.074	37.584	201	S
4	-3.724	-4.026	37.874	202	S
4	-3.914	-4.050	38.066	203	S
4	-4.057	-4.241	38.304	204	S
4	-4.176	-4.384	38.491	205	S
4	-4.295	-4.527	38.677	206	S
4	-4.462	-4.717	38.930	207	S
4	-4.605	-4.956	39.208	208	S
4	-4.724	-5.170	39.453	209	S
4	-4.843	-5.289	39.622	210	S
4	-5.010	-5.218	39.803	211	S
4	-5.082	-5.027	40.007	212	S
4	-5.201	-4.884	40.193	213	S
4	-5.248	-4.860	40.246	214	S
4	-5.439	-4.646	40.533	215	S
4	-5.606	-4.455	40.786	216	S
4	-5.773	-4.289	41.022	217	S
4	-5.939	-4.026	41.333	218	S
4	-6.059	-3.836	41.558	219	S
4	-6.178	-3.645	41.782	220	S
4	-6.321	-3.431	42.040	221	S
4	-6.368	-3.312	42.168	222	S
4	-6.488	-3.097	42.414	223	S
4	-6.559	-2.907	42.617	224	S
4	-6.630	-2.716	42.821	225	S
4	-6.702	-2.430	43.116	226	S
4	-6.893	-2.096	43.500	227	S
4	-6.964	-1.715	43.888	228	S
4	-6.988	-1.548	44.056	229	S
4	-7.036	-1.358	44.253	230	S
4	-7.059	-1.143	44.469	231	S
4	-7.083	-0.857	44.755	232	S
4	-7.107	-0.691	44.924	233	S
4	-7.131	-0.428	45.187	234	S
4	-7.155	-0.214	45.403	235	S
4	-7.202	0.000	45.623	236	S
4	-7.155	0.310	45.936	237	S
4	-7.131	0.429	46.057	238	S
4	-7.083	0.572	46.208	239	S
4	-7.036	0.715	46.359	240	S
4	-6.964	1.001	46.654	241	S
4	-6.869	1.216	46.888	242	S
4	-6.869	1.406	47.079	243	S
4	-6.726	1.692	47.399	244	S
4	-6.654	1.954	47.670	245	S
4	-6.440	2.216	48.009	246	S
4	-6.345	2.455	48.266	247	S
4	-6.297	2.550	48.372	248	S
4	-6.130	2.669	48.577	249	S
4	-6.035	2.788	48.730	250	S
4	-5.963	2.907	48.869	251	S
4	-5.820	3.098	49.107	252	S
4	-5.701	3.289	49.332	253	S
4	-5.606	3.479	49.545	254	S
4	-5.582	3.646	49.713	255	S
4	-5.368	3.860	50.016	256	S
4	-5.272	4.027	50.209	257	S
4	-5.082	4.266	50.514	258	S
4	-4.891	4.480	50.801	259	S
4	-4.748	4.623	51.003	260	S
4	-4.510	4.837	51.323	261	S
4	-4.272	4.957	51.590	262	S
4	-4.033	5.076	51.856	263	S
4	-3.843	5.123	52.053	264	S
4	-3.628	5.266	52.310	265	S
4	-3.080	5.409	52.877	266	S
4	-2.818	5.505	53.156	267	S
4	-2.675	5.505	53.299	268	S
4	-2.627	5.505	53.346	269	S
4	-2.508	5.505	53.465	270	S
4	-2.342	5.433	53.647	271	S
4	-2.222	5.409	53.768	272	S
4	-1.865	5.409	54.126	273	S
4	-1.627	5.385	54.365	274	S
4	-1.531	5.385	54.461	275	S
4	-1.341	5.338	54.657	276	S
4	-1.055	5.314	54.944	277	S
4	-0.864	5.338	55.136	278	S
4	-0.650	5.338	55.351	279	S
4	-0.483	5.314	55.519	280	S
4	-0.292	5.266	55.716	281	S
4	-0.030	5.123	56.014	282	S
4	0.089	5.004	56.183	283	S
4	0.303	4.885	56.428	284	S
4	0.542	4.766	56.694	285	S
4	0.685	4.671	56.866	286	S
4	0.875	4.551	57.091	287	S
4	1.209	4.385	57.464	288	S
4	1.423	4.242	57.722	289	S
4	1.661	4.027	58.042	290	S
4	1.947	3.813	58.400	291	S
4	2.162	3.646	58.671	292	S
4	2.329	3.455	58.925	293	S
4	2.567	3.265	59.230	294	S
4	2.781	3.098	59.501	295	S
4	2.853	3.003	59.620	296	S
4	2.829	2.931	59.696	297	S
4	2.758	2.884	59.782	298	S
4	2.758	2.788	59.877	299	S
5	-0.842	-1.984	0.000	0	R
5	-0.794	-1.936	0.067	1	R
5	-0.818	-1.912	0.101	2	R
5	-0.818	-1.865	0.149	3	R
5	-0.937	-1.865	0.268	4	R
5	-1.128	-2.056	0.538	5	R
5	-1.223	-2.151	0.673	6	R
5	-1.247	-2.151	0.697	7	R
5	-1.104	-2.246	0.868	8	R
5	-1.152	-2.151	0.975	9	R
5	-1.223	-2.056	1.094	10	R
5	-1.152	-2.008	1.180	11	R
5	-1.080	-2.032	1.256	12	R
5	-1.175	-1.889	1.428	13	R
5	-1.056	-1.865	1.549	14	R
5	-1.008	-1.912	1.617	15	R
5	-1.008	-1.960	1.664	16	R
5	-1.080	-2.175	1.890	17	R
5	-1.128	-2.175	1.938	18	R
5	-1.152	-2.151	1.972	19	R
5	-1.128	-2.318	2.140	20	R
5	-1.104	-2.318	2.164	21	R
5	-1.175	-2.151	2.346	22	R
5	-1.104	-2.008	2.506	23	R
5	-0.937	-1.865	2.726	24	R
5	-0.913	-1.865	2.749	25	R
5	-0.913	-1.865	2.749	26	R
5	-0.889	-1.722	2.895	27	R
5	-0.889	-1.722	2.895	28	R
5	-0.818	-1.817	3.014	29	R
5	-0.818	-1.817	3.014	30	R
5	-0.675	-1.841	3.159	31	R
5	-0.532	-1.841	3.302	32	R
5	-0.341	-1.889	3.498	33	R
5	-0.174	-1.936	3.672	34	R
5	-0.126	-1.984	3.739	35	R
5	-0.532	-1.817	4.178	36	R
5	-0.722	-1.793	4.370	37	R
5	-0.794	-1.722	4.471	38	R
5	-0.937	-1.698	4.616	39	R
5	-1.104	-1.746	4.790	40	R
5	-1.271	-1.769	4.958	41	R
5	-1.342	-1.793	5.034	42	R
5	-1.390	-1.817	5.087	43	R
5	-1.032	-1.722	5.457	44	R
5	-0.865	-1.698	5.626	45	R
5	-0.746	-1.698	5.745	46	R
5	-0.579	-1.746	5.919	47	R
5	-0.460	-1.769	6.040	48	R
5	-0.365	-1.817	6.147	49	R
5	-0.198	-1.936	6.352	50	R
5	-0.079	-2.032	6.505	51	R
5	0.017	-2.151	6.657	52	R
5	0.041	-2.199	6.711	53	R
5	0.136	-2.366	6.903	54	R
5	0.208	-2.556	7.106	55	R
5	0.231	-2.437	7.228	56	R
5	0.398	-2.437	7.395	57	R
5	0.494	-2.437	7.490	58	R
5	0.661	-2.556	7.695	59	R
5	0.804	-2.485	7.855	60	R
5	0.899	-2.366	8.008	61	R
5	1.042	-2.222	8.210	62	R
5	1.209	-2.175	8.384	63	R
5	1.257	-2.127	8.451	64	R
5	1.376	-2.032	8.604	65	R
5	1.471	-2.032	8.699	66	R
5	1.614	-1.984	8.850	67	R
5	1.710	-1.865	9.003	68	R
5	1.948	-1.793	9.252	69	R
5	1.924	-1.889	9.350	70	R
5	1.924	-2.127	9.588	71	R
5	1.972	-2.270	9.739	72	S
5	2.067	-2.461	9.953	73	S
5	2.091	-2.556	10.051	74	S
5	2.115	-2.652	10.149	75	S
5	2.115	-2.795	10.292	76	S
5	2.043	-2.914	10.431	77	S
5	1.972	-2.985	10.532	78	S
5	1.853	-3.057	10.671	79	S
5	1.781	-3.152	10.791	80	S
5	1.662	-3.295	10.977	81	S
5	1.543	-3.438	11.163	82	S
5	1.400	-3.581	11.365	83	S
5	1.328	-3.725	11.525	84	S
5	1.209	-3.891	11.730	85	S
5	1.137	-4.034	11.890	86	S
5	0.994	-4.034	12.033	87	S
5	0.708	-4.058	12.321	88	S
5	0.517	-4.106	12.517	89	S
5	0.303	-4.201	12.752	90	S
5	0.160	-4.273	12.912	91	S
5	0.017	-4.368	13.084	92	S
5	-0.126	-4.511	13.286	93	S
5	-0.245	-4.678	13.491	94	S
5	-0.317	-4.845	13.673	95	S
5	-0.412	-4.964	13.825	96	S
5	-0.484	-5.107	13.985	97	S
5	-0.555	-5.250	14.145	98	S
5	-0.722	-5.394	14.365	99	S
5	-0.818	-5.537	14.537	100	S
5	-0.913	-5.680	14.709	101	S
5	-1.008	-5.823	14.881	102	S
5	-1.509	-6.180	15.496	103	S
5	-1.533	-6.180	15.520	104	S
5	-1.581	-6.180	15.568	105	S
5	-1.700	-6.276	15.720	106	S
5	-1.843	-6.323	15.871	107	S
5	-1.962	-6.347	15.993	108	S
5	-2.058	-6.466	16.145	109	S
5	-2.153	-6.490	16.244	110	S
5	-2.272	-6.609	16.412	111	S
5	-2.391	-6.681	16.551	112	S
5	-2.677	-6.776	16.853	113	S
5	-2.797	-6.776	16.972	114	S
5	-3.011	-6.705	17.198	115	S
5	-3.130	-6.657	17.327	116	S
5	-3.273	-6.586	17.487	117	S
5	-3.536	-6.371	17.826	118	S
5	-3.464	-6.443	17.927	119	S
5	-3.679	-6.300	18.185	120	S
5	-3.989	-6.109	18.549	121	S
5	-4.108	-6.037	18.688	122	S
5	-4.394	-5.870	19.019	123	S
5	-4.489	-5.775	19.154	124	S
5	-4.680	-5.632	19.392	125	S
5	-4.871	-5.441	19.662	126	S
5	-5.109	-5.227	19.983	127	S
5	-5.229	-5.036	20.208	128	S
5	-5.443	-4.797	20.528	129	S
5	-5.705	-4.535	20.899	130	S
5	-5.968	-4.225	21.305	131	S
5	-6.087	-4.011	21.551	132	S
5	-6.182	-3.820	21.764	133	S
5	-6.325	-3.534	22.084	134	S
5	-6.445	-3.319	22.329	135	S
5	-6.564	-3.128	22.554	136	S
5	-6.659	-2.842	22.856	137	S
5	-6.778	-2.580	23.144	138	S
5	-6.850	-2.366	23.370	139	S
5	-6.969	-2.056	23.702	140	S
5	-7.041	-1.817	23.951	141	S
5	-7.112	-1.531	24.246	142	S
5	-7.160	-1.269	24.513	143	G
5	-7.160	-0.983	24.799	144	G
5	-7.184	-0.792	24.991	145	G
5	-7.184	-0.553	25.229	146	G
5	-7.184	-0.315	25.468	147	G
5	-7.208	-0.100	25.684	148	G
5	-7.160	0.186	25.974	149	G
5	-7.136	0.376	26.166	150	G
5	-7.136	0.543	26.333	151	G
5	-7.112	0.734	26.525	152	G
5	-7.088	0.782	26.578	153	G
5	-7.112	0.877	26.677	154	G
5	-7.112	1.068	26.868	155	G
5	-7.088	1.163	26.966	156	G
5	-7.064	1.330	27.134	157	G
5	-7.041	1.449	27.256	158	G
5	-6.993	1.569	27.384	159	G
5	-6.945	1.759	27.581	160	G
5	-6.921	1.878	27.703	161	G
5	-6.850	2.069	27.906	162	G
5	-6.802	2.188	28.035	163	S
5	-6.754	2.284	28.141	164	S
5	-6.731	2.451	28.310	165	S
5	-6.683	2.618	28.483	166	S
5	-6.611	2.737	28.622	167	S
5	-6.588	2.904	28.791	168	S
5	-6.516	3.023	28.930	169	S
5	-6.445	3.142	29.069	170	S
5	-6.325	3.333	29.294	171	S
5	-6.278	3.452	29.422	172	S
5	-6.230	3.547	29.529	173	S
5	-6.135	3.667	29.682	174	S
5	-6.015	3.786	29.850	175	S
5	-5.944	3.905	29.989	176	S
5	-5.848	4.048	30.161	177	S
5	-5.705	4.167	30.348	178	S
5	-5.491	4.406	30.668	179	S
5	-5.348	4.620	30.926	180	S
5	-5.205	4.787	31.146	181	S
5	-5.014	4.978	31.416	182	S
5	-4.871	5.121	31.618	183	S
5	-4.656	5.336	31.922	184	S
5	-4.537	5.503	32.127	185	S
5	-4.370	5.693	32.380	186	S
5	-4.108	5.908	32.719	187	S
5	-3.822	6.075	33.050	188	S
5	-3.583	6.194	33.317	189	S
5	-3.369	6.289	33.552	190	S
5	-3.226	6.361	33.712	191	S
5	-3.130	6.432	33.831	192	S
5	-2.916	6.528	34.066	193	S
5	-2.773	6.575	34.216	194	S
5	-2.630	6.623	34.367	195	S
5	-2.439	6.647	34.559	196	S
5	-2.248	6.647	34.750	197	S
5	-2.058	6.647	34.941	198	S
5	-2.010	6.528	35.069	199	S
5	-2.010	6.528	35.069	200	S
5	-1.891	6.456	35.208	201	S
5	-1.819	6.385	35.309	202	S
5	-1.700	6.242	35.496	203	S
5	-1.676	6.194	35.549	204	S
5	-1.652	5.979	35.765	205	S
5	-1.652	5.812	35.932	206	S
5	-1.700	5.598	36.152	207	S
5	-1.771	5.407	36.355	208	S
5	-1.938	5.288	36.560	209	S
5	-2.034	5.193	36.695	210	S
5	-2.201	5.050	36.915	211	S
5	-2.344	4.883	37.135	212	S
5	-2.487	4.787	37.307	213	S
5	-2.677	4.644	37.545	214	S
5	-2.868	4.501	37.784	215	S
5	-3.011	4.430	37.944	216	S
5	-3.083	4.191	38.193	217	S
5	-3.130	4.024	38.366	218	S
5	-3.059	3.810	38.592	219	S
5	-3.035	3.667	38.737	220	S
5	-3.059	3.524	38.882	221	S
5	-3.130	3.214	39.200	222	S
5	-3.154	3.047	39.369	223	S
5	-3.107	2.737	39.683	224	S
5	-3.035	2.594	39.843	225	S
5	-2.964	2.451	40.003	226	S
5	-2.868	2.188	40.282	227	S
5	-2.820	2.069	40.410	228	S
5	-2.773	1.807	40.677	229	S
5	-2.797	1.664	40.822	230	S
5	-2.940	1.545	41.008	231	S
5	-2.940	1.330	41.222	232	S
5	-2.940	1.163	41.389	233	S
5	-2.987	0.949	41.609	234	S
5	-2.940	0.686	41.876	235	S
5	-2.940	0.567	41.995	236	S
5	-2.868	0.376	42.199	237	S
5	-2.820	0.257	42.327	238	S
5	-2.773	0.114	42.478	239	S
5	-2.677	-0.029	42.650	240	S
5	-2.582	-0.148	42.802	241	S
5	-2.415	-0.434	43.134	242	S
5	-2.320	-0.625	43.347	243	S
5	-2.272	-0.792	43.520	244	S
5	-2.224	-1.030	43.764	245	S
5	-2.248	-1.269	44.003	246	S
5	-2.320	-1.459	44.207	247	S
5	-2.391	-1.603	44.367	248	S
5	-2.558	-1.865	44.678	249	S
5	-2.606	-1.984	44.806	250	S
5	-2.677	-2.127	44.966	251	S
5	-2.749	-2.222	45.085	252	S
5	-2.820	-2.342	45.224	253	S
5	-2.940	-2.461	45.393	254	S
5	-3.035	-2.604	45.565	255	S
5	-3.107	-2.819	45.791	256	S
5	-3.178	-2.938	45.930	257	S
5	-3.250	-3.033	46.049	258	S
5	-3.273	-3.319	46.336	259	S
5	-3.226	-3.415	46.443	260	S
5	-3.178	-3.653	46.686	261	S
5	-3.130	-3.868	46.906	262	S
5	-3.107	-4.011	47.051	263	S
5	-3.107	-4.178	47.218	264	S
5	-3.130	-4.321	47.363	265	S
5	-3.035	-4.297	47.461	266	S
5	-2.773	-4.297	47.723	267	S
5	-2.534	-4.297	47.962	268	S
5	-2.367	-4.321	48.130	269	S
5	-2.248	-4.344	48.252	270	S
5	-1.843	-4.368	48.658	271	S
5	-1.461	-4.368	49.040	272	S
5	-1.342	-4.392	49.161	273	S
5	-1.175	-4.392	49.328	274	S
5	-1.032	-4.392	49.471	275	S
5	-0.722	-4.392	49.781	276	S
5	-0.412	-4.392	50.091	277	S
5	-0.222	-4.392	50.282	278	S
5	-0.031	-4.368	50.474	279	S
5	0.255	-4.368	50.760	280	S
5	0.374	-4.392	50.882	281	S
5	0.517	-4.392	51.025	282	S
5	0.756	-4.273	51.291	283	S
5	0.899	-4.154	51.477	284	S
5	1.018	-4.034	51.646	285	S
5	1.066	-3.987	51.714	286	S
5	1.161	-3.891	51.848	287	S
5	1.280	-3.701	52.073	288	S
5	1.352	-3.534	52.255	289	S
5	1.447	-3.391	52.427	290	S
5	1.590	-3.128	52.726	291	S
5	1.757	-2.866	53.036	292	S
5	1.829	-2.771	53.156	293	S
5	1.972	-2.580	53.394	294	S
5	2.067	-2.485	53.529	295	S
5	2.163	-2.342	53.701	296	S
5	2.306	-2.127	53.959	297	S
5	2.449	-1.936	54.197	298	S
5	2.592	-1.436	54.718	299	S
6	0.417	-1.113	0.000	0	R
6	0.393	-1.184	0.075	1	R
6	0.441	-1.255	0.160	2	R
6	0.417	-1.255	0.184	3	R
6	0.322	-1.136	0.336	4	R
6	0.298	-1.018	0.456	5	R
6	0.298	-0.994	0.480	6	R
6	0.346	-0.971	0.533	7	R
6	0.393	-1.018	0.600	8	R
6	0.488	-1.065	0.706	9	R
6	0.512	-1.065	0.730	10	R
6	0.512	-1.042	0.753	11	R
6	0.512	-1.042	0.753	12	R
6	0.512	-1.089	0.801	13	R
6	0.417	-0.828	1.078	14	R
6	0.417	-0.663	1.244	15	R
6	0.346	-0.757	1.362	16	R
6	0.346	-0.734	1.386	17	R
6	0.393	-0.615	1.514	18	R
6	0.393	-0.686	1.585	19	R
6	0.393	-0.757	1.656	20	R
6	0.464	-0.852	1.774	21	R
6	0.322	-1.065	2.030	22	R
6	0.275	-1.065	2.078	23	R
6	0.156	-0.923	2.263	24	R
6	0.109	-0.923	2.310	25	R
6	0.014	-0.852	2.429	26	R
6	-0.104	-0.781	2.567	27	R
6	0.062	-0.734	2.739	28	R
6	0.133	-0.663	2.840	29	R
6	0.204	-0.615	2.925	30	R
6	0.322	-0.805	3.149	31	R
6	0.393	-1.042	3.396	32	R
6	0.417	-1.089	3.449	33	R
6	0.441	-1.231	3.593	34	R
6	0.677	-1.326	3.848	35	R
6	0.938	-1.421	4.126	36	R
6	0.843	-1.326	4.260	37	R
6	0.891	-1.231	4.365	38	R
6	0.938	-1.207	4.418	39	R
6	1.175	-1.207	4.655	40	R
6	1.364	-1.231	4.846	41	R
6	1.412	-1.231	4.894	42	R
6	1.459	-1.184	4.961	43	R
6	1.507	-1.113	5.046	44	R
6	1.649	-1.113	5.188	45	R
6	1.838	-1.160	5.384	46	R
6	2.004	-1.184	5.551	47	R
6	2.123	-1.231	5.679	48	R
6	2.241	-1.279	5.806	49	R
6	2.288	-1.302	5.859	50	R
6	2.336	-1.302	5.907	51	R
6	2.336	-1.326	5.930	52	R
6	2.359	-1.373	5.983	53	R
6	2.383	-1.444	6.058	54	R
6	2.454	-1.444	6.129	55	R
6	2.478	-1.444	6.153	56	R
6	2.596	-1.492	6.281	57	R
6	2.596	-1.492	6.281	58	R
6	2.691	-1.539	6.386	59	R
6	2.738	-1.563	6.439	60	R
6	2.762	-1.515	6.492	61	R
6	2.762	-1.515	6.492	62	R
6	2.857	-1.563	6.598	63	R
6	2.881	-1.587	6.632	64	R
6	2.952	-1.634	6.717	65	R
6	3.046	-1.729	6.851	66	R
6	3.046	-1.752	6.875	67	R
6	3.117	-1.823	6.975	68	R
6	3.141	-1.847	7.009	69	R
6	3.212	-1.918	7.109	70	R
6	3.260	-1.989	7.195	71	R
6	3.260	-1.989	7.195	72	R
6	3.425	-1.894	7.386	73	R
6	3.496	-1.894	7.457	74	R
6	3.212	-1.847	7.745	75	G
6	3.023	-1.847	7.935	76	G
6	2.881	-1.823	8.079	77	G
6	2.833	-1.800	8.132	78	G
6	2.738	-1.752	8.238	79	G
6	2.667	-1.681	8.338	80	G
6	2.620	-1.610	8.424	81	G
6	2.549	-1.492	8.562	82	G
6	2.407	-1.397	8.733	83	G
6	2.312	-1.302	8.867	84	G
6	2.146	-1.207	9.058	85	G
6	1.980	-1.113	9.249	86	G
6	1.767	-0.994	9.492	87	G
6	1.672	-0.971	9.590	88	G
6	1.530	-0.947	9.734	89	G
6	1.388	-0.923	9.878	90	G
6	1.246	-0.923	10.020	91	G
6	1.128	-0.923	10.139	92	G
6	0.962	-0.923	10.305	93	G
6	0.725	-0.923	10.542	94	G
6	0.535	-0.900	10.733	95	G
6	0.346	-0.923	10.924	96	G
6	0.227	-0.994	11.062	97	G
6	0.062	-1.089	11.253	98	G
6	-0.175	-1.136	11.494	99	G
6	-0.389	-1.207	11.719	100	G
6	-0.554	-1.350	11.937	101	G
6	-0.697	-1.492	12.138	102	G
6	-0.839	-1.587	12.309	103	G
6	-0.981	-1.681	12.480	104	G
6	-1.147	-1.752	12.661	105	G
6	-1.289	-1.871	12.846	106	G
6	-1.455	-2.013	13.064	107	G
6	-1.597	-2.108	13.235	108	G
6	-1.739	-2.202	13.406	109	G
6	-1.976	-2.368	13.695	110	G
6	-2.094	-2.439	13.833	111	G
6	-2.355	-2.510	14.103	112	G
6	-2.473	-2.558	14.231	113	G
6	-2.734	-2.700	14.527	114	G
6	-2.876	-2.771	14.686	115	G
6	-3.018	-2.842	14.845	116	G
6	-3.065	-2.842	14.893	117	S
6	-3.231	-2.889	15.065	118	S
6	-3.350	-2.937	15.193	119	S
6	-3.492	-2.984	15.342	120	S
6	-3.681	-3.055	15.545	121	S
6	-3.942	-3.126	15.815	122	S
6	-4.155	-3.221	16.048	123	S
6	-4.321	-3.340	16.252	124	S
6	-4.463	-3.458	16.437	125	S
6	-4.629	-3.576	16.641	126	S
6	-4.795	-3.742	16.875	127	S
6	-4.913	-3.908	17.079	128	S
6	-4.984	-4.027	17.217	129	S
6	-5.008	-4.074	17.270	130	S
6	-5.079	-4.240	17.451	131	S
6	-5.150	-4.358	17.589	132	S
6	-5.245	-4.524	17.780	133	S
6	-5.269	-4.619	17.877	134	S
6	-5.269	-4.666	17.925	135	S
6	-5.198	-4.974	18.241	136	S
6	-5.055	-5.187	18.497	137	S
6	-4.913	-5.329	18.698	138	S
6	-4.818	-5.448	18.850	139	S
6	-4.629	-5.614	19.102	140	S
6	-4.416	-5.732	19.346	141	S
6	-4.321	-5.827	19.480	142	S
6	-4.203	-5.874	19.607	143	S
6	-4.037	-5.969	19.798	144	S
6	-3.918	-6.064	19.950	145	S
6	-3.752	-6.087	20.117	146	S
6	-3.468	-6.182	20.417	147	S
6	-3.326	-6.277	20.588	148	S
6	-3.184	-6.348	20.747	149	G
6	-3.042	-6.372	20.891	150	G
6	-2.852	-6.467	21.103	151	G
6	-2.734	-6.538	21.241	152	G
6	-2.568	-6.585	21.413	153	G
6	-2.260	-6.656	21.729	154	G
6	-2.047	-6.727	21.954	155	G
6	-1.928	-6.774	22.082	156	G
6	-1.691	-6.846	22.329	157	G
6	-1.431	-6.893	22.594	158	G
6	-1.170	-6.988	22.871	159	G
6	-0.886	-7.059	23.164	160	G
6	-0.673	-7.082	23.379	161	G
6	-0.625	-7.106	23.432	162	G
6	-0.554	-7.106	23.503	163	G
6	-0.436	-7.082	23.623	164	G
6	-0.341	-7.059	23.721	165	G
6	-0.246	-7.059	23.816	166	G
6	-0.152	-7.035	23.914	167	G
6	0.109	-7.059	24.175	168	G
6	0.275	-7.059	24.341	169	G
6	0.441	-7.106	24.514	170	G
6	0.677	-7.106	24.750	171	G
6	0.820	-7.082	24.895	172	G
6	0.891	-7.082	24.966	173	G
6	0.962	-7.035	25.051	174	G
6	1.033	-7.035	25.122	175	G
6	1.128	-7.035	25.217	176	G
6	1.175	-7.035	25.264	177	G
6	1.246	-7.035	25.335	178	G
6	1.317	-6.988	25.421	179	G
6	1.341	-6.988	25.444	180	G
6	1.412	-6.940	25.530	181	G
6	1.507	-6.917	25.627	182	S
6	1.696	-6.917	25.817	183	S
6	1.412	-6.751	26.146	184	S
6	1.246	-6.656	26.337	185	S
6	1.175	-6.632	26.412	186	S
6	0.962	-6.585	26.630	187	S
6	0.820	-6.538	26.780	188	S
6	0.701	-6.490	26.908	189	S
6	0.606	-6.443	27.014	190	S
6	0.441	-6.395	27.186	191	S
6	0.369	-6.395	27.257	192	S
6	0.038	-6.467	27.596	193	S
6	-0.152	-6.585	27.820	194	S
6	-0.246	-6.680	27.954	195	S
6	-0.483	-6.751	28.201	196	S
6	-0.720	-6.846	28.456	197	S
6	-0.886	-6.869	28.624	198	S
6	-1.076	-6.869	28.813	199	S
6	-1.312	-6.940	29.061	200	S
6	-1.360	-6.940	29.108	201	S
6	-1.478	-6.964	29.229	202	S
6	-1.739	-6.917	29.494	203	S
6	-1.999	-6.893	29.755	204	S
6	-2.213	-6.798	29.989	205	S
6	-2.236	-6.774	30.022	206	S
6	-2.426	-6.680	30.234	207	S
6	-2.521	-6.656	30.332	208	S
6	-2.852	-6.632	30.664	209	S
6	-3.042	-6.585	30.860	210	S
6	-3.279	-6.443	31.136	211	S
6	-3.445	-6.372	31.316	212	S
6	-3.563	-6.324	31.444	213	S
6	-3.776	-6.159	31.714	214	S
6	-3.847	-6.087	31.815	215	S
6	-3.942	-5.969	31.966	216	S
6	-4.060	-5.827	32.151	217	S
6	-4.274	-5.685	32.407	218	S
6	-4.416	-5.614	32.566	219	S
6	-4.511	-5.543	32.685	220	S
6	-4.582	-5.472	32.785	221	S
6	-4.700	-5.329	32.970	222	S
6	-4.818	-5.211	33.138	223	S
6	-5.008	-5.116	33.350	224	S
6	-5.055	-5.069	33.417	225	S
6	-5.221	-4.879	33.669	226	S
6	-5.340	-4.737	33.854	227	S
6	-5.458	-4.548	34.077	228	S
6	-5.577	-4.429	34.245	229	S
6	-5.671	-4.311	34.396	230	S
6	-5.742	-4.216	34.515	231	S
6	-5.837	-4.145	34.633	232	S
6	-5.956	-4.003	34.818	233	S
6	-6.074	-3.861	35.003	234	S
6	-6.074	-3.790	35.074	235	S
6	-6.074	-3.671	35.193	236	S
6	-6.050	-3.505	35.360	237	S
6	-6.003	-3.387	35.488	238	S
6	-5.813	-3.055	35.870	239	S
6	-5.671	-2.889	36.088	240	S
6	-5.719	-2.676	36.307	241	S
6	-5.719	-2.487	36.496	242	S
6	-5.695	-2.297	36.687	243	S
6	-5.648	-2.131	36.860	244	S
6	-5.624	-2.060	36.934	245	S
6	-5.600	-1.966	37.032	246	S
6	-5.577	-1.800	37.200	247	S
6	-5.648	-1.468	37.539	248	S
6	-5.648	-1.444	37.563	249	S
6	-5.648	-1.184	37.823	250	S
6	-5.695	-1.089	37.929	251	S
6	-5.719	-0.947	38.073	252	S
6	-5.790	-0.828	38.211	253	S
6	-5.885	-0.710	38.363	254	S
6	-5.932	-0.663	38.430	255	S
6	-6.003	-0.520	38.589	256	S
6	-6.074	-0.402	38.727	257	S
6	-6.098	-0.260	38.871	258	S
6	-6.145	-0.141	38.999	259	S
6	-6.169	-0.070	39.074	260	S
6	-6.192	0.617	39.761	261	S
6	-6.240	0.782	39.933	262	S
6	-6.311	1.067	40.227	263	S
6	-6.358	1.256	40.422	264	S
6	-6.453	1.446	40.634	265	S
6	-6.500	1.612	40.806	266	S
6	-6.500	1.635	40.830	267	S
6	-6.358	1.848	41.086	268	S
6	-6.240	2.062	41.330	269	S
6	-6.216	2.180	41.451	270	S
6	-6.192	2.299	41.572	271	S
6	-6.287	2.535	41.827	272	S
6	-6.287	2.678	41.969	273	S
6	-6.287	2.772	42.064	274	S
6	-6.287	2.867	42.158	275	S
6	-6.287	2.962	42.253	276	S
6	-6.287	3.104	42.395	277	S
6	-6.287	3.270	42.561	278	S
6	-6.287	3.270	42.561	279	S
6	-6.264	3.530	42.823	280	S
6	-6.216	3.696	42.995	281	S
6	-6.169	3.767	43.081	282	S
6	-6.145	3.815	43.134	283	S
6	-6.098	3.886	43.219	284	S
6	-6.050	3.981	43.325	285	S
6	-5.956	4.099	43.477	286	S
6	-5.932	4.170	43.552	287	S
6	-5.790	4.336	43.770	288	S
6	-5.742	4.431	43.876	289	S
6	-5.695	4.525	43.982	290	S
6	-5.671	4.573	44.035	291	S
6	-5.482	4.833	44.357	292	S
6	-5.245	4.857	44.595	293	S
6	-5.174	4.952	44.714	294	S
6	-5.126	5.047	44.820	295	S
6	-5.055	5.141	44.938	296	S
6	-5.008	5.212	45.023	297	S
6	-4.961	5.283	45.109	298	S
6	-4.890	5.378	45.227	299	S
7	0.416	3.764	0.000	0	R
7	0.290	3.701	0.142	1	R
7	0.268	3.764	0.209	2	R
7	0.268	3.764	0.209	3	R
7	0.290	3.764	0.230	4	R
7	0.395	3.680	0.365	5	R
7	0.438	3.680	0.408	6	R
7	0.501	3.722	0.484	7	R
7	0.522	3.722	0.505	8	R
7	0.565	3.701	0.552	9	R
7	0.607	3.658	0.612	10	R
7	0.628	3.595	0.679	11	R
7	0.522	3.637	0.793	12	R
7	0.522	3.616	0.814	13	R
7	0.501	3.574	0.862	14	R
7	0.480	3.447	0.990	15	R
7	0.480	3.383	1.054	16	R
7	0.480	3.574	1.244	17	R
7	0.459	3.595	1.274	18	R
7	0.565	3.574	1.382	19	R
7	0.628	3.701	1.524	20	R
7	0.607	3.743	1.571	21	R
7	0.501	3.764	1.679	22	R
7	0.438	3.828	1.769	23	R
7	0.543	3.785	1.883	24	R
7	0.649	3.658	2.048	25	R
7	0.776	3.531	2.227	26	R
7	0.818	3.426	2.341	27	R
7	0.691	3.595	2.553	28	R
7	0.522	3.616	2.723	29	R
7	0.734	3.637	2.936	30	R
7	0.797	3.701	3.026	31	R
7	0.713	3.891	3.234	32	R
7	0.797	3.785	3.370	33	R
7	0.924	3.722	3.511	34	R
7	0.966	3.701	3.559	35	R
7	0.861	3.722	3.667	36	R
7	0.628	3.658	3.908	37	R
7	0.416	3.722	4.129	38	R
7	0.332	3.722	4.213	39	R
7	0.226	3.743	4.321	40	R
7	0.057	3.701	4.496	41	R
7	0.099	3.595	4.610	42	R
7	0.247	3.468	4.805	43	R
7	0.247	3.426	4.847	44	R
7	0.543	3.489	5.150	45	R
7	0.670	3.383	5.315	46	R
7	0.734	3.383	5.378	47	R
7	0.861	3.320	5.520	48	R
7	0.988	3.278	5.654	49	R
7	1.030	3.256	5.701	50	R
7	0.755	3.468	6.048	51	R
7	0.586	3.531	6.229	52	R
7	0.353	3.489	6.466	53	R
7	0.226	3.383	6.631	54	R
7	0.120	3.595	6.867	55	R
7	-0.028	3.722	7.062	56	R
7	-0.049	3.722	7.084	57	R
7	-0.239	3.828	7.301	58	R
7	-0.387	3.912	7.472	59	R
7	-0.641	4.039	7.756	60	R
7	-0.811	4.082	7.930	61	R
7	-0.980	4.166	8.119	62	R
7	-1.170	4.272	8.337	63	R
7	-1.318	4.335	8.498	64	R
7	-1.424	4.335	8.604	65	S
7	-1.614	4.314	8.796	66	S
7	-1.805	4.272	8.991	67	S
7	-1.847	4.272	9.033	68	S
7	-1.826	4.145	9.162	69	S
7	-1.826	4.039	9.267	70	S
7	-1.974	3.933	9.449	71	S
7	-2.016	3.828	9.563	72	S
7	-2.037	3.701	9.692	73	S
7	-2.016	3.553	9.842	74	S
7	-2.016	3.383	10.011	75	S
7	-2.016	3.320	10.074	76	S
7	-2.016	3.172	10.222	77	S
7	-1.953	2.981	10.423	78	S
7	-1.868	2.876	10.559	79	S
7	-1.762	2.706	10.758	80	S
7	-1.614	2.580	10.953	81	S
7	-1.551	2.495	11.059	82	S
7	-1.361	2.410	11.267	83	S
7	-1.107	2.283	11.551	84	S
7	-0.832	2.199	11.839	85	S
7	-0.599	2.135	12.080	86	S
7	-0.197	2.072	12.487	87	S
7	-0.007	2.030	12.682	88	S
7	0.226	2.008	12.916	89	S
7	0.311	2.072	13.021	90	S
7	0.416	2.114	13.135	91	S
7	0.522	2.156	13.249	92	S
7	0.691	2.156	13.419	93	S
7	0.840	2.156	13.567	94	S
7	1.030	2.178	13.758	95	S
7	1.220	2.178	13.949	96	S
7	1.495	2.178	14.224	97	S
7	1.728	2.220	14.460	98	S
7	1.918	2.305	14.668	99	S
7	2.088	2.410	14.868	100	S
7	2.215	2.516	15.033	101	S
7	2.342	2.537	15.162	102	S
7	2.574	2.495	15.398	103	S
7	2.701	2.453	15.532	104	S
7	2.976	2.326	15.835	105	S
7	3.167	2.262	16.036	106	S
7	3.399	2.156	16.291	107	S
7	3.632	2.051	16.547	108	S
7	3.822	2.030	16.739	109	S
7	4.034	2.008	16.951	110	S
7	4.203	2.008	17.120	111	S
7	4.394	1.987	17.312	112	S
7	4.584	1.945	17.507	113	S
7	4.690	1.924	17.615	114	S
7	4.753	1.860	17.705	115	S
7	4.901	1.776	17.875	116	S
7	5.092	1.649	18.104	117	S
7	5.240	1.522	18.299	118	S
7	5.324	1.416	18.435	119	S
7	5.388	1.395	18.501	120	S
7	5.578	1.310	18.710	121	S
7	5.705	1.226	18.862	122	S
7	5.917	1.162	19.083	123	S
7	6.044	1.120	19.217	124	S
7	6.171	1.099	19.346	125	S
7	6.446	1.120	19.621	126	S
7	6.572	1.056	19.763	127	S
7	6.784	1.014	19.979	128	S
7	6.826	0.993	20.026	129	S
7	7.038	0.866	20.273	130	S
7	7.101	0.803	20.363	131	S
7	7.144	0.633	20.537	132	S
7	7.186	0.379	20.795	133	S
7	7.228	0.126	21.052	134	S
7	7.249	-0.022	21.202	135	S
7	7.271	-0.255	21.435	136	S
7	7.271	-0.403	21.583	137	S
7	7.271	-0.678	21.858	138	S
7	7.249	-0.805	21.987	139	S
7	7.165	-1.123	22.315	140	S
7	7.186	-1.355	22.549	141	S
7	7.186	-1.503	22.697	142	S
7	7.122	-1.673	22.878	143	S
7	6.974	-2.032	23.267	144	S
7	6.826	-2.434	23.695	145	S
7	6.763	-2.625	23.896	146	S
7	6.657	-2.878	24.171	147	S
7	6.615	-3.005	24.305	148	S
7	6.530	-3.069	24.411	149	S
7	6.530	-3.153	24.495	150	S
7	6.446	-3.407	24.763	151	S
7	6.361	-3.555	24.933	152	S
7	6.276	-3.682	25.086	153	S
7	6.149	-3.809	25.265	154	S
7	6.065	-3.978	25.455	155	S
7	6.044	-4.021	25.502	156	S
7	5.832	-4.169	25.760	157	S
7	5.684	-4.444	26.072	158	S
7	5.515	-4.677	26.360	159	S
7	5.367	-4.846	26.585	160	S
7	5.240	-4.973	26.765	161	S
7	5.134	-5.163	26.982	162	S
7	5.049	-5.248	27.102	163	S
7	4.859	-5.375	27.331	164	S
7	4.753	-5.480	27.480	165	S
7	4.626	-5.565	27.633	166	S
7	4.542	-5.565	27.718	167	S
7	4.542	-5.586	27.739	168	S
7	4.520	-5.628	27.786	169	S
7	4.394	-5.692	27.928	170	S
7	4.288	-5.798	28.078	171	S
7	4.224	-5.840	28.154	172	S
7	4.097	-5.840	28.281	173	S
7	3.928	-5.798	28.455	174	S
7	3.738	-5.798	28.646	175	S
7	3.611	-5.777	28.774	176	S
7	3.442	-5.755	28.945	177	S
7	3.294	-5.755	29.093	178	S
7	3.145	-5.734	29.242	179	S
7	3.082	-5.755	29.309	180	S
7	2.849	-5.861	29.565	181	S
7	2.701	-5.861	29.713	182	S
7	2.511	-5.967	29.931	183	S
7	2.320	-6.073	30.149	184	S
7	2.215	-6.136	30.272	185	S
7	2.003	-6.136	30.484	186	S
7	1.749	-6.094	30.741	187	S
7	1.580	-6.115	30.911	188	S
7	1.411	-6.157	31.086	189	S
7	1.263	-6.305	31.295	190	S
7	1.093	-6.305	31.465	191	S
7	0.924	-6.305	31.634	192	S
7	0.776	-6.242	31.795	193	S
7	0.670	-6.178	31.918	194	S
7	0.480	-6.094	32.127	195	S
7	0.332	-6.030	32.288	196	S
7	0.163	-5.967	32.468	197	S
7	0.036	-5.861	32.634	198	S
[truncated: 1,601 more rows]
