# Supplementary material for: Planarian RNAi knockdown: feeding once might just be enough
Source: Front Neurosci. 2025 Apr 30;19:1546196. doi: 10.3389/fnins.2025.1546196 (PMC12075233; doi:10.3389/fnins.2025.1546196)
Supplement: Supplementary file 1 [file Data_Sheet_1.ZIP › code and data/RNAi/RNAi oneshot TRPA1 + AITC50 + 2 weeks.csv]

n	x	y	L	t	behavior
1	-4.918	4.791	0.00	0	G
1	-4.918	4.494	0.30	1	G
1	-4.876	4.452	0.36	2	G
1	-4.876	4.303	0.51	3	G
1	-4.876	4.155	0.65	4	G
1	-4.855	3.964	0.85	5	G
1	-4.855	3.731	1.08	6	G
1	-4.897	3.519	1.29	7	G
1	-4.876	3.328	1.49	8	G
1	-4.876	3.243	1.57	9	G
1	-4.812	3.053	1.77	10	G
1	-4.791	2.777	2.05	11	G
1	-4.749	2.480	2.35	12	G
1	-4.727	2.353	2.48	13	G
1	-4.706	2.268	2.57	14	G
1	-4.812	2.162	2.72	15	G
1	-4.855	2.014	2.87	16	G
1	-4.812	1.887	3.00	17	G
1	-4.706	1.844	3.12	18	G
1	-4.600	1.738	3.27	19	G
1	-4.367	1.611	3.53	20	G
1	-4.176	1.442	3.79	21	G
1	-4.049	1.336	3.95	22	G
1	-3.879	1.187	4.18	23	G
1	-3.689	1.039	4.42	24	G
1	-3.519	0.890	4.65	25	G
1	-3.498	0.848	4.69	26	G
1	-3.371	0.572	5.00	27	G
1	-3.180	0.382	5.27	28	G
1	-3.031	0.212	5.49	29	G
1	-2.947	0.191	5.58	30	G
1	-2.904	0.170	5.63	31	G
1	-2.947	0.148	5.67	32	G
1	-2.798	0.085	5.84	33	G
1	-2.692	-0.042	6.00	34	G
1	-2.650	-0.106	6.08	35	G
1	-2.501	-0.318	6.34	36	G
1	-2.311	-0.509	6.61	37	G
1	-2.035	-0.636	6.91	38	G
1	-1.760	-0.763	7.21	39	G
1	-1.611	-0.848	7.38	40	G
1	-1.293	-0.954	7.72	41	G
1	-1.124	-0.975	7.89	42	G
1	-0.912	-0.996	8.10	43	G
1	-0.784	-0.996	8.23	44	G
1	-0.657	-1.102	8.40	45	G
1	-0.551	-1.230	8.56	46	G
1	-0.360	-1.293	8.76	47	G
1	-0.085	-1.463	9.09	48	G
1	0.021	-1.611	9.27	49	G
1	0.127	-1.760	9.45	50	G
1	0.339	-1.929	9.72	51	G
1	0.424	-2.014	9.84	52	G
1	0.424	-2.226	10.06	53	G
1	0.488	-1.993	10.30	54	G
1	0.572	-1.971	10.38	55	G
1	0.636	-1.971	10.45	56	G
1	0.784	-2.035	10.61	57	G
1	0.784	-2.035	10.61	58	G
1	0.933	-2.035	10.76	59	G
1	1.314	-2.162	11.16	60	G
1	1.505	-2.205	11.36	61	G
1	1.738	-2.332	11.62	62	G
1	1.950	-2.417	11.85	63	G
1	2.099	-2.438	12.00	64	G
1	2.395	-2.480	12.30	65	G
1	2.459	-2.544	12.39	66	G
1	2.523	-2.565	12.46	67	G
1	2.544	-2.544	12.49	68	G
1	2.650	-2.501	12.60	69	G
1	2.777	-2.523	12.73	70	G
1	3.074	-2.523	13.03	71	G
1	3.286	-2.523	13.24	72	G
1	3.371	-2.268	13.51	73	G
1	3.455	-2.099	13.70	74	G
1	3.413	-2.056	13.76	75	G
1	3.265	-1.929	13.95	76	G
1	3.243	-1.908	13.98	77	G
1	3.159	-1.844	14.09	78	G
1	3.074	-1.781	14.19	79	G
1	2.968	-1.675	14.34	80	G
1	2.692	-1.675	14.62	81	G
1	2.650	-1.675	14.66	82	G
1	2.480	-1.696	14.83	83	G
1	2.268	-1.738	15.05	84	G
1	2.014	-1.865	15.33	85	G
1	1.717	-1.971	15.65	86	G
1	1.569	-2.035	15.81	87	G
1	1.420	-2.141	15.99	88	G
1	1.251	-2.268	16.20	89	G
1	1.081	-2.438	16.44	90	G
1	0.890	-2.565	16.67	91	G
1	0.742	-2.671	16.85	92	G
1	0.445	-2.819	17.19	93	G
1	0.339	-2.862	17.30	94	G
1	0.212	-2.947	17.45	95	G
1	0.127	-3.074	17.61	96	G
1	0.148	-3.180	17.71	97	G
1	-0.064	-3.286	17.95	98	G
1	-0.148	-3.349	18.06	99	G
1	-0.233	-3.455	18.19	100	G
1	-0.318	-3.583	18.35	101	G
1	-0.424	-3.731	18.53	102	G
1	-0.488	-3.858	18.67	103	G
1	-0.594	-4.049	18.89	104	G
1	-0.615	-4.261	19.10	105	G
1	-0.678	-4.494	19.34	106	G
1	-0.700	-4.621	19.47	107	G
1	-0.742	-4.833	19.69	108	G
1	-0.763	-5.067	19.92	109	G
1	-0.784	-5.173	20.03	110	G
1	-0.763	-5.194	20.06	111	G
1	-0.657	-5.321	20.23	112	G
1	-0.657	-5.342	20.25	113	G
1	-0.763	-5.427	20.38	114	G
1	-0.890	-5.490	20.53	115	G
1	-0.954	-5.554	20.62	116	G
1	-1.060	-5.724	20.82	117	G
1	-1.187	-5.893	21.03	118	G
1	-1.251	-5.978	21.13	119	G
1	-1.399	-5.851	21.33	120	G
1	-1.442	-5.830	21.38	121	G
1	-1.548	-5.745	21.51	122	G
1	-1.632	-5.724	21.60	123	G
1	-1.717	-5.808	21.72	124	G
1	-1.908	-5.914	21.94	125	G
1	-2.035	-6.042	22.12	126	G
1	-1.971	-6.211	22.30	127	G
1	-2.014	-6.338	22.43	128	G
1	-2.035	-6.423	22.52	129	G
1	-1.887	-6.296	22.72	130	G
1	-1.865	-6.190	22.82	131	G
1	-1.844	-6.020	22.99	132	G
1	-1.760	-5.957	23.10	133	G
1	-1.696	-5.936	23.17	134	G
1	-1.675	-5.893	23.22	135	G
1	-1.675	-5.724	23.38	136	G
1	-1.632	-5.554	23.56	137	G
1	-1.632	-5.490	23.62	138	G
1	-1.717	-5.384	23.76	139	G
1	-1.844	-5.512	23.94	140	G
1	-1.823	-5.660	24.09	141	G
1	-1.696	-5.787	24.27	142	G
1	-1.717	-5.893	24.38	143	G
1	-1.675	-6.020	24.51	144	G
1	-1.357	-6.042	24.83	145	G
1	-1.293	-6.042	24.89	146	G
1	-1.230	-5.936	25.02	147	G
1	-1.230	-5.872	25.08	148	G
1	-1.187	-5.766	25.19	149	G
1	-1.272	-5.681	25.31	150	G
1	-1.484	-5.766	25.54	151	G
1	-1.505	-5.872	25.65	152	G
1	-1.590	-5.851	25.74	153	G
1	-1.569	-5.702	25.89	154	G
1	-1.548	-5.639	25.95	155	G
1	-1.505	-5.618	26.00	156	G
1	-1.590	-5.490	26.16	157	G
1	-1.590	-5.406	26.24	158	G
1	-1.590	-5.257	26.39	159	G
1	-1.590	-5.088	26.56	160	G
1	-1.420	-4.939	26.78	161	G
1	-1.251	-4.770	27.02	162	G
1	-0.975	-4.706	27.31	163	G
1	-0.784	-4.685	27.50	164	G
1	-0.572	-4.685	27.71	165	G
1	-0.212	-4.770	28.08	166	G
1	-0.085	-4.749	28.21	167	G
1	0.064	-4.706	28.36	168	G
1	0.212	-4.621	28.53	169	G
1	0.382	-4.494	28.75	170	G
1	0.466	-4.367	28.90	171	G
1	0.466	-4.261	29.01	172	G
1	0.403	-4.176	29.11	173	G
1	0.254	-4.155	29.26	174	G
1	0.403	-4.176	29.41	175	G
1	0.424	-4.197	29.44	176	G
1	0.424	-4.176	29.46	177	G
1	0.382	-4.007	29.64	178	G
1	0.339	-3.816	29.83	179	G
1	0.339	-3.689	29.96	180	G
1	0.212	-3.561	30.14	181	G
1	0.127	-3.477	30.26	182	G
1	-0.021	-3.413	30.42	183	G
1	-0.127	-3.307	30.57	184	G
1	-0.212	-3.222	30.69	185	G
1	-0.233	-3.095	30.82	186	G
1	-0.191	-2.989	30.93	187	G
1	-0.170	-2.925	31.00	188	G
1	0.000	-3.010	31.19	189	G
1	0.127	-2.947	31.33	190	G
1	0.212	-2.841	31.47	191	G
1	0.191	-2.713	31.60	192	G
1	0.318	-2.565	31.79	193	G
1	0.445	-2.395	32.00	194	G
1	0.551	-2.247	32.19	195	G
1	0.700	-2.141	32.37	196	G
1	0.933	-2.014	32.64	197	G
1	1.060	-1.950	32.78	198	G
1	1.230	-1.802	33.00	199	G
1	1.357	-1.717	33.16	200	G
1	1.420	-1.632	33.26	201	G
1	1.442	-1.569	33.33	202	G
1	1.399	-1.675	33.44	203	G
1	1.548	-1.590	33.61	204	G
1	1.632	-1.505	33.73	205	G
1	1.760	-1.314	33.96	206	G
1	1.675	-1.208	34.10	207	G
1	1.420	-1.187	34.35	208	G
1	1.378	-1.336	34.51	209	G
1	1.293	-1.399	34.61	210	G
1	1.208	-1.463	34.72	211	G
1	1.060	-1.590	34.92	212	G
1	0.954	-1.675	35.05	213	G
1	0.784	-1.844	35.29	214	G
1	0.742	-1.971	35.43	215	G
1	0.721	-2.056	35.51	216	G
1	0.700	-2.183	35.64	217	G
1	0.636	-2.353	35.82	218	G
1	0.636	-2.395	35.87	219	G
1	0.636	-2.480	35.95	220	G
1	0.678	-2.544	36.03	221	G
1	0.848	-2.756	36.30	222	G
1	0.912	-2.947	36.50	223	G
1	1.060	-3.095	36.71	224	G
1	1.145	-3.265	36.90	225	G
1	1.187	-3.371	37.01	226	G
1	1.230	-3.477	37.13	227	G
1	1.272	-3.519	37.19	228	G
1	1.293	-3.540	37.22	229	G
1	1.314	-3.540	37.24	230	G
1	1.357	-3.540	37.28	231	G
1	1.484	-3.561	37.41	232	G
1	1.675	-3.752	37.68	233	G
1	1.738	-3.837	37.79	234	G
1	1.929	-4.028	38.05	235	G
1	1.971	-4.155	38.19	236	G
1	2.056	-4.303	38.36	237	G
1	2.247	-4.473	38.62	238	R
1	2.311	-4.537	38.71	239	R
1	2.183	-4.537	38.83	240	R
1	2.099	-4.579	38.93	241	R
1	2.014	-4.621	39.02	242	R
1	1.971	-4.579	39.08	243	R
1	1.865	-4.325	39.36	244	R
1	1.823	-4.261	39.43	245	R
1	1.717	-4.155	39.58	246	R
1	1.717	-4.113	39.63	247	R
1	1.802	-3.964	39.80	248	R
1	1.823	-3.922	39.84	249	R
1	1.823	-3.901	39.87	250	R
1	1.632	-4.007	40.08	251	R
1	1.654	-4.219	40.30	252	R
1	1.611	-4.282	40.37	253	G
1	1.505	-4.367	40.51	254	G
1	1.357	-4.409	40.66	255	G
1	1.102	-4.558	40.96	256	G
1	0.912	-4.621	41.16	257	G
1	0.615	-4.749	41.48	258	G
1	0.509	-4.876	41.65	259	G
1	0.403	-4.961	41.78	260	G
1	0.212	-5.088	42.01	261	G
1	0.106	-5.215	42.18	262	G
1	0.276	-5.215	42.35	263	G
1	0.360	-5.215	42.43	264	G
1	0.233	-5.279	42.57	265	G
1	0.191	-5.321	42.63	266	G
1	0.106	-5.321	42.72	267	G
1	0.021	-5.300	42.81	268	G
1	-0.191	-5.300	43.02	269	G
1	-0.254	-5.363	43.11	270	G
1	-0.148	-5.448	43.24	271	G
1	-0.064	-5.554	43.38	272	G
1	-0.127	-5.490	43.47	273	G
1	-0.064	-5.554	43.56	274	G
1	-0.085	-5.618	43.63	275	G
1	-0.085	-5.639	43.65	276	G
1	-0.085	-5.660	43.67	277	G
1	-0.106	-5.808	43.82	278	G
1	-0.170	-5.957	43.98	279	G
1	-0.233	-6.063	44.10	280	G
1	-0.403	-6.126	44.29	281	G
1	-0.509	-6.232	44.44	282	G
1	-0.572	-6.338	44.56	283	G
1	-0.551	-6.232	44.67	284	G
1	-0.572	-6.084	44.82	285	G
1	-0.636	-5.957	44.96	286	G
1	-0.615	-5.872	45.05	287	G
1	-0.678	-5.766	45.17	288	G
1	-0.827	-5.575	45.41	289	G
1	-0.848	-5.469	45.52	290	G
1	-1.166	-5.279	45.89	291	G
1	-1.251	-5.130	46.06	292	G
1	-1.442	-5.024	46.28	293	G
1	-1.378	-5.045	46.35	294	G
1	-1.611	-5.045	46.58	295	G
1	-1.378	-5.045	46.81	296	G
1	-1.336	-4.961	46.91	297	G
1	-1.336	-4.770	47.10	298	G
1	-1.336	-4.643	47.23	299	G
2	-1.180	5.947	0.00	0	G
2	-1.180	5.947	0.00	1	G
2	-1.307	5.758	0.23	2	G
2	-1.265	5.673	0.32	3	G
2	-1.265	5.484	0.51	4	G
2	-1.286	5.336	0.66	5	G
2	-1.307	5.147	0.85	6	G
2	-1.370	4.957	1.05	7	G
2	-1.370	4.810	1.20	8	G
2	-1.454	4.683	1.35	9	G
2	-1.602	4.536	1.56	10	G
2	-1.707	4.367	1.76	11	G
2	-1.812	4.241	1.92	12	G
2	-1.918	4.136	2.07	13	G
2	-2.002	4.115	2.16	14	G
2	-2.002	4.009	2.26	15	G
2	-2.044	3.862	2.42	16	R
2	-1.960	3.756	2.55	17	R
2	-1.854	3.756	2.66	18	R
2	-1.833	3.693	2.72	19	R
2	-1.833	3.693	2.72	20	R
2	-2.149	3.651	3.04	21	R
2	-2.234	3.609	3.14	22	R
2	-2.318	3.588	3.22	23	R
2	-2.381	3.588	3.29	24	R
2	-2.402	3.567	3.32	25	R
2	-2.423	3.630	3.38	26	R
2	-2.318	3.778	3.56	27	R
2	-2.191	3.946	3.77	28	R
2	-2.044	4.072	3.97	29	R
2	-1.876	4.199	4.18	30	G
2	-1.833	4.262	4.26	31	G
2	-1.749	4.452	4.46	32	G
2	-1.623	4.683	4.73	33	G
2	-1.560	4.810	4.87	34	G
2	-1.454	4.999	5.09	35	G
2	-1.307	5.252	5.38	36	G
2	-1.180	5.484	5.64	37	G
2	-1.075	5.673	5.86	38	G
2	-1.012	5.884	6.08	39	G
2	-0.970	6.095	6.29	40	G
2	-0.864	6.242	6.47	41	G
2	-0.759	6.326	6.61	42	G
2	-0.675	6.453	6.76	43	G
2	-0.633	6.600	6.91	44	G
2	-0.612	6.642	6.96	45	G
2	-0.591	6.663	6.99	46	G
2	-0.759	6.663	7.16	47	G
2	-0.928	6.663	7.33	48	G
2	-1.075	6.684	7.48	49	G
2	-1.433	6.727	7.84	50	G
2	-1.560	6.727	7.96	51	G
2	-1.644	6.727	8.05	52	G
2	-2.023	6.600	8.45	53	G
2	-2.191	6.474	8.66	54	G
2	-2.255	6.284	8.86	55	G
2	-2.318	6.095	9.06	56	G
2	-2.402	5.989	9.19	57	G
2	-2.634	5.842	9.47	58	G
2	-2.781	5.631	9.73	59	G
2	-2.844	5.526	9.85	60	G
2	-3.013	5.231	10.19	61	G
2	-3.034	5.147	10.27	62	G
2	-3.182	5.041	10.46	63	G
2	-3.245	4.999	10.53	64	G
2	-3.350	4.894	10.68	65	G
2	-3.350	4.894	10.68	66	G
2	-3.392	5.126	10.92	67	G
2	-3.434	5.189	10.99	68	G
2	-3.708	5.189	11.27	69	G
2	-3.856	5.210	11.42	70	G
2	-4.235	5.252	11.80	71	G
2	-4.382	5.252	11.94	72	G
2	-4.551	5.126	12.15	73	G
2	-4.698	4.999	12.35	74	G
2	-4.846	4.999	12.50	75	G
2	-4.972	4.915	12.65	76	G
2	-5.035	4.873	12.72	77	G
2	-5.119	4.768	12.86	78	G
2	-5.267	4.557	13.12	79	G
2	-5.414	4.431	13.31	80	G
2	-5.625	4.220	13.61	81	G
2	-5.878	4.030	13.92	82	G
2	-5.941	3.883	14.08	83	G
2	-6.046	3.672	14.32	84	G
2	-6.067	3.546	14.45	85	G
2	-6.067	3.483	14.51	86	G
2	-6.088	3.356	14.64	87	G
2	-6.194	3.230	14.80	88	G
2	-6.278	3.167	14.91	89	G
2	-6.362	3.019	15.08	90	G
2	-6.447	2.851	15.27	91	G
2	-6.552	2.703	15.45	92	G
2	-6.636	2.556	15.62	93	G
2	-6.636	2.514	15.66	94	G
2	-6.573	2.408	15.78	95	G
2	-6.468	2.345	15.91	96	G
2	-6.341	2.219	16.09	97	G
2	-6.110	2.050	16.37	98	G
2	-5.983	1.840	16.62	99	G
2	-5.962	1.713	16.75	100	G
2	-5.815	1.418	17.08	101	G
2	-5.688	1.144	17.38	102	G
2	-5.625	0.892	17.64	103	G
2	-5.562	0.618	17.92	104	G
2	-5.562	0.449	18.09	105	G
2	-5.541	0.196	18.34	106	G
2	-5.520	-0.141	18.68	107	G
2	-5.541	-0.330	18.87	108	G
2	-5.541	-0.499	19.04	109	G
2	-5.541	-0.667	19.21	110	G
2	-5.562	-0.899	19.44	111	G
2	-5.520	-1.131	19.67	112	G
2	-5.393	-1.447	20.01	113	G
2	-5.288	-1.636	20.23	114	G
2	-5.077	-1.931	20.59	115	G
2	-4.993	-2.036	20.73	116	G
2	-4.909	-2.163	20.88	117	G
2	-4.782	-2.268	21.05	118	G
2	-4.614	-2.416	21.27	119	G
2	-4.445	-2.542	21.48	120	G
2	-4.298	-2.668	21.67	121	G
2	-4.151	-2.837	21.90	122	G
2	-3.919	-2.921	22.14	123	G
2	-3.835	-2.984	22.25	124	G
2	-3.687	-3.111	22.44	125	G
2	-3.413	-3.300	22.78	126	G
2	-3.097	-3.448	23.13	127	G
2	-2.950	-3.616	23.35	128	G
2	-2.866	-3.722	23.48	129	G
2	-2.781	-3.785	23.59	130	G
2	-2.655	-3.869	23.74	131	G
2	-2.507	-3.911	23.90	132	G
2	-2.381	-4.016	24.06	133	G
2	-2.213	-4.101	24.25	134	G
2	-1.960	-4.375	24.62	135	G
2	-1.770	-4.648	24.95	136	G
2	-1.560	-4.817	25.22	137	G
2	-1.391	-4.901	25.41	138	G
2	-1.180	-4.922	25.62	139	G
2	-1.054	-4.985	25.77	140	G
2	-0.864	-5.154	26.02	141	G
2	-0.759	-5.323	26.22	142	G
2	-1.012	-5.386	26.48	143	G
2	-1.159	-5.512	26.67	144	G
2	-1.349	-5.660	26.91	145	G
2	-1.412	-5.765	27.04	146	G
2	-1.602	-6.018	27.35	147	G
2	-1.770	-6.102	27.54	148	G
2	-1.960	-6.313	27.82	149	G
2	-2.023	-6.355	27.90	150	G
2	-2.107	-6.460	28.03	151	G
2	-2.191	-6.586	28.19	152	G
2	-2.234	-6.671	28.28	153	G
2	-2.255	-6.755	28.37	154	G
2	-2.255	-6.797	28.41	155	G
2	-2.023	-6.945	28.68	156	G
2	-1.981	-6.966	28.73	157	G
2	-1.665	-7.050	29.06	158	G
2	-1.517	-7.092	29.21	159	G
2	-1.370	-7.113	29.36	160	G
2	-1.075	-7.155	29.66	161	G
2	-0.949	-7.155	29.78	162	G
2	-0.822	-7.155	29.91	163	G
2	-0.464	-7.218	30.27	164	G
2	-0.022	-7.197	30.72	165	G
2	0.252	-7.218	30.99	166	G
2	0.610	-7.197	31.35	167	G
2	0.800	-7.155	31.55	168	G
2	0.947	-7.071	31.71	169	G
2	1.116	-6.966	31.91	170	G
2	1.305	-6.860	32.13	171	G
2	1.495	-6.713	32.37	172	G
2	1.727	-6.607	32.63	173	G
2	1.832	-6.544	32.75	174	G
2	2.127	-6.502	33.05	175	G
2	2.569	-6.418	33.50	176	G
2	2.780	-6.355	33.72	177	G
2	2.885	-6.313	33.83	178	G
2	3.096	-6.207	34.07	179	G
2	3.412	-6.144	34.39	180	G
2	3.686	-6.039	34.68	181	G
2	3.854	-5.912	34.89	182	G
2	3.938	-5.828	35.01	183	G
2	4.023	-5.744	35.13	184	G
2	4.233	-5.596	35.39	185	G
2	4.402	-5.449	35.61	186	G
2	4.591	-5.323	35.84	187	G
2	4.676	-5.154	36.03	188	G
2	4.739	-4.985	36.21	189	G
2	4.823	-4.859	36.36	190	G
2	4.950	-4.564	36.68	191	G
2	5.055	-4.332	36.93	192	G
2	5.118	-4.059	37.22	193	G
2	5.244	-3.890	37.43	194	G
2	5.244	-3.553	37.76	195	G
2	5.308	-3.342	37.98	196	G
2	5.329	-3.237	38.09	197	G
2	5.308	-3.048	38.28	198	G
2	5.202	-2.753	38.59	199	G
2	5.076	-2.563	38.82	200	G
2	4.971	-2.416	39.00	201	G
2	4.823	-2.247	39.23	202	G
2	4.634	-2.163	39.43	203	G
2	4.486	-2.079	39.60	204	G
2	4.296	-1.973	39.82	205	G
2	3.959	-1.847	40.18	206	G
2	3.854	-1.784	40.30	207	G
2	3.749	-1.720	40.43	208	G
2	3.412	-1.657	40.77	209	G
2	3.285	-1.636	40.90	210	G
2	3.075	-1.594	41.11	211	G
2	2.969	-1.594	41.22	212	G
2	2.696	-1.573	41.49	213	G
2	2.337	-1.531	41.85	214	G
2	2.169	-1.552	42.02	215	G
2	1.916	-1.552	42.28	216	G
2	1.600	-1.573	42.59	217	G
2	1.284	-1.468	42.93	218	G
2	1.200	-1.447	43.01	219	G
2	1.095	-1.426	43.12	220	G
2	0.758	-1.447	43.46	221	G
2	0.631	-1.489	43.59	222	G
2	0.526	-1.510	43.70	223	G
2	0.484	-1.615	43.81	224	G
2	0.526	-1.741	43.94	225	G
2	0.568	-1.931	44.14	226	G
2	0.547	-2.100	44.31	227	G
2	0.484	-2.247	44.47	228	G
2	0.294	-2.605	44.87	229	G
2	0.231	-2.689	44.98	230	G
2	0.126	-2.942	45.25	231	G
2	0.062	-3.174	45.49	232	G
2	-0.043	-3.363	45.71	233	G
2	-0.190	-3.469	45.89	234	G
2	-0.464	-3.574	46.19	235	G
2	-0.654	-3.743	46.44	236	G
2	-0.822	-3.848	46.64	237	G
2	-1.054	-4.038	46.94	238	G
2	-1.138	-4.164	47.09	239	G
2	-1.265	-4.185	47.22	240	G
2	-1.370	-4.164	47.32	241	G
2	-1.475	-4.143	47.43	242	G
2	-1.538	-4.164	47.50	243	G
2	-1.665	-4.143	47.63	244	G
2	-1.370	-3.953	47.98	245	G
2	-1.517	-3.953	48.12	246	G
2	-1.602	-3.932	48.21	247	G
2	-1.686	-3.911	48.30	248	G
2	-1.876	-3.869	48.49	249	G
2	-2.044	-3.827	48.67	250	G
2	-2.381	-3.869	49.01	251	G
2	-2.550	-3.911	49.18	252	G
2	-2.739	-4.016	49.40	253	R
2	-2.971	-4.101	49.64	254	R
2	-3.034	-4.164	49.73	255	R
2	-2.929	-4.290	49.90	256	R
2	-2.929	-4.332	49.94	257	R
2	-2.929	-4.438	50.04	258	R
2	-2.950	-4.501	50.11	259	R
2	-3.034	-4.564	50.22	260	R
2	-3.097	-4.670	50.34	261	R
2	-3.118	-4.775	50.45	262	R
2	-3.160	-4.964	50.64	263	R
2	-3.266	-5.175	50.88	264	R
2	-3.308	-5.301	51.01	265	R
2	-3.329	-5.407	51.12	266	R
2	-3.245	-5.533	51.27	267	R
2	-3.097	-5.638	51.45	268	R
2	-2.992	-5.807	51.65	269	R
2	-2.908	-5.933	51.80	270	R
2	-3.160	-5.849	52.07	271	R
2	-3.160	-5.828	52.09	272	R
2	-3.160	-5.849	52.11	273	R
2	-3.224	-6.039	52.31	274	R
2	-3.413	-6.102	52.51	275	R
2	-3.687	-6.123	52.78	276	G
2	-3.835	-6.102	52.93	277	G
2	-3.540	-5.933	53.27	278	G
2	-3.455	-5.744	53.48	279	G
2	-3.434	-5.596	53.63	280	G
2	-3.371	-5.407	53.83	281	G
2	-3.287	-5.196	54.06	282	G
2	-3.118	-4.922	54.38	283	G
2	-3.055	-4.712	54.60	284	G
2	-2.971	-4.480	54.84	285	G
2	-2.887	-4.269	55.07	286	G
2	-2.908	-4.143	55.20	287	G
2	-2.950	-3.932	55.41	288	G
2	-2.908	-3.806	55.55	289	G
2	-3.013	-3.616	55.76	290	G
2	-3.097	-3.406	55.99	291	G
2	-3.245	-3.342	56.15	292	G
2	-3.413	-3.258	56.34	293	G
2	-3.603	-3.132	56.57	294	G
2	-3.856	-2.984	56.86	295	G
2	-4.087	-2.942	57.10	296	G
2	-4.235	-2.921	57.24	297	G
2	-3.982	-2.732	57.56	298	G
2	-3.982	-2.647	57.64	299	G
3	-1.390	-0.674	0.00	0	G
3	-1.284	-0.759	0.14	1	G
3	-1.199	-0.780	0.22	2	G
3	-1.093	-0.886	0.37	3	G
3	-0.966	-1.056	0.58	4	G
3	-0.754	-1.289	0.90	5	G
3	-0.691	-1.459	1.08	6	G
3	-0.585	-1.671	1.32	7	G
3	-0.436	-1.840	1.54	8	G
3	-0.394	-1.946	1.66	9	R
3	-0.394	-2.158	1.87	10	R
3	-0.373	-2.285	2.00	11	R
3	-0.224	-2.434	2.21	12	R
3	-0.203	-2.497	2.28	13	R
3	-0.203	-2.540	2.32	14	R
3	-0.118	-2.582	2.41	15	R
3	-0.055	-2.624	2.49	16	R
3	-0.034	-2.730	2.60	17	R
3	-0.012	-2.879	2.75	18	R
3	-0.076	-2.900	2.81	19	R
3	-0.076	-2.985	2.90	20	R
3	-0.034	-3.112	3.03	21	R
3	-0.034	-3.218	3.14	22	R
3	0.051	-2.751	3.61	23	R
3	0.051	-2.667	3.70	24	R
3	-0.161	-2.603	3.92	25	R
3	-0.161	-2.646	3.96	26	R
3	-0.352	-2.794	4.20	27	R
3	-0.458	-2.836	4.32	28	R
3	-0.521	-2.963	4.46	29	R
3	-0.330	-3.154	4.73	30	R
3	-0.267	-3.027	4.87	31	R
3	-0.161	-3.048	4.98	32	R
3	-0.097	-3.069	5.05	33	R
3	0.051	-3.154	5.22	34	G
3	0.242	-3.197	5.41	35	G
3	0.581	-3.345	5.78	36	G
3	0.857	-3.493	6.10	37	G
3	0.984	-3.578	6.25	38	G
3	1.153	-3.663	6.44	39	G
3	1.323	-3.726	6.62	40	G
3	1.408	-3.769	6.71	41	G
3	1.641	-3.896	6.98	42	G
3	1.810	-4.002	7.18	43	G
3	1.895	-4.087	7.30	44	G
3	1.937	-4.193	7.41	45	G
3	1.874	-4.256	7.50	46	G
3	1.853	-4.426	7.67	47	G
3	1.980	-4.405	7.80	48	G
3	1.980	-4.447	7.85	49	G
3	2.022	-4.341	7.96	50	G
3	1.874	-4.235	8.14	51	G
3	1.768	-4.214	8.25	52	G
3	1.620	-4.362	8.46	53	G
3	1.492	-4.384	8.59	54	G
3	1.323	-4.447	8.77	55	G
3	1.005	-4.595	9.12	56	G
3	0.772	-4.701	9.38	57	G
3	0.581	-4.786	9.59	58	G
3	0.369	-4.956	9.86	59	G
3	0.221	-5.104	10.07	60	G
3	0.072	-5.274	10.29	61	G
3	-0.097	-5.486	10.56	62	G
3	-0.182	-5.740	10.83	63	G
3	-0.118	-5.952	11.05	64	G
3	-0.140	-6.079	11.18	65	G
3	-0.140	-6.143	11.25	66	G
3	-0.161	-6.355	11.46	67	G
3	-0.118	-6.185	11.63	68	G
3	-0.055	-6.249	11.72	69	G
3	-0.097	-6.249	11.77	70	G
3	-0.140	-6.439	11.96	71	G
3	-0.224	-6.588	12.13	72	G
3	-0.288	-6.800	12.35	73	G
3	-0.309	-6.990	12.54	74	G
3	-0.309	-7.096	12.65	75	G
3	-0.140	-7.224	12.86	76	G
3	-0.076	-7.224	12.93	77	G
3	0.178	-7.245	13.18	78	G
3	0.454	-7.245	13.46	79	G
3	0.645	-7.160	13.67	80	G
3	0.708	-7.118	13.74	81	G
3	0.751	-6.990	13.88	82	G
3	0.772	-6.800	14.07	83	G
3	0.751	-6.694	14.18	84	G
3	0.729	-6.545	14.33	85	G
3	0.602	-6.461	14.48	86	G
3	0.454	-6.376	14.65	87	G
3	0.284	-6.312	14.83	88	G
3	0.115	-6.291	15.00	89	G
3	-0.118	-6.206	15.25	90	G
3	-0.140	-5.931	15.53	91	G
3	-0.140	-5.740	15.72	92	G
3	-0.330	-5.380	16.12	93	G
3	-0.436	-5.168	16.36	94	G
3	-0.500	-5.104	16.45	95	G
3	-0.627	-4.956	16.65	96	G
3	-0.818	-4.786	16.90	97	G
3	-0.987	-4.701	17.09	98	G
3	-1.178	-4.617	17.30	99	G
3	-1.136	-4.489	17.43	100	G
3	-1.199	-4.214	17.72	101	G
3	-1.263	-4.023	17.92	102	G
3	-1.390	-3.790	18.18	103	G
3	-1.581	-3.663	18.41	104	G
3	-1.750	-3.557	18.61	105	G
3	-1.962	-3.451	18.85	106	G
3	-2.217	-3.387	19.11	107	G
3	-2.471	-3.303	19.38	108	G
3	-2.577	-3.281	19.49	109	G
3	-2.768	-3.281	19.68	110	G
3	-3.086	-3.281	20.00	111	G
3	-3.213	-3.345	20.14	112	G
3	-3.361	-3.472	20.33	113	G
3	-3.616	-3.578	20.61	114	G
3	-3.785	-3.705	20.82	115	G
3	-3.912	-3.811	20.99	116	G
3	-4.145	-3.981	21.28	117	G
3	-4.336	-4.129	21.52	118	G
3	-4.485	-4.278	21.73	119	G
3	-4.612	-4.384	21.89	120	G
3	-4.803	-4.447	22.09	121	G
3	-5.014	-4.553	22.33	122	G
3	-5.184	-4.680	22.54	123	G
3	-5.396	-4.786	22.78	124	G
3	-5.375	-4.829	22.83	125	G
3	-5.354	-4.829	22.85	126	G
3	-5.332	-4.829	22.87	127	G
3	-5.057	-5.062	23.23	128	G
3	-4.866	-5.231	23.49	129	G
3	-4.654	-5.443	23.79	130	G
3	-4.400	-5.655	24.12	131	G
3	-4.251	-5.761	24.30	132	G
3	-4.103	-5.888	24.49	133	G
3	-3.955	-5.994	24.68	134	G
3	-3.679	-5.952	24.96	135	G
3	-3.510	-5.973	25.13	136	G
3	-3.149	-6.079	25.50	137	G
3	-3.107	-6.121	25.56	138	G
3	-3.065	-6.164	25.62	139	G
3	-2.895	-6.312	25.85	140	G
3	-2.810	-6.333	25.93	141	G
3	-2.492	-6.439	26.27	142	G
3	-2.196	-6.461	26.57	143	G
3	-1.984	-6.461	26.78	144	G
3	-1.856	-6.482	26.91	145	G
3	-1.539	-6.545	27.23	146	G
3	-1.327	-6.609	27.45	147	G
3	-1.072	-6.694	27.72	148	G
3	-0.924	-6.800	27.90	149	G
3	-0.818	-6.885	28.04	150	G
3	-0.542	-7.012	28.34	151	G
3	-0.394	-7.075	28.50	152	G
3	-0.140	-7.118	28.76	153	G
3	0.030	-7.118	28.93	154	G
3	0.221	-7.202	29.14	155	G
3	0.327	-7.224	29.25	156	G
3	0.475	-7.245	29.40	157	G
3	0.729	-7.266	29.65	158	G
3	0.962	-7.245	29.89	159	G
3	1.280	-7.202	30.21	160	G
3	1.408	-7.139	30.35	161	G
3	1.577	-7.096	30.53	162	G
3	1.831	-7.075	30.78	163	G
3	1.959	-7.033	30.92	164	G
3	2.234	-6.969	31.20	165	G
3	2.298	-6.969	31.26	166	G
3	2.573	-6.842	31.56	167	G
3	2.764	-6.779	31.77	168	G
3	3.040	-6.673	32.06	169	G
3	3.103	-6.609	32.15	170	G
3	3.146	-6.439	32.33	171	G
3	3.167	-6.206	32.56	172	G
3	3.209	-5.952	32.82	173	G
3	3.294	-5.804	32.99	174	G
3	3.463	-5.613	33.24	175	G
3	3.612	-5.443	33.47	176	G
3	3.760	-5.337	33.65	177	G
3	3.909	-5.147	33.89	178	G
3	4.015	-4.977	34.09	179	G
3	4.142	-4.850	34.27	180	G
3	4.290	-4.659	34.51	181	G
3	4.396	-4.468	34.73	182	G
3	4.523	-4.256	34.98	183	G
3	4.650	-4.023	35.25	184	G
3	4.714	-3.875	35.41	185	G
3	4.799	-3.642	35.66	186	G
3	4.862	-3.515	35.80	187	G
3	4.884	-3.324	35.99	188	G
3	4.905	-3.133	36.18	189	G
3	4.884	-2.963	36.35	190	G
3	4.820	-2.751	36.57	191	G
3	4.629	-2.561	36.84	192	G
3	4.502	-2.455	37.01	193	G
3	4.311	-2.306	37.25	194	G
3	4.163	-2.200	37.43	195	G
3	3.993	-2.073	37.64	196	G
3	3.803	-1.946	37.87	197	G
3	3.569	-1.925	38.11	198	G
3	3.336	-1.798	38.37	199	G
3	3.252	-1.734	38.48	200	G
3	2.955	-1.649	38.79	201	G
3	2.806	-1.649	38.94	202	G
3	2.552	-1.607	39.19	203	G
3	2.467	-1.586	39.28	204	G
3	2.128	-1.501	39.63	205	G
3	1.874	-1.437	39.89	206	G
3	1.683	-1.395	40.09	207	G
3	1.471	-1.353	40.30	208	G
3	1.302	-1.353	40.47	209	G
3	0.962	-1.374	40.81	210	G
3	0.835	-1.416	40.95	211	G
3	0.708	-1.395	41.08	212	G
3	0.475	-1.268	41.34	213	G
3	0.348	-1.183	41.50	214	G
3	0.136	-1.077	41.73	215	G
3	-0.118	-0.992	42.00	216	G
3	-0.352	-0.950	42.24	217	G
3	-0.458	-0.971	42.35	218	G
3	-0.627	-0.992	42.52	219	G
3	-0.797	-1.035	42.69	220	G
3	-1.072	-1.056	42.97	221	G
3	-1.305	-1.035	43.20	222	G
3	-1.539	-1.035	43.44	223	G
3	-1.772	-1.098	43.68	224	G
3	-1.984	-1.098	43.89	225	G
3	-2.090	-1.119	44.00	226	G
3	-2.386	-1.141	44.29	227	G
3	-2.683	-1.141	44.59	228	G
3	-2.937	-1.225	44.86	229	G
3	-3.128	-1.268	45.05	230	G
3	-3.276	-1.374	45.24	231	G
3	-3.425	-1.501	45.43	232	G
3	-3.658	-1.565	45.67	233	G
3	-3.891	-1.586	45.91	234	G
3	-4.103	-1.586	46.12	235	G
3	-4.315	-1.543	46.34	236	G
3	-4.463	-1.501	46.49	237	G
3	-4.612	-1.501	46.64	238	G
3	-4.909	-1.543	46.94	239	G
3	-5.057	-1.586	47.09	240	G
3	-5.248	-1.501	47.30	241	G
3	-5.290	-1.480	47.35	242	G
3	-5.375	-1.586	47.48	243	G
3	-5.523	-1.713	47.68	244	G
3	-5.629	-1.755	47.79	245	R
3	-5.650	-1.628	47.92	246	R
3	-5.714	-1.437	48.12	247	R
3	-5.756	-1.310	48.26	248	R
3	-5.735	-1.289	48.29	249	R
3	-5.777	-1.353	48.36	250	R
3	-5.883	-1.416	48.49	251	R
3	-5.799	-1.543	48.64	252	R
3	-5.799	-1.671	48.77	253	R
3	-5.777	-1.734	48.84	254	R
3	-5.438	-1.607	49.20	255	R
3	-5.438	-1.437	49.37	256	R
3	-5.438	-1.331	49.47	257	R
3	-5.269	-1.416	49.66	258	R
3	-5.142	-1.480	49.80	259	G
3	-5.014	-1.565	49.96	260	G
3	-4.993	-1.734	50.13	261	G
3	-5.014	-2.010	50.40	262	G
3	-5.078	-2.179	50.59	263	G
3	-5.120	-2.455	50.86	264	G
3	-5.120	-2.709	51.12	265	G
3	-5.120	-2.879	51.29	266	G
3	-5.226	-3.091	51.53	267	G
3	-5.120	-3.218	51.69	268	G
3	-4.972	-3.430	51.95	269	G
3	-4.972	-3.663	52.18	270	G
3	-4.951	-3.896	52.42	271	G
3	-4.972	-4.087	52.61	272	G
3	-4.909	-4.150	52.70	273	G
3	-4.697	-4.087	52.92	274	G
3	-4.527	-4.044	53.09	275	G
3	-4.357	-4.002	53.27	276	G
3	-4.082	-4.002	53.55	277	G
3	-3.849	-3.981	53.78	278	G
3	-3.743	-4.002	53.89	279	G
3	-3.552	-4.044	54.08	280	G
3	-3.298	-4.108	54.34	281	G
3	-3.107	-4.172	54.55	282	G
3	-2.937	-4.256	54.74	283	G
3	-2.768	-4.341	54.93	284	G
3	-2.577	-4.426	55.13	285	G
3	-2.556	-4.447	55.16	286	G
3	-2.683	-4.638	55.39	287	G
3	-2.747	-4.765	55.54	288	G
3	-2.683	-4.786	55.60	289	G
3	-2.471	-4.723	55.82	290	G
3	-2.408	-4.659	55.91	291	G
3	-2.259	-4.595	56.07	292	G
3	-2.196	-4.574	56.14	293	G
3	-1.984	-4.532	56.36	294	G
3	-1.941	-4.511	56.41	295	G
3	-1.941	-4.384	56.53	296	G
3	-1.941	-4.256	56.66	297	G
3	-1.984	-4.108	56.81	298	G
3	-1.835	-3.748	57.20	299	G
4	-0.127	3.354	0.00	0	G
4	-0.297	3.354	0.17	1	G
4	-0.297	3.354	0.17	2	G
4	-0.382	3.376	0.26	3	G
4	-0.467	3.397	0.34	4	G
4	-0.616	3.418	0.50	5	G
4	-0.722	3.376	0.61	6	G
4	-0.807	3.269	0.75	7	G
4	-0.934	3.121	0.94	8	G
4	-1.104	2.887	1.23	9	G
4	-1.253	2.760	1.43	10	G
4	-1.359	2.633	1.59	11	G
4	-1.571	2.526	1.83	12	G
4	-1.656	2.463	1.93	13	G
4	-1.592	2.293	2.12	14	G
4	-1.613	2.208	2.20	15	G
4	-1.741	2.144	2.35	16	G
4	-1.911	2.038	2.55	17	G
4	-2.187	1.932	2.84	18	G
4	-2.505	1.741	3.21	19	G
4	-2.590	1.677	3.32	20	G
4	-2.441	1.911	3.60	21	R
4	-2.357	2.059	3.77	22	R
4	-2.378	2.102	3.82	23	R
4	-2.399	2.123	3.85	24	R
4	-2.357	2.038	3.94	25	R
4	-2.399	1.974	4.02	26	R
4	-2.441	1.868	4.13	27	R
4	-2.526	1.698	4.32	28	R
4	-2.633	1.529	4.52	29	R
4	-2.611	1.337	4.71	30	R
4	-2.505	1.210	4.88	31	R
4	-2.441	1.125	4.99	32	R
4	-2.484	1.486	5.35	33	R
4	-2.399	1.656	5.54	34	R
4	-2.335	1.783	5.68	35	R
4	-2.187	1.953	5.91	36	R
4	-1.996	2.081	6.14	37	R
4	-1.868	2.165	6.29	38	G
4	-1.741	2.314	6.49	39	G
4	-1.529	2.399	6.71	40	G
4	-1.359	2.569	6.95	41	G
4	-1.189	2.717	7.18	42	G
4	-1.040	2.930	7.44	43	G
4	-0.955	3.078	7.61	44	G
4	-0.828	3.291	7.86	45	G
4	-0.722	3.460	8.06	46	G
4	-0.573	3.673	8.32	47	G
4	-0.510	3.843	8.50	48	G
4	-0.510	4.119	8.77	49	G
4	-0.594	4.288	8.96	50	G
4	-0.722	4.479	9.19	51	G
4	-0.913	4.628	9.44	52	G
4	-1.125	4.671	9.65	53	G
4	-1.422	4.734	9.96	54	G
4	-1.592	4.692	10.13	55	G
4	-1.125	4.479	10.64	56	G
4	-0.849	4.373	10.94	57	G
4	-0.658	4.225	11.18	58	G
4	-0.531	4.076	11.38	59	G
4	-0.467	3.864	11.60	60	G
4	-0.425	3.588	11.88	61	G
4	-0.510	3.376	12.11	62	G
4	-0.552	3.248	12.24	63	G
4	-0.637	3.100	12.41	64	G
4	-0.679	2.887	12.63	65	G
4	-0.764	2.633	12.90	66	G
4	-0.786	2.463	13.07	67	G
4	-0.807	2.293	13.24	68	G
4	-0.786	2.059	13.47	69	G
4	-0.764	1.720	13.82	70	G
4	-0.764	1.529	14.01	71	G
4	-0.764	1.253	14.28	72	G
4	-0.743	1.040	14.50	73	G
4	-0.701	0.786	14.75	74	G
4	-0.764	0.531	15.02	75	G
4	-0.934	0.276	15.32	76	G
4	-0.934	-0.021	15.62	77	G
4	-0.955	-0.170	15.77	78	G
4	-0.807	-0.340	16.00	79	G
4	-0.616	-0.488	16.24	80	G
4	-0.488	-0.616	16.42	81	G
4	-0.318	-0.786	16.66	82	G
4	-0.191	-1.083	16.98	83	G
4	-0.085	-1.422	17.34	84	G
4	-0.021	-1.805	17.72	85	G
4	-0.042	-1.996	17.92	86	G
4	-0.064	-2.144	18.07	87	G
4	-0.255	-1.656	18.59	88	G
4	-0.276	-1.613	18.64	89	G
4	-0.382	-1.529	18.77	90	G
4	-0.531	-1.422	18.96	91	G
4	-0.722	-1.274	19.20	92	G
4	-0.977	-1.146	19.48	93	G
4	-1.253	-1.061	19.77	94	G
4	-1.550	-0.977	20.08	95	G
4	-1.656	-0.955	20.19	96	G
4	-1.805	-0.913	20.34	97	G
4	-2.038	-0.828	20.59	98	G
4	-2.357	-0.764	20.92	99	G
4	-2.590	-0.701	21.16	100	G
4	-2.760	-0.616	21.35	101	G
4	-2.972	-0.510	21.59	102	G
4	-3.163	-0.403	21.81	103	G
4	-3.376	-0.255	22.07	104	G
4	-3.567	-0.149	22.28	105	G
4	-3.779	0.000	22.54	106	G
4	-3.885	0.106	22.69	107	G
4	-4.119	0.318	23.01	108	G
4	-4.161	0.488	23.18	109	G
4	-4.225	0.658	23.37	110	G
4	-4.267	0.807	23.52	111	G
4	-4.267	0.977	23.69	112	G
4	-4.267	1.168	23.88	113	G
4	-4.182	1.422	24.15	114	G
4	-4.076	1.592	24.35	115	G
4	-3.949	1.677	24.50	116	G
4	-3.652	1.783	24.82	117	G
4	-3.482	1.868	25.01	118	G
4	-3.354	1.889	25.14	119	G
4	-3.163	1.868	25.33	120	G
4	-2.930	1.783	25.58	121	G
4	-2.675	1.720	25.84	122	G
4	-2.505	1.720	26.01	123	G
4	-2.229	1.889	26.33	124	G
4	-2.017	2.038	26.59	125	G
4	-1.826	2.187	26.84	126	G
4	-1.592	2.378	27.14	127	G
4	-1.401	2.526	27.38	128	G
4	-1.231	2.654	27.59	129	G
4	-1.061	2.845	27.85	130	G
4	-0.913	3.057	28.11	131	G
4	-0.786	3.269	28.35	132	G
4	-0.616	3.503	28.64	133	G
4	-0.467	3.715	28.90	134	G
4	-0.403	3.906	29.10	135	G
4	-0.403	4.161	29.36	136	G
4	-0.425	4.352	29.55	137	G
4	-0.382	4.564	29.77	138	G
4	-0.340	4.883	30.09	139	G
4	-0.297	5.138	30.35	140	G
4	-0.276	5.329	30.54	141	G
4	-0.255	5.541	30.75	142	G
4	-0.191	5.668	30.89	143	G
4	-0.106	5.902	31.14	144	G
4	-0.106	6.114	31.36	145	G
4	-0.127	6.348	31.59	146	G
4	-0.212	6.475	31.74	147	G
4	-0.425	6.581	31.98	148	G
4	-0.679	6.709	32.26	149	G
4	-0.807	6.815	32.43	150	G
4	-1.040	6.942	32.70	151	G
4	-1.189	7.048	32.88	152	G
4	-1.316	7.133	33.03	153	G
4	-1.401	7.176	33.13	154	G
4	-1.486	7.218	33.22	155	G
4	-1.656	7.261	33.40	156	G
4	-1.911	7.197	33.66	157	G
4	-2.165	7.112	33.93	158	G
4	-2.463	7.006	34.24	159	G
4	-2.696	6.942	34.49	160	G
4	-2.993	6.794	34.82	161	G
4	-3.121	6.687	34.98	162	G
4	-3.376	6.560	35.27	163	G
4	-3.503	6.496	35.41	164	G
4	-3.715	6.369	35.66	165	G
4	-3.843	6.284	35.81	166	G
4	-4.012	6.157	36.02	167	G
4	-4.161	6.008	36.23	168	G
4	-4.310	5.923	36.41	169	G
4	-4.564	5.732	36.72	170	G
4	-4.777	5.583	36.98	171	G
4	-4.904	5.435	37.18	172	G
4	-5.074	5.223	37.45	173	G
4	-5.307	5.031	37.75	174	G
4	-5.456	4.819	38.01	175	G
4	-5.583	4.671	38.21	176	G
4	-5.753	4.331	38.59	177	G
4	-5.859	4.119	38.82	178	G
4	-5.923	3.991	38.97	179	G
4	-6.029	3.758	39.22	180	G
4	-6.093	3.609	39.39	181	G
4	-6.157	3.333	39.67	182	G
4	-6.220	3.142	39.87	183	G
4	-6.390	2.781	40.27	184	G
4	-6.454	2.548	40.51	185	G
4	-6.496	2.463	40.61	186	G
4	-6.539	2.250	40.82	187	G
4	-6.602	1.953	41.13	188	G
4	-6.709	1.698	41.40	189	G
4	-6.815	1.507	41.62	190	G
4	-6.878	1.253	41.88	191	G
4	-6.921	1.061	42.08	192	G
4	-6.942	0.764	42.38	193	G
4	-6.942	0.552	42.59	194	G
4	-6.963	0.318	42.82	195	G
4	-6.963	0.042	43.10	196	G
4	-6.963	-0.255	43.40	197	G
4	-6.942	-0.467	43.61	198	G
4	-6.963	-0.679	43.82	199	G
4	-6.985	-0.870	44.02	200	G
4	-6.985	-1.146	44.29	201	G
4	-6.921	-1.401	44.55	202	G
4	-6.836	-1.635	44.80	203	G
4	-6.751	-1.953	45.13	204	G
4	-6.666	-2.123	45.32	205	G
4	-6.560	-2.335	45.56	206	G
4	-6.496	-2.526	45.76	207	G
4	-6.326	-2.802	46.09	208	G
4	-6.348	-2.866	46.15	209	G
4	-6.093	-3.121	46.51	210	G
4	-6.029	-3.163	46.59	211	G
4	-5.987	-3.227	46.67	212	G
4	-5.944	-3.376	46.82	213	G
4	-5.838	-3.652	47.12	214	G
4	-5.732	-3.843	47.33	215	G
4	-5.541	-4.161	47.71	216	G
4	-5.392	-4.310	47.92	217	G
4	-5.286	-4.437	48.08	218	G
4	-5.180	-4.607	48.28	219	G
4	-5.053	-4.734	48.46	220	G
4	-4.883	-4.925	48.72	221	G
4	-4.734	-5.053	48.91	222	G
4	-4.543	-5.159	49.13	223	G
4	-4.352	-5.201	49.33	224	G
4	-4.140	-5.201	49.54	225	G
4	-3.906	-5.286	49.79	226	G
4	-3.652	-5.371	50.06	227	G
4	-3.418	-5.456	50.31	228	G
4	-3.248	-5.541	50.50	229	G
4	-3.142	-5.626	50.63	230	G
4	-3.015	-5.881	50.92	231	G
4	-2.972	-5.817	50.99	232	G
4	-2.908	-5.817	51.06	233	G
4	-2.590	-5.796	51.38	234	G
4	-2.357	-5.732	51.62	235	G
4	-2.250	-5.626	51.77	236	G
4	-2.102	-5.520	51.95	237	G
4	-1.826	-5.414	52.25	238	G
4	-1.698	-5.286	52.43	239	G
4	-1.592	-5.159	52.59	240	G
4	-1.401	-4.989	52.85	241	G
4	-1.253	-4.819	53.07	242	G
4	-1.146	-4.713	53.22	243	G
4	-1.125	-4.734	53.25	244	G
4	-1.210	-4.755	53.34	245	G
4	-1.444	-4.777	53.58	246	G
4	-1.550	-4.904	53.74	247	G
4	-1.592	-4.947	53.80	248	G
4	-1.698	-5.074	53.97	249	G
4	-1.826	-5.223	54.16	250	G
4	-1.996	-5.371	54.39	251	G
4	-2.250	-5.541	54.70	252	G
4	-2.463	-5.605	54.92	253	G
4	-2.696	-5.690	55.17	254	G
4	-2.866	-5.753	55.35	255	G
4	-2.993	-5.775	55.48	256	G
4	-3.184	-5.753	55.67	257	G
4	-3.376	-5.668	55.88	258	G
4	-3.545	-5.605	56.06	259	G
4	-3.843	-5.520	56.37	260	G
4	-3.970	-5.499	56.50	261	G
4	-4.119	-5.477	56.65	262	G
4	-4.267	-5.456	56.80	263	G
4	-4.479	-5.392	57.02	264	G
4	-4.501	-5.371	57.05	265	G
4	-4.607	-5.265	57.20	266	G
4	-4.713	-5.159	57.35	267	G
4	-4.862	-5.010	57.56	268	G
4	-5.053	-4.883	57.79	269	G
4	-5.244	-4.671	58.07	270	G
4	-5.329	-4.522	58.25	271	G
4	-5.435	-4.352	58.45	272	G
4	-5.541	-4.225	58.61	273	G
4	-5.690	-4.097	58.81	274	G
4	-5.838	-3.906	59.05	275	G
4	-5.987	-3.715	59.29	276	G
4	-6.029	-3.545	59.47	277	G
4	-6.051	-3.397	59.62	278	G
4	-6.157	-3.227	59.82	279	G
4	-6.326	-3.036	60.07	280	G
4	-6.411	-2.802	60.32	281	G
4	-6.518	-2.590	60.56	282	G
4	-6.581	-2.399	60.76	283	G
4	-6.709	-2.102	61.08	284	G
4	-6.751	-1.932	61.26	285	G
4	-6.794	-1.783	61.41	286	G
4	-6.900	-1.571	61.65	287	G
4	-6.942	-1.316	61.91	288	G
4	-6.942	-1.083	62.14	289	G
4	-7.006	-0.828	62.40	290	G
4	-7.048	-0.616	62.62	291	G
4	-7.112	-0.382	62.86	292	G
4	-7.112	-0.234	63.01	293	G
4	-7.112	0.021	63.27	294	G
4	-7.112	0.212	63.46	295	G
4	-7.154	0.446	63.70	296	G
4	-7.154	0.573	63.82	297	G
4	-7.133	0.786	64.04	298	G
4	-7.112	0.870	64.12	299	G
5	0.062	0.832	0.00	0	G
5	0.014	0.760	0.09	1	G
5	0.062	0.737	0.14	2	G
5	0.180	0.570	0.34	3	G
5	0.252	0.428	0.50	4	G
5	0.275	0.285	0.65	5	G
5	0.442	0.238	0.82	6	G
5	0.537	0.380	0.99	7	G
5	0.845	0.404	1.30	8	G
5	1.035	0.404	1.49	9	G
5	1.225	0.357	1.69	10	G
5	1.439	0.309	1.91	11	R
5	1.558	0.238	2.04	12	R
5	1.653	0.167	2.16	13	R
5	1.724	0.238	2.26	14	R
5	1.748	0.333	2.36	15	R
5	1.724	0.357	2.39	16	R
5	1.700	0.333	2.43	17	R
5	1.605	0.214	2.58	18	R
5	1.582	0.096	2.70	19	R
5	1.582	0.072	2.73	20	R
5	1.582	0.214	2.87	21	R
5	1.582	0.404	3.06	22	R
5	1.605	0.404	3.08	23	R
5	1.629	0.309	3.18	24	R
5	1.534	0.285	3.28	25	R
5	1.463	0.285	3.35	26	R
5	1.439	0.285	3.37	27	R
5	1.344	0.380	3.51	28	R
5	1.249	0.380	3.60	29	R
5	1.178	0.214	3.78	30	R
5	1.249	0.262	3.87	31	R
5	1.320	0.214	3.95	32	R
5	1.344	0.191	3.99	33	R
5	1.368	0.404	4.20	34	R
5	1.415	0.547	4.35	35	R
5	1.439	0.309	4.59	36	R
5	1.558	0.285	4.71	37	R
5	1.558	0.214	4.78	38	R
5	1.558	0.048	4.95	39	R
5	1.558	-0.023	5.02	40	R
5	1.534	-0.166	5.17	41	R
5	1.392	-0.213	5.32	42	R
5	1.320	0.001	5.54	43	R
5	1.297	0.143	5.69	44	R
5	1.249	0.262	5.81	45	G
5	1.083	0.357	6.01	46	G
5	0.964	0.404	6.13	47	G
5	0.727	0.452	6.38	48	G
5	0.489	0.452	6.61	49	G
5	0.323	0.380	6.79	50	G
5	0.085	0.380	7.03	51	G
5	-0.152	0.333	7.27	52	G
5	-0.413	0.309	7.54	53	G
5	-0.722	0.285	7.85	54	G
5	-1.031	0.285	8.15	55	G
5	-1.292	0.262	8.42	56	G
5	-1.482	0.309	8.61	57	G
5	-1.672	0.309	8.80	58	G
5	-1.862	0.309	8.99	59	G
5	-2.076	0.285	9.21	60	G
5	-2.337	0.285	9.47	61	R
5	-2.551	0.285	9.68	62	R
5	-2.242	0.380	10.01	63	R
5	-2.289	0.499	10.13	64	R
5	-2.266	0.499	10.16	65	R
5	-2.313	0.285	10.38	66	R
5	-2.337	0.167	10.50	67	R
5	-2.123	0.380	10.80	68	R
5	-2.099	0.523	10.94	69	R
5	-2.052	0.713	11.14	70	R
5	-2.028	0.903	11.33	71	R
5	-1.957	1.117	11.56	72	R
5	-1.862	1.354	11.81	73	R
5	-1.886	1.402	11.87	74	R
5	-1.957	1.069	12.21	75	R
5	-1.767	1.069	12.40	76	R
5	-1.719	1.069	12.44	77	R
5	-1.696	1.069	12.47	78	R
5	-1.719	0.808	12.73	79	G
5	-1.696	0.642	12.90	80	G
5	-1.743	0.380	13.16	81	G
5	-1.767	0.143	13.40	82	G
5	-1.838	-0.071	13.63	83	G
5	-1.886	-0.332	13.89	84	G
5	-1.909	-0.522	14.08	85	G
5	-1.909	-0.736	14.30	86	G
5	-1.909	-1.021	14.58	87	G
5	-1.933	-1.211	14.77	88	G
5	-1.981	-1.306	14.88	89	G
5	-2.099	-1.377	15.02	90	G
5	-2.147	-1.519	15.17	91	G
5	-2.004	-1.804	15.49	92	G
5	-1.981	-2.066	15.75	93	G
5	-1.981	-2.279	15.96	94	G
5	-1.886	-2.636	16.33	95	G
5	-1.838	-2.849	16.55	96	G
5	-1.814	-3.016	16.72	97	G
5	-1.791	-3.229	16.93	98	G
5	-1.743	-3.467	17.18	99	G
5	-1.743	-3.586	17.29	100	G
5	-1.672	-3.372	17.52	101	G
5	-1.506	-3.419	17.69	102	G
5	-1.363	-3.491	17.85	103	G
5	-1.909	-3.538	18.40	104	G
5	-2.242	-3.562	18.73	105	G
5	-2.289	-3.657	18.84	106	G
5	-2.479	-3.776	19.06	107	G
5	-2.622	-3.871	19.24	108	G
5	-2.788	-3.942	19.42	109	G
5	-2.978	-4.061	19.64	110	G
5	-3.216	-4.156	19.90	111	G
5	-3.358	-4.227	20.06	112	G
5	-3.548	-4.369	20.29	113	G
5	-3.762	-4.488	20.54	114	G
5	-3.714	-4.559	20.62	115	G
5	-3.477	-4.464	20.88	116	G
5	-3.406	-4.536	20.98	117	G
5	-3.382	-4.559	21.01	118	G
5	-3.477	-4.583	21.11	119	G
5	-3.572	-4.583	21.21	120	G
5	-3.334	-4.346	21.54	121	G
5	-3.216	-4.393	21.67	122	G
5	-2.931	-4.512	21.98	123	G
5	-2.669	-4.583	22.25	124	G
5	-2.574	-4.654	22.37	125	G
5	-2.361	-4.773	22.61	126	G
5	-2.266	-4.892	22.76	127	G
5	-2.123	-5.058	22.98	128	G
5	-2.099	-5.129	23.06	129	G
5	-2.147	-5.201	23.14	130	G
5	-2.194	-5.248	23.21	131	G
5	-2.289	-5.343	23.35	132	G
5	-2.598	-5.557	23.72	133	G
5	-2.669	-5.628	23.82	134	G
5	-2.646	-5.676	23.88	135	G
5	-2.907	-5.699	24.14	136	G
5	-3.097	-5.723	24.33	137	G
5	-3.287	-5.794	24.53	138	G
5	-3.501	-5.889	24.77	139	G
5	-3.667	-5.937	24.94	140	G
5	-3.714	-6.008	25.02	141	G
5	-3.809	-6.008	25.12	142	G
5	-3.833	-6.008	25.14	143	G
5	-3.833	-5.984	25.17	144	G
5	-4.142	-5.771	25.54	145	G
5	-4.356	-5.604	25.81	146	G
5	-4.546	-5.486	26.04	147	G
5	-4.736	-5.319	26.29	148	G
5	-4.973	-5.034	26.66	149	G
5	-5.234	-4.844	26.98	150	G
5	-5.424	-4.631	27.27	151	G
5	-5.567	-4.369	27.57	152	G
5	-5.781	-4.132	27.89	153	G
5	-5.852	-3.942	28.09	154	G
5	-5.852	-3.871	28.16	155	G
5	-6.018	-3.752	28.36	156	G
5	-6.208	-3.491	28.69	157	G
5	-6.303	-3.229	28.97	158	G
5	-6.493	-2.826	29.41	159	G
5	-6.541	-2.707	29.54	160	G
5	-6.636	-2.588	29.69	161	G
5	-6.683	-2.279	30.00	162	G
5	-6.754	-2.137	30.16	163	G
5	-6.849	-1.899	30.42	164	G
5	-6.897	-1.709	30.62	165	G
5	-6.897	-1.543	30.78	166	G
5	-6.849	-1.282	31.05	167	G
5	-6.826	-1.187	31.15	168	G
5	-6.778	-0.949	31.39	169	G
5	-6.707	-0.736	31.61	170	G
5	-6.588	-0.522	31.86	171	G
5	-6.564	-0.261	32.12	172	G
5	-6.541	-0.118	32.26	173	G
5	-6.469	0.024	32.42	174	G
5	-6.351	0.119	32.58	175	G
5	-6.279	0.191	32.68	176	G
5	-6.161	0.309	32.84	177	G
5	-6.137	0.333	32.88	178	G
5	-6.208	0.523	33.08	179	G
5	-6.232	0.737	33.30	180	G
5	-6.232	0.950	33.51	181	G
5	-6.279	1.188	33.75	182	G
5	-6.279	1.354	33.92	183	G
5	-6.327	1.687	34.25	184	G
5	-6.374	1.853	34.43	185	G
5	-6.374	1.900	34.47	186	G
5	-6.446	2.114	34.70	187	G
5	-6.493	2.375	34.96	188	G
5	-6.517	2.518	35.11	189	G
5	-6.517	2.518	35.11	190	G
5	-6.541	2.518	35.13	191	G
5	-6.541	2.660	35.28	192	G
5	-6.256	3.230	35.91	193	G
5	-6.161	3.373	36.08	194	G
5	-5.971	3.682	36.45	195	G
5	-5.899	3.848	36.63	196	G
5	-5.828	4.062	36.85	197	G
5	-5.757	4.157	36.97	198	G
5	-5.591	4.323	37.21	199	G
5	-5.424	4.560	37.50	200	G
5	-5.306	4.703	37.68	201	G
5	-4.902	4.964	38.16	202	G
5	-4.878	5.154	38.35	203	G
5	-4.807	5.202	38.44	204	G
5	-4.712	5.297	38.57	205	G
5	-4.641	5.320	38.65	206	G
5	-4.522	5.415	38.80	207	G
5	-4.403	5.439	38.92	208	G
5	-4.213	5.439	39.11	209	G
5	-3.881	5.558	39.47	210	G
5	-3.691	5.582	39.66	211	G
5	-3.287	5.653	40.07	212	G
5	-3.144	5.748	40.24	213	G
5	-3.026	5.772	40.36	214	G
5	-2.883	5.772	40.50	215	G
5	-2.622	5.772	40.76	216	G
5	-2.432	5.819	40.96	217	G
5	-2.194	5.843	41.20	218	G
5	-1.933	5.843	41.46	219	G
5	-1.767	5.724	41.66	220	G
5	-1.577	5.534	41.93	221	G
5	-1.458	5.439	42.08	222	G
5	-1.339	5.273	42.29	223	G
5	-1.197	5.012	42.59	224	G
5	-1.054	4.727	42.90	225	G
5	-0.983	4.537	43.11	226	G
5	-0.960	4.394	43.25	227	G
5	-0.936	4.252	43.40	228	G
5	-0.936	4.038	43.61	229	G
5	-0.936	3.800	43.85	230	G
5	-0.960	3.539	44.11	231	G
5	-1.007	3.278	44.38	232	G
5	-1.007	3.088	44.57	233	G
5	-1.078	2.732	44.93	234	G
5	-1.126	2.565	45.10	235	G
5	-1.173	2.352	45.32	236	G
5	-1.221	2.233	45.45	237	G
5	-1.221	2.043	45.64	238	G
5	-1.244	1.734	45.95	239	G
5	-1.292	1.497	46.19	240	G
5	-1.387	1.235	46.47	241	G
5	-1.411	1.069	46.64	242	G
5	-1.434	0.855	46.85	243	G
5	-1.577	0.642	47.11	244	G
5	-1.672	0.428	47.34	245	G
5	-1.719	0.238	47.54	246	G
5	-1.743	0.024	47.75	247	G
5	-1.719	-0.118	47.90	248	G
5	-1.743	-0.379	48.16	249	G
5	-1.838	-0.593	48.39	250	G
5	-1.862	-0.831	48.63	251	G
5	-2.028	-1.234	49.07	252	G
5	-2.052	-1.424	49.26	253	G
5	-2.052	-1.567	49.40	254	G
5	-2.076	-1.686	49.52	255	G
5	-2.123	-1.994	49.84	256	G
5	-2.194	-2.184	50.04	257	G
5	-2.266	-2.327	50.20	258	G
5	-2.432	-2.588	50.51	259	G
5	-2.527	-2.707	50.66	260	G
5	-2.646	-2.826	50.83	261	G
5	-2.836	-2.849	51.02	262	G
5	-3.002	-2.897	51.19	263	G
5	-3.216	-3.016	51.44	264	G
5	-3.334	-3.016	51.56	265	G
5	-3.429	-2.921	51.69	266	G
5	-3.572	-2.849	51.85	267	G
5	-3.714	-2.802	52.00	268	G
5	-3.904	-2.707	52.21	269	G
5	-4.166	-2.659	52.48	270	G
5	-4.427	-2.683	52.74	271	G
5	-4.474	-2.731	52.81	272	G
5	-4.522	-2.731	52.85	273	G
5	-4.641	-2.446	53.16	274	G
5	-4.736	-2.256	53.38	275	G
5	-4.807	-2.161	53.49	276	G
5	-4.926	-1.994	53.70	277	G
5	-5.092	-1.876	53.90	278	G
5	-5.234	-1.781	54.07	279	G
5	-5.353	-1.733	54.20	280	G
5	-5.567	-1.686	54.42	281	G
5	-5.852	-1.567	54.73	282	G
5	-6.018	-1.448	54.93	283	G
5	-6.161	-1.401	55.08	284	G
5	-6.374	-1.306	55.32	285	G
5	-6.541	-1.139	55.55	286	G
5	-6.659	-1.044	55.71	287	G
5	-6.754	-0.902	55.88	288	G
5	-6.802	-0.712	56.07	289	G
5	-6.921	-0.522	56.30	290	G
5	-6.968	-0.332	56.49	291	G
5	-6.968	-0.213	56.61	292	G
5	-7.039	0.119	56.95	293	G
5	-7.039	0.285	57.12	294	G
5	-6.968	0.380	57.24	295	G
5	-6.968	0.523	57.38	296	G
5	-6.968	0.665	57.52	297	G
5	-6.968	0.808	57.66	298	G
5	-6.873	0.618	57.88	299	G
6	0.377	-0.414	0.00	0	R
6	0.604	-0.471	0.23	1	R
6	0.755	-0.547	0.40	2	R
6	0.812	-0.603	0.48	3	R
6	1.058	-0.736	0.76	4	R
6	1.190	-0.811	0.91	5	R
6	1.209	-0.943	1.05	6	R
6	1.265	-1.000	1.13	7	R
6	1.322	-1.114	1.26	8	R
6	1.436	-1.208	1.40	9	R
6	1.530	-1.340	1.57	10	R
6	1.473	-1.397	1.65	11	R
6	1.643	-1.208	1.90	12	R
6	1.606	-1.151	1.97	13	R
6	1.738	-1.076	2.12	14	R
6	1.851	-0.962	2.28	15	R
6	1.643	-0.887	2.50	16	R
6	1.738	-0.906	2.60	17	R
6	1.681	-1.151	2.85	18	R
6	1.757	-1.227	2.96	19	R
6	1.795	-1.359	3.09	20	R
6	1.719	-1.510	3.26	21	R
6	1.643	-1.605	3.38	22	R
6	1.568	-1.794	3.59	23	R
6	1.530	-1.851	3.66	24	R
6	1.530	-1.888	3.69	25	R
6	1.492	-1.983	3.80	26	R
6	1.436	-2.153	3.98	27	R
6	1.322	-2.399	4.25	28	R
6	1.284	-2.626	4.48	29	R
6	1.265	-2.720	4.57	30	R
6	1.190	-2.871	4.74	31	R
6	1.171	-2.966	4.84	32	R
6	1.039	-2.682	5.15	33	R
6	1.001	-2.531	5.31	34	R
6	0.944	-2.380	5.47	35	R
6	0.925	-2.266	5.58	36	R
6	0.982	-2.096	5.76	37	R
6	1.095	-1.964	5.94	38	R
6	1.171	-1.926	6.02	39	R
6	1.379	-1.907	6.23	40	R
6	1.530	-1.870	6.39	41	R
6	1.738	-1.851	6.59	42	R
6	1.889	-1.926	6.76	43	R
6	2.021	-2.040	6.94	44	R
6	2.116	-2.191	7.12	45	R
6	2.154	-2.248	7.18	46	R
6	2.229	-2.399	7.35	47	R
6	2.229	-2.474	7.43	48	R
6	2.173	-2.569	7.54	49	R
6	2.021	-2.644	7.71	50	R
6	1.776	-2.720	7.96	51	R
6	1.662	-2.720	8.08	52	R
6	1.606	-2.531	8.28	53	G
6	1.568	-2.361	8.45	54	G
6	1.473	-2.153	8.68	55	G
6	1.436	-1.945	8.89	56	G
6	1.417	-1.794	9.04	57	G
6	1.284	-1.624	9.26	58	G
6	1.020	-1.473	9.56	59	G
6	0.944	-1.284	9.77	60	G
6	0.850	-1.057	10.01	61	G
6	0.812	-0.811	10.26	62	G
6	0.812	-0.622	10.45	63	G
6	0.812	-0.452	10.62	64	G
6	0.812	-0.301	10.77	65	G
6	0.774	-0.225	10.85	66	G
6	0.982	-0.263	11.07	67	G
6	1.114	-0.263	11.20	68	G
6	1.284	-0.263	11.37	69	G
6	1.530	-0.263	11.61	70	G
6	1.776	-0.339	11.87	71	G
6	1.984	-0.395	12.09	72	G
6	2.097	-0.528	12.26	73	G
6	1.889	-0.584	12.48	74	G
6	1.681	-0.622	12.69	75	G
6	1.417	-0.811	13.01	76	G
6	1.209	-0.830	13.22	77	G
6	1.076	-0.906	13.37	78	G
6	0.755	-1.019	13.71	79	G
6	0.510	-1.095	13.97	80	G
6	0.339	-1.170	14.16	81	G
6	0.226	-1.227	14.28	82	G
6	0.113	-1.284	14.41	83	G
6	-0.190	-1.321	14.72	84	G
6	-0.435	-1.359	14.96	85	G
6	-0.643	-1.378	15.17	86	G
6	-0.851	-1.416	15.38	87	G
6	-1.097	-1.473	15.64	88	G
6	-1.399	-1.473	15.94	89	G
6	-1.550	-1.378	16.12	90	G
6	-1.758	-1.340	16.33	91	G
6	-1.815	-1.340	16.39	92	G
6	-2.117	-1.378	16.69	93	G
6	-2.306	-1.416	16.88	94	G
6	-2.420	-1.397	17.00	95	G
6	-2.628	-1.284	17.23	96	G
6	-2.495	-1.057	17.50	97	G
6	-2.477	-0.868	17.69	98	G
6	-2.325	-0.736	17.89	99	G
6	-2.231	-0.641	18.02	100	G
6	-2.061	-0.622	18.19	101	G
6	-1.891	-0.660	18.37	102	G
6	-1.721	-0.698	18.54	103	G
6	-1.513	-0.830	18.79	104	G
6	-1.399	-0.943	18.95	105	G
6	-1.324	-1.170	19.19	106	G
6	-1.286	-1.227	19.26	107	G
6	-1.154	-1.397	19.47	108	G
6	-0.946	-1.492	19.70	109	G
6	-0.719	-1.492	19.93	110	G
6	-0.417	-1.454	20.23	111	G
6	-0.095	-1.340	20.57	112	G
6	0.188	-1.246	20.87	113	G
6	0.358	-1.170	21.06	114	G
6	0.528	-1.095	21.24	115	G
6	0.774	-1.019	21.50	116	G
6	0.850	-0.981	21.58	117	G
6	1.058	-0.925	21.80	118	G
6	1.398	-0.868	22.14	119	G
6	1.587	-0.773	22.36	120	G
6	1.814	-0.736	22.59	121	G
6	1.946	-0.754	22.72	122	G
6	2.116	-0.868	22.92	123	G
6	2.229	-0.962	23.07	124	G
6	2.381	-1.151	23.31	125	G
6	2.475	-1.265	23.46	126	G
6	2.721	-1.435	23.76	127	G
6	2.853	-1.681	24.04	128	G
6	2.815	-1.832	24.19	129	G
6	2.740	-2.040	24.42	130	G
6	2.777	-2.210	24.59	131	G
6	2.929	-2.285	24.76	132	G
6	3.023	-2.380	24.89	133	G
6	3.174	-2.550	25.12	134	G
6	3.307	-2.701	25.32	135	G
6	3.477	-2.852	25.55	136	G
6	3.666	-3.098	25.86	137	G
6	3.741	-3.400	26.17	138	G
6	3.855	-3.684	26.48	139	G
6	3.911	-3.892	26.69	140	G
6	3.911	-4.119	26.92	141	G
6	3.911	-4.289	27.09	142	G
6	3.855	-4.553	27.36	143	G
6	3.836	-4.723	27.53	144	G
6	3.760	-4.912	27.73	145	G
6	3.647	-5.045	27.91	146	G
6	3.496	-5.177	28.11	147	G
6	3.307	-5.328	28.35	148	G
6	3.137	-5.479	28.58	149	G
6	3.004	-5.555	28.73	150	G
6	2.815	-5.706	28.97	151	G
6	2.759	-5.801	29.08	152	G
6	2.551	-5.876	29.30	153	G
6	2.437	-5.952	29.44	154	G
6	2.475	-6.046	29.54	155	G
6	2.532	-6.160	29.67	156	G
6	2.607	-6.273	29.81	157	G
6	2.777	-6.368	30.00	158	G
6	2.948	-6.368	30.17	159	G
6	3.118	-6.368	30.34	160	G
6	3.250	-6.349	30.47	161	G
6	3.382	-6.311	30.61	162	G
6	3.647	-6.254	30.88	163	G
6	3.836	-6.065	31.15	164	G
6	4.119	-5.895	31.48	165	G
6	4.252	-5.763	31.67	166	G
6	4.327	-5.687	31.77	167	G
6	4.478	-5.574	31.96	168	G
6	4.705	-5.404	32.25	169	G
6	4.781	-5.309	32.37	170	G
6	4.875	-5.177	32.53	171	G
6	5.045	-4.988	32.78	172	G
6	5.234	-4.837	33.03	173	G
6	5.386	-4.686	33.24	174	G
6	5.499	-4.553	33.41	175	G
6	5.612	-4.402	33.60	176	G
6	5.745	-4.251	33.80	177	G
6	5.858	-4.119	33.98	178	G
6	5.896	-4.043	34.06	179	G
6	5.990	-3.911	34.23	180	G
6	6.198	-3.589	34.61	181	G
6	6.312	-3.419	34.81	182	G
6	6.387	-3.079	35.16	183	G
6	6.482	-2.871	35.39	184	G
6	6.557	-2.720	35.56	185	G
6	6.633	-2.569	35.73	186	G
6	6.671	-2.512	35.80	187	G
6	6.727	-2.418	35.91	188	G
6	6.822	-2.229	36.12	189	G
6	6.879	-1.945	36.41	190	G
6	7.011	-1.643	36.74	191	G
6	7.049	-1.435	36.95	192	G
6	7.068	-1.189	37.19	193	G
6	7.068	-0.962	37.42	194	G
6	7.049	-0.754	37.63	195	G
6	7.049	-0.584	37.80	196	G
6	7.049	-0.414	37.97	197	G
6	7.049	-0.301	38.08	198	G
6	7.011	0.039	38.43	199	G
6	7.030	0.209	38.60	200	G
6	7.049	0.455	38.84	201	G
6	7.086	0.606	39.00	202	G
6	7.086	0.795	39.19	203	G
6	7.068	1.060	39.45	204	G
6	7.086	1.230	39.62	205	G
6	7.049	1.419	39.82	206	G
6	6.992	1.608	40.01	207	G
6	6.935	1.797	40.21	208	G
6	6.803	2.043	40.49	209	G
6	6.765	2.213	40.66	210	G
6	6.708	2.402	40.86	211	G
6	6.652	2.647	41.11	212	G
6	6.576	2.855	41.34	213	G
6	6.463	3.120	41.62	214	G
6	6.387	3.290	41.81	215	G
6	6.274	3.441	42.00	216	G
6	6.066	3.611	42.27	217	G
6	5.896	3.762	42.49	218	G
6	5.688	3.857	42.72	219	G
6	5.461	3.933	42.96	220	G
6	5.197	4.027	43.24	221	G
6	4.989	4.027	43.45	222	G
6	4.724	4.065	43.72	223	G
6	4.535	4.103	43.91	224	G
6	4.346	4.159	44.11	225	G
6	4.100	4.235	44.37	226	G
6	3.987	4.273	44.48	227	G
6	3.798	4.348	44.69	228	G
6	3.439	4.405	45.05	229	G
6	3.250	4.462	45.25	230	G
6	2.985	4.537	45.52	231	G
6	2.853	4.575	45.66	232	G
6	2.645	4.613	45.87	233	G
6	2.362	4.632	46.16	234	G
6	2.192	4.632	46.33	235	G
6	2.078	4.632	46.44	236	G
6	1.851	4.707	46.68	237	G
6	1.662	4.802	46.89	238	G
6	1.398	4.877	47.17	239	G
6	1.265	4.991	47.34	240	G
6	1.228	5.010	47.38	241	G
6	0.982	5.029	47.63	242	G
6	0.680	5.066	47.93	243	G
6	0.528	5.066	48.09	244	G
6	0.396	5.066	48.22	245	G
6	0.132	5.104	48.48	246	G
6	-0.133	5.142	48.75	247	G
6	-0.228	5.161	48.85	248	G
6	-0.492	5.218	49.12	249	G
6	-0.643	5.199	49.27	250	G
6	-0.832	5.123	49.47	251	G
6	-1.097	5.104	49.74	252	G
6	-1.248	5.029	49.91	253	G
6	-1.588	4.972	50.25	254	G
6	-1.815	4.915	50.49	255	G
6	-1.910	4.840	50.61	256	G
6	-2.099	4.802	50.80	257	G
6	-2.288	4.726	51.01	258	G
6	-2.477	4.651	51.21	259	G
6	-2.609	4.575	51.36	260	G
6	-2.779	4.443	51.58	261	G
6	-2.873	4.367	51.70	262	G
6	-3.006	4.235	51.88	263	G
6	-3.270	4.084	52.19	264	G
6	-3.573	3.933	52.53	265	G
6	-3.686	3.762	52.73	266	G
6	-3.818	3.611	52.93	267	G
6	-3.951	3.460	53.13	268	G
6	-4.064	3.366	53.28	269	G
6	-4.253	3.214	53.52	270	G
6	-4.461	3.120	53.75	271	G
6	-4.631	3.025	53.95	272	G
6	-4.744	2.931	54.09	273	G
6	-4.915	2.799	54.31	274	G
6	-5.122	2.723	54.53	275	G
6	-5.293	2.515	54.80	276	G
6	-5.368	2.402	54.94	277	G
6	-5.500	2.213	55.17	278	G
6	-5.614	2.118	55.31	279	G
6	-5.784	1.986	55.53	280	G
6	-5.897	1.835	55.72	281	G
6	-6.049	1.646	55.96	282	G
6	-6.105	1.532	56.09	283	G
6	-6.219	1.362	56.29	284	G
6	-6.294	1.230	56.44	285	G
6	-6.313	1.041	56.63	286	G
6	-6.540	0.814	56.95	287	G
6	-6.578	0.720	57.06	288	G
6	-6.634	0.493	57.29	289	G
6	-6.729	0.379	57.44	290	G
6	-6.880	0.247	57.64	291	G
6	-7.012	0.134	57.81	292	G
6	-7.088	-0.055	58.02	293	G
6	-7.164	-0.188	58.17	294	G
6	-7.182	-0.452	58.43	295	G
6	-7.201	-0.641	58.62	296	G
6	-7.182	-0.830	58.81	297	G
6	-7.182	-1.019	59.00	298	G
6	-7.145	-1.189	59.18	299	G
7	0.377	-0.414	0.00	0	G
7	0.604	-0.471	0.23	1	G
7	0.755	-0.547	0.40	2	G
7	0.812	-0.603	0.48	3	G
7	1.058	-0.736	0.76	4	G
7	1.190	-0.811	0.91	5	G
7	1.209	-0.943	1.05	6	G
7	1.265	-1.000	1.13	7	G
7	1.322	-1.114	1.26	8	G
7	1.436	-1.208	1.40	9	G
7	1.530	-1.340	1.57	10	G
7	1.473	-1.397	1.65	11	G
7	1.643	-1.208	1.90	12	G
7	1.606	-1.151	1.97	13	R
7	1.738	-1.076	2.12	14	R
7	1.851	-0.962	2.28	15	R
7	1.643	-0.887	2.50	16	R
7	1.738	-0.906	2.60	17	R
7	1.681	-1.151	2.85	18	R
7	1.757	-1.227	2.96	19	R
7	1.795	-1.359	3.09	20	R
7	1.719	-1.510	3.26	21	R
7	1.643	-1.605	3.38	22	R
7	1.568	-1.794	3.59	23	R
7	1.530	-1.851	3.66	24	R
7	1.530	-1.888	3.69	25	R
7	1.492	-1.983	3.80	26	R
7	1.436	-2.153	3.98	27	R
7	1.322	-2.399	4.25	28	R
7	1.284	-2.626	4.48	29	R
7	1.265	-2.720	4.57	30	R
7	1.190	-2.871	4.74	31	R
7	1.171	-2.966	4.84	32	G
7	1.039	-2.682	5.15	33	G
7	1.001	-2.531	5.31	34	G
7	0.944	-2.380	5.47	35	G
7	0.925	-2.266	5.58	36	G
7	0.982	-2.096	5.76	37	G
7	1.095	-1.964	5.94	38	G
7	1.171	-1.926	6.02	39	G
7	1.379	-1.907	6.23	40	G
7	1.530	-1.870	6.39	41	G
7	1.738	-1.851	6.59	42	G
7	1.889	-1.926	6.76	43	G
7	2.021	-2.040	6.94	44	G
7	2.116	-2.191	7.12	45	G
7	2.154	-2.248	7.18	46	G
7	2.229	-2.399	7.35	47	G
7	2.229	-2.474	7.43	48	G
7	2.173	-2.569	7.54	49	G
7	2.021	-2.644	7.71	50	G
7	1.776	-2.720	7.96	51	G
7	1.662	-2.720	8.08	52	G
7	1.606	-2.531	8.28	53	G
7	1.568	-2.361	8.45	54	G
7	1.473	-2.153	8.68	55	G
7	1.436	-1.945	8.89	56	G
7	1.417	-1.794	9.04	57	G
7	1.284	-1.624	9.26	58	G
7	1.020	-1.473	9.56	59	G
7	0.944	-1.284	9.77	60	G
7	0.850	-1.057	10.01	61	G
7	0.812	-0.811	10.26	62	G
7	0.812	-0.622	10.45	63	G
7	0.812	-0.452	10.62	64	G
7	0.812	-0.301	10.77	65	G
7	0.774	-0.225	10.85	66	G
7	0.982	-0.263	11.07	67	G
7	1.114	-0.263	11.20	68	G
7	1.284	-0.263	11.37	69	G
7	1.530	-0.263	11.61	70	G
7	1.776	-0.339	11.87	71	G
7	1.984	-0.395	12.09	72	G
7	2.097	-0.528	12.26	73	G
7	1.889	-0.584	12.48	74	G
7	1.681	-0.622	12.69	75	G
7	1.417	-0.811	13.01	76	G
7	1.209	-0.830	13.22	77	G
7	1.076	-0.906	13.37	78	G
7	0.755	-1.019	13.71	79	G
7	0.510	-1.095	13.97	80	G
7	0.339	-1.170	14.16	81	G
7	0.226	-1.227	14.28	82	G
7	0.113	-1.284	14.41	83	G
7	-0.190	-1.321	14.72	84	G
7	-0.435	-1.359	14.96	85	G
7	-0.643	-1.378	15.17	86	G
7	-0.851	-1.416	15.38	87	G
7	-1.097	-1.473	15.64	88	G
7	-1.399	-1.473	15.94	89	G
7	-1.550	-1.378	16.12	90	G
7	-1.758	-1.340	16.33	91	G
7	-1.815	-1.340	16.39	92	G
7	-2.117	-1.378	16.69	93	G
7	-2.306	-1.416	16.88	94	G
7	-2.420	-1.397	17.00	95	G
7	-2.628	-1.284	17.23	96	G
7	-2.495	-1.057	17.50	97	G
7	-2.477	-0.868	17.69	98	G
7	-2.325	-0.736	17.89	99	G
7	-2.231	-0.641	18.02	100	G
7	-2.061	-0.622	18.19	101	G
7	-1.891	-0.660	18.37	102	G
7	-1.721	-0.698	18.54	103	G
7	-1.513	-0.830	18.79	104	G
7	-1.399	-0.943	18.95	105	G
7	-1.324	-1.170	19.19	106	G
7	-1.286	-1.227	19.26	107	G
7	-1.154	-1.397	19.47	108	G
7	-0.946	-1.492	19.70	109	G
7	-0.719	-1.492	19.93	110	G
7	-0.417	-1.454	20.23	111	G
7	-0.095	-1.340	20.57	112	G
7	0.188	-1.246	20.87	113	G
7	0.358	-1.170	21.06	114	G
7	0.528	-1.095	21.24	115	G
7	0.774	-1.019	21.50	116	G
7	0.850	-0.981	21.58	117	G
7	1.058	-0.925	21.80	118	G
7	1.398	-0.868	22.14	119	G
7	1.587	-0.773	22.36	120	G
7	1.814	-0.736	22.59	121	G
7	1.946	-0.754	22.72	122	G
7	2.116	-0.868	22.92	123	G
7	2.229	-0.962	23.07	124	G
7	2.381	-1.151	23.31	125	G
7	2.475	-1.265	23.46	126	G
7	2.721	-1.435	23.76	127	G
7	2.853	-1.681	24.04	128	G
7	2.815	-1.832	24.19	129	G
7	2.740	-2.040	24.42	130	G
7	2.777	-2.210	24.59	131	G
7	2.929	-2.285	24.76	132	G
7	3.023	-2.380	24.89	133	G
7	3.174	-2.550	25.12	134	G
7	3.307	-2.701	25.32	135	G
7	3.477	-2.852	25.55	136	G
7	3.666	-3.098	25.86	137	G
7	3.741	-3.400	26.17	138	G
7	3.855	-3.684	26.48	139	G
7	3.911	-3.892	26.69	140	G
7	3.911	-4.119	26.92	141	G
7	3.911	-4.289	27.09	142	G
7	3.855	-4.553	27.36	143	G
7	3.836	-4.723	27.53	144	G
7	3.760	-4.912	27.73	145	G
7	3.647	-5.045	27.91	146	G
7	3.496	-5.177	28.11	147	G
7	3.307	-5.328	28.35	148	G
7	3.137	-5.479	28.58	149	G
7	3.004	-5.555	28.73	150	G
7	2.815	-5.706	28.97	151	G
7	2.759	-5.801	29.08	152	G
7	2.551	-5.876	29.30	153	G
7	2.437	-5.952	29.44	154	G
7	2.475	-6.046	29.54	155	G
7	2.532	-6.160	29.67	156	G
7	2.607	-6.273	29.81	157	G
7	2.777	-6.368	30.00	158	G
7	2.948	-6.368	30.17	159	G
7	3.118	-6.368	30.34	160	G
7	3.250	-6.349	30.47	161	G
7	3.382	-6.311	30.61	162	G
7	3.647	-6.254	30.88	163	G
7	3.836	-6.065	31.15	164	G
7	4.119	-5.895	31.48	165	G
7	4.252	-5.763	31.67	166	G
7	4.327	-5.687	31.77	167	G
7	4.478	-5.574	31.96	168	G
7	4.705	-5.404	32.25	169	G
7	4.781	-5.309	32.37	170	G
7	4.875	-5.177	32.53	171	G
7	5.045	-4.988	32.78	172	G
7	5.234	-4.837	33.03	173	G
7	5.386	-4.686	33.24	174	G
7	5.499	-4.553	33.41	175	G
7	5.612	-4.402	33.60	176	G
7	5.745	-4.251	33.80	177	G
7	5.858	-4.119	33.98	178	G
7	5.896	-4.043	34.06	179	G
7	5.990	-3.911	34.23	180	G
7	6.198	-3.589	34.61	181	G
7	6.312	-3.419	34.81	182	G
7	6.387	-3.079	35.16	183	G
7	6.482	-2.871	35.39	184	G
7	6.557	-2.720	35.56	185	G
7	6.633	-2.569	35.73	186	G
7	6.671	-2.512	35.80	187	G
7	6.727	-2.418	35.91	188	G
7	6.822	-2.229	36.12	189	G
7	6.879	-1.945	36.41	190	G
7	7.011	-1.643	36.74	191	G
7	7.049	-1.435	36.95	192	G
7	7.068	-1.189	37.19	193	G
7	7.068	-0.962	37.42	194	G
7	7.049	-0.754	37.63	195	G
7	7.049	-0.584	37.80	196	G
7	7.049	-0.414	37.97	197	G
7	7.049	-0.301	38.08	198	G
[truncated: 1,601 more rows]
