# Supplementary material for: Planarian RNAi knockdown: feeding once might just be enough
Source: Front Neurosci. 2025 Apr 30;19:1546196. doi: 10.3389/fnins.2025.1546196 (PMC12075233; doi:10.3389/fnins.2025.1546196)
Supplement: Supplementary file 1 [file Data_Sheet_1.ZIP › code and data/RNAi/RNAi oneshot TRPA1 + AITC50 + 4 weeks.csv]

n	x	y	L	t	behavior
1	-2.998	-6.720	0.00	0	G
1	-2.902	-6.792	0.12	1	G
1	-2.878	-6.792	0.14	2	G
1	-2.831	-6.816	0.20	3	G
1	-2.831	-6.816	0.20	4	G
1	-2.664	-6.911	0.39	5	G
1	-2.497	-6.959	0.56	6	G
1	-2.497	-6.959	0.56	7	G
1	-2.378	-6.983	0.68	8	G
1	-2.140	-7.030	0.93	9	G
1	-2.021	-7.054	1.05	10	G
1	-1.878	-7.102	1.20	11	G
1	-1.663	-7.173	1.42	12	G
1	-1.377	-7.245	1.72	13	G
1	-1.163	-7.292	1.94	14	G
1	-1.020	-7.340	2.09	15	G
1	-0.829	-7.388	2.29	16	G
1	-0.805	-7.388	2.31	17	G
1	-0.758	-7.388	2.36	18	G
1	-0.901	-7.340	2.51	19	G
1	-0.972	-7.340	2.58	20	G
1	-1.163	-7.340	2.77	21	G
1	-1.282	-7.316	2.89	22	G
1	-1.496	-7.245	3.12	23	G
1	-1.639	-7.221	3.26	24	G
1	-1.854	-7.149	3.49	25	G
1	-2.092	-7.078	3.74	26	G
1	-2.235	-7.030	3.89	27	G
1	-2.473	-6.935	4.15	28	G
1	-2.712	-6.792	4.42	29	G
1	-2.831	-6.768	4.54	30	G
1	-2.974	-6.697	4.70	31	G
1	-3.140	-6.673	4.87	32	G
1	-3.283	-6.625	5.02	33	G
1	-3.569	-6.435	5.37	34	G
1	-3.784	-6.315	5.61	35	G
1	-3.998	-6.196	5.86	36	G
1	-4.070	-6.125	5.96	37	G
1	-4.356	-5.958	6.29	38	G
1	-4.499	-5.815	6.49	39	G
1	-4.713	-5.672	6.75	40	G
1	-4.856	-5.553	6.94	41	G
1	-5.023	-5.410	7.16	42	G
1	-5.213	-5.219	7.43	43	G
1	-5.285	-5.148	7.53	44	G
1	-5.380	-5.029	7.68	45	G
1	-5.523	-4.814	7.94	46	G
1	-5.619	-4.647	8.13	47	G
1	-5.761	-4.457	8.37	48	G
1	-5.785	-4.409	8.42	49	G
1	-5.809	-4.242	8.59	50	G
1	-5.857	-4.076	8.76	51	G
1	-5.881	-3.933	8.91	52	G
1	-5.928	-3.790	9.06	53	G
1	-5.928	-3.599	9.25	54	G
1	-5.928	-3.408	9.44	55	G
1	-5.833	-3.099	9.76	56	G
1	-5.761	-2.884	9.99	57	G
1	-5.666	-2.598	10.29	58	G
1	-5.571	-2.432	10.48	59	G
1	-5.499	-2.217	10.71	60	G
1	-5.404	-2.003	10.94	61	G
1	-5.356	-1.836	11.12	62	G
1	-5.142	-1.645	11.40	63	G
1	-4.999	-1.526	11.59	64	G
1	-4.928	-1.478	11.68	65	G
1	-4.808	-1.359	11.84	66	G
1	-4.761	-1.359	11.89	67	G
1	-4.618	-1.407	12.04	68	G
1	-4.427	-1.431	12.23	69	G
1	-4.022	-1.550	12.66	70	G
1	-3.974	-1.574	12.71	71	G
1	-3.903	-1.598	12.79	72	G
1	-3.879	-1.621	12.82	73	G
1	-3.665	-1.812	13.11	74	G
1	-3.426	-2.050	13.44	75	G
1	-3.331	-2.193	13.61	76	G
1	-3.260	-2.384	13.82	77	G
1	-3.236	-2.622	14.06	78	G
1	-3.188	-2.813	14.25	79	G
1	-3.236	-3.003	14.45	80	G
1	-3.331	-3.194	14.66	81	G
1	-3.450	-3.408	14.91	82	G
1	-3.546	-3.551	15.08	83	G
1	-3.593	-3.694	15.23	84	G
1	-3.665	-3.980	15.53	85	G
1	-3.760	-4.147	15.72	86	G
1	-3.831	-4.242	15.84	87	G
1	-3.903	-4.338	15.96	88	G
1	-3.927	-4.433	16.06	89	G
1	-3.855	-4.528	16.17	90	G
1	-3.784	-4.671	16.33	91	G
1	-3.736	-4.743	16.42	92	G
1	-3.641	-4.862	16.57	93	G
1	-3.546	-4.933	16.69	94	G
1	-3.474	-5.029	16.81	95	G
1	-3.379	-5.219	17.02	96	G
1	-3.307	-5.458	17.27	97	G
1	-3.283	-5.577	17.39	98	G
1	-3.283	-5.601	17.42	99	G
1	-3.283	-5.767	17.58	100	G
1	-3.331	-6.006	17.83	101	G
1	-3.403	-6.149	17.99	102	G
1	-3.522	-6.244	18.14	103	G
1	-3.617	-6.244	18.24	104	G
1	-3.712	-6.244	18.33	105	G
1	-3.784	-6.244	18.40	106	G
1	-3.903	-6.172	18.54	107	G
1	-3.998	-6.101	18.66	108	R
1	-4.094	-6.029	18.78	109	R
1	-4.141	-6.006	18.83	110	R
1	-3.998	-6.172	19.05	111	R
1	-3.998	-6.172	19.05	112	R
1	-3.998	-6.172	19.05	113	R
1	-4.070	-6.125	19.14	114	R
1	-4.094	-6.125	19.16	115	R
1	-4.046	-6.149	19.22	116	R
1	-4.046	-6.172	19.24	117	R
1	-4.022	-6.172	19.26	118	R
1	-4.022	-6.172	19.26	119	R
1	-3.974	-6.196	19.32	120	R
1	-3.974	-6.196	19.32	121	R
1	-3.951	-6.220	19.35	122	R
1	-3.879	-6.268	19.44	123	R
1	-3.879	-6.244	19.46	124	R
1	-3.879	-6.220	19.48	125	R
1	-3.927	-6.196	19.54	126	R
1	-3.951	-6.196	19.56	127	R
1	-3.951	-6.196	19.56	128	R
1	-3.593	-6.435	19.99	129	G
1	-3.546	-6.482	20.06	130	G
1	-3.379	-6.601	20.26	131	G
1	-3.236	-6.649	20.41	132	G
1	-3.069	-6.768	20.62	133	G
1	-2.902	-6.840	20.80	134	G
1	-2.712	-6.935	21.01	135	G
1	-2.378	-7.006	21.35	136	G
1	-2.068	-7.078	21.67	137	G
1	-1.878	-7.126	21.87	138	G
1	-1.711	-7.221	22.06	139	G
1	-1.616	-7.221	22.16	140	G
1	-1.306	-7.268	22.47	141	G
1	-1.163	-7.268	22.61	142	G
1	-0.948	-7.268	22.83	143	G
1	-0.734	-7.292	23.04	144	G
1	-0.353	-7.316	23.42	145	G
1	-0.162	-7.316	23.62	146	G
1	0.029	-7.316	23.81	147	G
1	0.172	-7.340	23.95	148	G
1	0.338	-7.340	24.12	149	G
1	0.577	-7.340	24.36	150	G
1	0.624	-7.340	24.40	151	G
1	0.696	-7.316	24.48	152	G
1	0.982	-7.316	24.76	153	G
1	1.196	-7.292	24.98	154	G
1	1.363	-7.268	25.15	155	G
1	1.411	-7.245	25.20	156	G
1	1.625	-7.221	25.42	157	G
1	1.744	-7.221	25.54	158	G
1	1.839	-7.197	25.64	159	G
1	2.173	-7.173	25.97	160	G
1	2.364	-7.126	26.17	161	G
1	2.578	-7.054	26.39	162	G
1	2.816	-6.959	26.65	163	G
1	2.912	-6.887	26.77	164	G
1	3.078	-6.792	26.96	165	G
1	3.221	-6.697	27.13	166	G
1	3.341	-6.625	27.27	167	G
1	3.484	-6.530	27.44	168	G
1	3.650	-6.506	27.61	169	G
1	3.817	-6.411	27.80	170	G
1	3.936	-6.339	27.94	171	G
1	4.032	-6.244	28.08	172	G
1	4.151	-6.149	28.23	173	G
1	4.341	-5.934	28.52	174	G
1	4.437	-5.815	28.67	175	G
1	4.556	-5.744	28.81	176	G
1	4.723	-5.648	29.00	177	G
1	4.866	-5.553	29.17	178	G
1	5.032	-5.434	29.38	179	G
1	5.175	-5.291	29.58	180	G
1	5.199	-4.957	29.91	181	G
1	5.223	-4.862	30.01	182	G
1	5.437	-4.719	30.27	183	G
1	5.533	-4.624	30.40	184	G
1	5.652	-4.504	30.57	185	G
1	5.842	-4.338	30.83	186	G
1	5.914	-4.219	30.97	187	G
1	5.914	-4.242	30.99	188	G
1	6.033	-4.219	31.11	189	G
1	6.152	-4.028	31.34	190	G
1	6.248	-3.909	31.49	191	G
1	6.248	-3.742	31.65	192	G
1	6.367	-3.528	31.90	193	G
1	6.391	-3.456	31.98	194	G
1	6.438	-3.361	32.08	195	G
1	6.629	-3.194	32.34	196	G
1	6.676	-3.146	32.40	197	G
1	6.700	-3.075	32.48	198	G
1	6.796	-2.908	32.67	199	G
1	6.891	-2.789	32.82	200	G
1	6.939	-2.551	33.07	201	G
1	6.962	-2.408	33.21	202	G
1	7.010	-2.265	33.36	203	G
1	7.034	-2.098	33.53	204	G
1	7.081	-1.955	33.68	205	G
1	7.129	-1.764	33.88	206	G
1	7.129	-1.598	34.04	207	G
1	7.129	-1.455	34.19	208	G
1	7.129	-1.288	34.35	209	G
1	7.153	-1.169	34.47	210	G
1	7.153	-1.121	34.52	211	G
1	7.153	-1.073	34.57	212	G
1	7.153	-1.002	34.64	213	G
1	7.129	-0.859	34.79	214	G
1	7.129	-0.716	34.93	215	G
1	7.129	-0.597	35.05	216	G
1	7.129	-0.454	35.19	217	G
1	7.129	-0.359	35.29	218	G
1	7.129	-0.144	35.50	219	G
1	7.129	-0.025	35.62	220	G
1	7.129	0.118	35.76	221	G
1	7.081	0.285	35.94	222	G
1	7.105	0.595	36.25	223	G
1	7.105	0.595	36.25	224	G
1	7.105	0.785	36.44	225	G
1	7.058	0.881	36.54	226	G
1	7.034	0.904	36.58	227	G
1	7.010	1.047	36.72	228	G
1	6.986	1.143	36.82	229	G
1	6.986	1.286	36.96	230	G
1	6.986	1.333	37.01	231	G
1	6.986	1.429	37.11	232	G
1	6.915	1.595	37.29	233	G
1	6.915	1.691	37.38	234	G
1	6.867	2.000	37.70	235	G
1	6.772	2.191	37.91	236	G
1	6.724	2.239	37.98	237	G
1	6.700	2.286	38.03	238	G
1	6.676	2.358	38.11	239	G
1	6.629	2.453	38.21	240	G
1	6.629	2.453	38.21	241	G
1	6.629	2.453	38.21	242	G
1	6.629	2.429	38.24	243	G
1	6.557	2.382	38.32	244	G
1	6.510	2.310	38.41	245	G
1	6.486	2.263	38.46	246	G
1	6.438	2.263	38.51	247	G
1	6.367	2.358	38.63	248	G
1	6.224	2.572	38.89	249	G
1	6.128	2.668	39.02	250	G
1	5.890	2.811	39.30	251	G
1	5.604	2.953	39.62	252	G
1	5.461	3.025	39.78	253	G
1	5.247	3.120	40.01	254	G
1	5.009	3.192	40.26	255	G
1	4.770	3.263	40.51	256	G
1	4.532	3.359	40.77	257	G
1	4.341	3.382	40.96	258	G
1	4.103	3.382	41.20	259	G
1	3.912	3.382	41.39	260	G
1	3.674	3.382	41.63	261	G
1	3.555	3.287	41.78	262	G
1	3.507	3.144	41.93	263	G
1	3.364	2.953	42.17	264	G
1	3.293	2.906	42.25	265	G
1	3.198	3.120	42.49	266	G
1	3.126	3.239	42.63	267	G
1	3.055	3.359	42.77	268	G
1	2.983	3.430	42.87	269	G
1	2.888	3.478	42.98	270	G
1	2.745	3.478	43.12	271	G
1	2.626	3.430	43.25	272	G
1	2.507	3.382	43.37	273	G
1	2.411	3.311	43.49	274	G
1	2.125	3.192	43.80	275	G
1	1.911	3.096	44.04	276	G
1	1.720	3.049	44.23	277	G
1	1.482	3.073	44.47	278	G
1	1.291	3.120	44.67	279	G
1	1.029	3.120	44.93	280	G
1	0.815	3.144	45.15	281	G
1	0.600	3.192	45.37	282	G
1	0.362	3.239	45.61	283	G
1	0.172	3.239	45.80	284	G
1	-0.067	3.216	46.04	285	G
1	-0.257	3.192	46.23	286	G
1	-0.496	3.144	46.48	287	G
1	-0.591	3.049	46.61	288	G
1	-0.758	2.882	46.85	289	G
1	-0.925	2.715	47.08	290	G
1	-1.067	2.548	47.30	291	G
1	-1.282	2.310	47.62	292	G
1	-1.353	2.072	47.87	293	G
1	-1.449	1.953	48.02	294	G
1	-1.639	1.786	48.28	295	G
1	-1.854	1.643	48.54	296	G
1	-1.901	1.524	48.66	297	G
1	-2.068	1.405	48.87	298	G
1	-2.259	1.166	49.17	299	G
2	-0.212	0.827	0.00	0	R
2	-0.339	0.806	0.13	1	R
2	-0.403	0.763	0.21	2	R
2	-0.509	0.678	0.34	3	R
2	-0.530	0.657	0.37	4	R
2	-0.636	0.551	0.52	5	R
2	-0.763	0.424	0.70	6	R
2	-0.933	0.339	0.89	7	R
2	-0.975	0.254	0.99	8	R
2	-1.018	0.212	1.05	9	R
2	-0.869	0.297	1.22	10	R
2	-0.763	0.382	1.35	11	R
2	-0.742	0.466	1.44	12	R
2	-0.742	0.488	1.46	13	R
2	-0.763	0.488	1.48	14	R
2	-0.806	0.466	1.53	15	R
2	-0.806	0.509	1.57	16	R
2	-0.742	0.488	1.64	17	R
2	-0.678	0.445	1.71	18	R
2	-0.678	0.360	1.80	19	R
2	-0.721	0.318	1.86	20	R
2	-0.742	0.318	1.88	21	R
2	-0.742	0.403	1.97	22	R
2	-0.784	0.466	2.04	23	R
2	-0.869	0.530	2.15	24	R
2	-0.954	0.572	2.24	25	R
2	-0.890	0.594	2.31	26	R
2	-0.806	0.572	2.40	27	R
2	-0.742	0.530	2.47	28	R
2	-0.721	0.466	2.54	29	R
2	-0.742	0.360	2.65	30	R
2	-0.742	0.276	2.73	31	R
2	-0.784	0.191	2.83	32	R
2	-0.784	0.191	2.83	33	R
2	-0.827	0.212	2.88	34	R
2	-0.827	0.233	2.90	35	R
2	-0.700	0.085	3.09	36	R
2	-0.657	0.127	3.15	37	R
2	-0.869	0.212	3.38	38	R
2	-0.869	0.276	3.44	39	R
2	-0.806	0.403	3.59	40	R
2	-0.721	0.488	3.71	41	R
2	-0.615	0.509	3.81	42	G
2	-0.403	0.466	4.03	43	G
2	-0.360	0.509	4.09	44	G
2	-0.170	0.530	4.28	45	G
2	0.000	0.530	4.45	46	G
2	0.148	0.382	4.66	47	G
2	0.233	0.297	4.78	48	G
2	0.297	0.170	4.92	49	G
2	0.191	0.360	5.14	50	G
2	0.106	0.424	5.25	51	G
2	0.021	0.530	5.38	52	G
2	-0.085	0.594	5.51	53	G
2	-0.212	0.615	5.64	54	G
2	-0.382	0.636	5.81	55	G
2	-0.551	0.572	5.99	56	G
2	-0.657	0.445	6.15	57	G
2	-0.806	0.233	6.41	58	G
2	-0.806	0.085	6.56	59	G
2	-0.869	-0.127	6.78	60	G
2	-0.933	-0.276	6.94	61	G
2	-1.018	-0.424	7.12	62	G
2	-1.145	-0.551	7.30	63	G
2	-1.187	-0.657	7.41	64	G
2	-1.293	-0.827	7.61	65	G
2	-1.399	-0.912	7.75	66	G
2	-1.548	-0.869	7.90	67	G
2	-1.738	-0.763	8.12	68	G
2	-1.823	-0.721	8.21	69	G
2	-1.844	-0.594	8.34	70	G
2	-1.653	-0.445	8.58	71	G
2	-1.569	-0.360	8.70	72	G
2	-1.505	-0.233	8.85	73	G
2	-1.505	-0.106	8.97	74	G
2	-1.611	-0.360	9.25	75	G
2	-1.865	-0.551	9.57	76	G
2	-1.993	-0.657	9.73	77	G
2	-2.183	-0.721	9.93	78	G
2	-2.353	-0.827	10.13	79	G
2	-2.544	-0.912	10.34	80	G
2	-2.713	-0.975	10.52	81	G
2	-2.883	-1.018	10.70	82	G
2	-2.968	-0.975	10.79	83	G
2	-3.116	-0.890	10.96	84	G
2	-3.159	-0.700	11.16	85	G
2	-3.137	-0.424	11.43	86	G
2	-3.116	-0.382	11.48	87	G
2	-3.137	-0.276	11.59	88	G
2	-3.201	-0.106	11.77	89	G
2	-3.286	0.127	12.02	90	G
2	-3.328	0.191	12.10	91	G
2	-3.053	0.021	12.42	92	G
2	-2.968	0.148	12.57	93	G
2	-2.904	0.233	12.68	94	G
2	-2.841	0.297	12.77	95	G
2	-2.968	-0.212	13.29	96	G
2	-2.968	-0.382	13.46	97	G
2	-3.095	-0.572	13.69	98	G
2	-3.159	-0.742	13.87	99	G
2	-3.222	-0.975	14.11	100	G
2	-3.222	-1.208	14.35	101	G
2	-3.243	-1.484	14.62	102	G
2	-3.243	-1.675	14.81	103	G
2	-3.243	-1.844	14.98	104	G
2	-3.222	-2.077	15.22	105	G
2	-3.180	-2.226	15.37	106	G
2	-3.031	-2.374	15.58	107	G
2	-2.947	-2.459	15.70	108	G
2	-2.798	-2.629	15.93	109	G
2	-2.692	-2.713	16.06	110	G
2	-2.501	-2.798	16.27	111	G
2	-2.374	-2.841	16.41	112	G
2	-2.268	-2.883	16.52	113	G
2	-1.971	-2.862	16.82	114	G
2	-1.887	-2.777	16.94	115	G
2	-1.717	-2.650	17.15	116	G
2	-1.548	-2.523	17.36	117	G
2	-1.463	-2.438	17.48	118	G
2	-1.314	-2.289	17.69	119	G
2	-1.187	-2.205	17.84	120	G
2	-1.124	-1.950	18.11	121	G
2	-1.039	-1.717	18.36	122	G
2	-0.954	-1.548	18.54	123	G
2	-0.848	-1.399	18.73	124	G
2	-0.806	-1.293	18.84	125	G
2	-0.806	-1.145	18.99	126	G
2	-0.763	-0.954	19.19	127	G
2	-0.784	-0.721	19.42	128	G
2	-0.890	-0.424	19.73	129	G
2	-0.975	-0.276	19.91	130	G
2	-1.166	-0.042	20.21	131	G
2	-1.230	0.106	20.37	132	G
2	-1.314	0.233	20.52	133	G
2	-1.399	0.403	20.71	134	G
2	-1.463	0.530	20.85	135	G
2	-1.653	0.700	21.11	136	G
2	-1.887	0.806	21.36	137	G
2	-2.077	0.912	21.58	138	G
2	-2.247	1.039	21.79	139	G
2	-2.395	1.145	21.98	140	G
2	-2.671	1.251	22.27	141	G
2	-2.798	1.272	22.40	142	G
2	-2.904	1.230	22.52	143	S
2	-2.968	1.293	22.61	144	S
2	-3.201	1.293	22.84	145	S
2	-3.392	1.378	23.05	146	S
2	-3.625	1.420	23.28	147	S
2	-3.795	1.314	23.48	148	S
2	-3.964	1.166	23.71	149	S
2	-4.134	1.102	23.89	150	S
2	-4.367	0.975	24.16	151	S
2	-4.537	0.848	24.37	152	S
2	-4.685	0.721	24.56	153	S
2	-4.833	0.551	24.79	154	S
2	-4.897	0.297	25.05	155	S
2	-4.918	0.191	25.16	156	S
2	-4.897	-0.021	25.37	157	S
2	-4.791	-0.276	25.65	158	S
2	-4.600	-0.551	25.98	159	S
2	-4.537	-0.636	26.09	160	S
2	-4.452	-0.742	26.22	161	S
2	-4.325	-1.018	26.53	162	S
2	-4.197	-1.230	26.78	163	S
2	-4.049	-1.420	27.02	164	S
2	-3.858	-1.590	27.27	165	S
2	-3.795	-1.653	27.36	166	S
2	-3.625	-1.781	27.57	167	S
2	-3.286	-1.908	27.94	168	S
2	-3.095	-1.950	28.13	169	S
2	-2.841	-2.014	28.39	170	S
2	-2.671	-2.056	28.57	171	S
2	-2.501	-2.120	28.75	172	S
2	-2.353	-2.162	28.90	173	S
2	-2.099	-2.268	29.18	174	S
2	-1.929	-2.311	29.35	175	S
2	-1.632	-2.353	29.65	176	S
2	-1.526	-2.374	29.76	177	S
2	-1.293	-2.353	30.00	178	S
2	-1.060	-2.289	30.24	179	S
2	-0.890	-2.268	30.41	180	S
2	-0.763	-2.268	30.54	181	S
2	-0.530	-2.247	30.77	182	S
2	-0.276	-2.226	31.03	183	S
2	-0.085	-2.183	31.22	184	S
2	0.042	-2.162	31.35	185	S
2	0.148	-2.077	31.49	186	S
2	0.466	-1.971	31.82	187	S
2	0.763	-1.971	32.12	188	S
2	1.039	-1.950	32.39	189	S
2	1.272	-1.887	32.64	190	S
2	1.399	-1.717	32.85	191	S
2	1.653	-1.590	33.13	192	S
2	1.759	-1.569	33.24	193	S
2	1.971	-1.569	33.45	194	S
2	2.162	-1.653	33.66	195	S
2	2.311	-1.781	33.86	196	S
2	2.565	-1.929	34.15	197	S
2	2.735	-2.099	34.39	198	S
2	2.968	-2.268	34.68	199	S
2	3.159	-2.395	34.91	200	S
2	3.265	-2.480	35.04	201	S
2	3.498	-2.607	35.31	202	S
2	3.604	-2.692	35.45	203	S
2	3.752	-2.798	35.63	204	S
2	3.943	-2.925	35.86	205	S
2	4.113	-3.031	36.06	206	S
2	4.388	-3.074	36.34	207	S
2	4.515	-3.074	36.46	208	S
2	4.706	-3.031	36.66	209	S
2	4.876	-3.010	36.83	210	S
2	5.045	-2.989	37.00	211	S
2	5.321	-2.968	37.28	212	S
2	5.448	-2.925	37.41	213	S
2	5.618	-2.819	37.61	214	S
2	5.745	-2.713	37.78	215	S
2	5.893	-2.586	37.97	216	S
2	6.084	-2.374	38.26	217	S
2	6.275	-2.247	38.49	218	S
2	6.487	-2.056	38.77	219	S
2	6.614	-1.971	38.93	220	S
2	6.826	-1.802	39.20	221	S
2	6.953	-1.653	39.39	222	S
2	7.017	-1.442	39.61	223	S
2	7.144	-1.230	39.86	224	S
2	7.229	-0.975	40.13	225	S
2	7.229	-0.657	40.45	226	S
2	7.186	-0.488	40.62	227	S
2	7.165	-0.382	40.73	228	S
2	7.144	-0.191	40.92	229	S
2	7.017	0.064	41.21	230	S
2	6.953	0.148	41.31	231	S
2	6.868	0.276	41.46	232	S
2	6.656	0.636	41.88	233	S
2	6.487	0.784	42.11	234	S
2	6.296	0.912	42.34	235	S
2	6.148	0.933	42.49	236	S
2	5.851	1.081	42.82	237	S
2	5.639	1.102	43.03	238	S
2	5.384	1.081	43.29	239	S
2	5.130	1.039	43.55	240	S
2	5.045	0.975	43.65	241	S
2	4.897	0.848	43.85	242	S
2	4.748	0.742	44.03	243	S
2	4.558	0.700	44.22	244	S
2	4.261	0.594	44.54	245	S
2	4.155	0.488	44.69	246	S
2	4.007	0.382	44.87	247	S
2	3.901	0.276	45.02	248	S
2	3.731	0.127	45.25	249	S
2	3.625	-0.021	45.43	250	S
2	3.477	-0.170	45.64	251	S
2	3.328	-0.382	45.90	252	S
2	3.180	-0.657	46.21	253	S
2	2.989	-0.869	46.50	254	S
2	2.841	-1.018	46.71	255	S
2	2.692	-1.187	46.93	256	S
2	2.480	-1.378	47.22	257	S
2	2.332	-1.548	47.44	258	S
2	2.226	-1.696	47.62	259	S
2	2.099	-1.908	47.87	260	S
2	1.908	-2.141	48.17	261	S
2	1.781	-2.311	48.39	262	S
2	1.696	-2.417	48.52	263	S
2	1.611	-2.586	48.71	264	S
2	1.420	-2.777	48.98	265	S
2	1.314	-2.989	49.22	266	S
2	1.145	-3.243	49.52	267	S
2	1.060	-3.392	49.69	268	S
2	0.933	-3.561	49.91	269	S
2	0.763	-3.710	50.13	270	S
2	0.594	-3.879	50.37	271	S
2	0.466	-4.091	50.62	272	S
2	0.318	-4.219	50.81	273	S
2	0.212	-4.388	51.01	274	S
2	-0.042	-4.579	51.33	275	S
2	-0.085	-4.685	51.45	276	S
2	-0.170	-4.854	51.64	277	S
2	-0.212	-5.003	51.79	278	S
2	-0.170	-5.215	52.01	279	S
2	-0.127	-5.257	52.07	280	S
2	-0.085	-5.384	52.20	281	S
2	-0.148	-5.533	52.36	282	S
2	-0.318	-5.596	52.54	283	S
2	-0.530	-5.702	52.78	284	S
2	-0.678	-5.851	52.99	285	S
2	-0.890	-5.999	53.25	286	S
2	-1.039	-6.190	53.49	287	S
2	-1.145	-6.232	53.60	288	S
2	-0.869	-6.211	53.88	289	S
2	-0.615	-6.148	54.14	290	S
2	-0.424	-6.042	54.36	291	S
2	-0.339	-5.914	54.51	292	S
2	-0.254	-5.766	54.68	293	S
2	-0.064	-5.512	55.00	294	S
2	0.042	-5.321	55.22	295	S
2	0.127	-5.045	55.51	296	S
2	0.276	-4.833	55.77	297	S
2	0.360	-4.621	56.00	298	S
2	0.488	-4.261	56.38	299	S
3	-0.489	-0.787	0.00	0	G
3	-0.404	-0.829	0.10	1	G
3	-0.404	-0.872	0.14	2	G
3	-0.510	-0.872	0.24	3	G
3	-0.574	-0.872	0.31	4	G
3	-0.659	-0.872	0.39	5	G
3	-0.829	-0.872	0.56	6	G
3	-1.084	-0.872	0.82	7	G
3	-1.254	-0.744	1.03	8	G
3	-1.424	-0.595	1.26	9	G
3	-1.595	-0.532	1.44	10	G
3	-1.850	-0.510	1.69	11	G
3	-1.977	-0.532	1.82	12	G
3	-2.147	-0.532	1.99	13	G
3	-2.275	-0.553	2.12	14	G
3	-2.445	-0.595	2.30	15	G
3	-2.573	-0.680	2.45	16	G
3	-2.679	-0.744	2.58	17	G
3	-2.679	-0.765	2.60	18	G
3	-2.573	-0.850	2.73	19	G
3	-2.466	-0.978	2.90	20	G
3	-2.424	-1.063	2.99	21	G
3	-2.445	-0.893	3.17	22	G
3	-2.360	-0.723	3.36	23	G
3	-2.211	-0.638	3.53	24	G
3	-2.169	-0.510	3.66	25	G
3	-2.360	-0.489	3.85	26	G
3	-2.424	-0.532	3.93	27	G
3	-2.573	-0.553	4.08	28	G
3	-2.721	-0.574	4.23	29	G
3	-2.785	-0.574	4.30	30	G
3	-2.998	-0.532	4.51	31	G
3	-3.062	-0.553	4.58	32	G
3	-2.891	-0.638	4.77	33	G
3	-2.785	-0.659	4.88	34	G
3	-2.636	-0.829	5.10	35	G
3	-2.573	-0.914	5.21	36	G
3	-2.551	-1.084	5.38	37	G
3	-2.636	-0.978	5.52	38	G
3	-2.721	-0.957	5.61	39	G
3	-2.870	-0.808	5.82	40	G
3	-2.913	-0.680	5.95	41	G
3	-2.849	-0.532	6.11	42	G
3	-2.721	-0.446	6.27	43	G
3	-2.594	-0.468	6.39	44	G
3	-2.466	-0.595	6.58	45	G
3	-2.445	-0.638	6.62	46	G
3	-2.424	-0.702	6.69	47	G
3	-2.424	-0.808	6.80	48	G
3	-2.466	-0.957	6.95	49	G
3	-2.488	-1.106	7.10	50	G
3	-2.700	-1.276	7.37	51	G
3	-2.828	-1.339	7.52	52	G
3	-2.977	-1.361	7.67	53	G
3	-3.147	-1.510	7.89	54	G
3	-3.274	-1.616	8.06	55	G
3	-3.402	-1.616	8.19	56	G
3	-3.657	-1.616	8.44	57	G
3	-3.763	-1.510	8.59	58	G
3	-3.827	-1.424	8.70	59	G
3	-3.912	-1.361	8.80	60	G
3	-4.040	-1.297	8.95	61	G
3	-4.252	-1.254	9.16	62	G
3	-3.976	-1.339	9.45	63	G
3	-3.869	-1.403	9.58	64	G
3	-3.742	-1.531	9.76	65	G
3	-3.593	-1.552	9.91	66	G
3	-3.444	-1.446	10.09	67	G
3	-3.274	-1.424	10.26	68	G
3	-3.062	-1.446	10.48	69	G
3	-2.913	-1.488	10.63	70	G
3	-2.743	-1.467	10.80	71	G
3	-2.530	-1.297	11.07	72	G
3	-2.424	-1.148	11.26	73	G
3	-2.381	-0.978	11.43	74	G
3	-2.317	-0.744	11.67	75	G
3	-2.254	-0.574	11.86	76	G
3	-2.126	-0.446	12.04	77	G
3	-1.977	-0.276	12.26	78	G
3	-1.786	-0.149	12.49	79	G
3	-1.552	0.064	12.81	80	G
3	-1.339	0.170	13.05	81	G
3	-1.106	0.170	13.28	82	G
3	-0.787	0.255	13.61	83	G
3	-0.489	0.128	13.93	84	G
3	-0.234	0.085	14.19	85	G
3	-0.043	0.064	14.39	86	G
3	0.128	-0.043	14.59	87	G
3	0.255	-0.170	14.77	88	G
3	0.383	-0.276	14.93	89	G
3	0.638	-0.532	15.29	90	G
3	0.787	-0.702	15.52	91	G
3	0.957	-0.893	15.78	92	G
3	1.063	-1.042	15.96	93	G
3	1.212	-1.191	16.17	94	G
3	1.361	-1.318	16.36	95	G
3	1.658	-1.403	16.67	96	G
3	1.935	-1.510	16.97	97	G
3	2.147	-1.510	17.18	98	G
3	2.339	-1.595	17.39	99	G
3	2.509	-1.658	17.57	100	G
3	2.615	-1.828	17.77	101	G
3	2.764	-1.956	17.97	102	G
3	2.977	-2.062	18.21	103	G
3	3.253	-2.190	18.51	104	G
3	3.444	-2.232	18.71	105	G
3	3.572	-2.296	18.85	106	G
3	3.721	-2.424	19.05	107	G
3	3.933	-2.551	19.30	108	G
3	4.040	-2.658	19.45	109	G
3	4.061	-2.679	19.48	110	G
3	4.146	-2.551	19.63	111	G
3	4.146	-2.424	19.76	112	G
3	3.912	-2.232	20.06	113	G
3	3.827	-2.126	20.19	114	G
3	3.784	-1.935	20.39	115	G
3	3.699	-1.765	20.58	116	G
3	3.636	-1.595	20.76	117	G
3	3.487	-1.467	20.96	118	G
3	3.274	-1.297	21.23	119	G
3	3.083	-1.191	21.45	120	G
3	2.891	-1.297	21.67	121	G
3	2.615	-1.361	21.95	122	G
3	2.360	-1.382	22.21	123	G
3	2.147	-1.424	22.43	124	G
3	1.871	-1.446	22.70	125	G
3	1.595	-1.382	22.99	126	G
3	1.233	-1.403	23.35	127	G
3	1.106	-1.382	23.48	128	G
3	0.744	-1.276	23.85	129	G
3	0.595	-1.276	24.00	130	G
3	0.383	-1.318	24.22	131	G
3	0.255	-1.318	24.35	132	G
3	-0.021	-1.361	24.63	133	G
3	-0.255	-1.382	24.86	134	G
3	-0.340	-1.446	24.97	135	G
3	-0.617	-1.510	25.25	136	G
3	-0.787	-1.658	25.48	137	G
3	-1.106	-1.701	25.80	138	G
3	-1.318	-1.701	26.01	139	G
3	-1.595	-1.701	26.29	140	G
3	-1.786	-1.701	26.48	141	G
3	-1.977	-1.680	26.67	142	G
3	-2.211	-1.616	26.91	143	G
3	-2.424	-1.616	27.13	144	G
3	-2.679	-1.637	27.38	145	G
3	-2.934	-1.637	27.64	146	G
3	-3.189	-1.552	27.91	147	G
3	-3.338	-1.531	28.06	148	G
3	-3.487	-1.531	28.21	149	G
3	-3.721	-1.424	28.46	150	G
3	-3.997	-1.318	28.76	151	G
3	-4.188	-1.233	28.97	152	G
3	-4.380	-1.106	29.20	153	G
3	-4.550	-1.021	29.39	154	G
3	-4.762	-0.872	29.65	155	G
3	-4.954	-0.787	29.86	156	G
3	-5.230	-0.659	30.16	157	G
3	-5.485	-0.638	30.42	158	G
3	-5.719	-0.574	30.66	159	G
3	-5.932	-0.532	30.88	160	G
3	-6.123	-0.574	31.07	161	G
3	-6.272	-0.659	31.25	162	G
3	-6.506	-0.680	31.48	163	G
3	-6.655	-0.829	31.69	164	G
3	-6.846	-0.935	31.91	165	G
3	-6.952	-0.957	32.02	166	G
3	-7.059	-0.978	32.13	167	G
3	-7.059	-0.999	32.15	168	G
3	-7.059	-1.042	32.19	169	G
3	-7.080	-1.021	32.22	170	G
3	-7.122	-1.297	32.50	171	G
3	-7.101	-1.361	32.57	172	G
3	-7.101	-1.488	32.69	173	G
3	-7.016	-1.637	32.87	174	G
3	-6.974	-1.701	32.94	175	G
3	-6.888	-1.956	33.21	176	G
3	-6.825	-2.147	33.41	177	G
3	-6.718	-2.509	33.79	178	G
3	-6.676	-2.658	33.94	179	G
3	-6.612	-2.828	34.13	180	G
3	-6.548	-2.934	34.25	181	G
3	-6.485	-3.083	34.41	182	G
3	-6.378	-3.274	34.63	183	G
3	-6.293	-3.423	34.80	184	G
3	-6.123	-3.678	35.11	185	G
3	-5.974	-3.912	35.39	186	G
3	-5.847	-4.358	35.85	187	G
3	-5.762	-4.422	35.96	188	G
3	-5.592	-4.571	36.18	189	G
3	-5.464	-4.720	36.38	190	G
3	-5.273	-4.933	36.67	191	G
3	-5.060	-5.124	36.95	192	G
3	-4.869	-5.315	37.22	193	G
3	-4.699	-5.485	37.46	194	G
3	-4.529	-5.613	37.68	195	G
3	-4.380	-5.698	37.85	196	G
3	-4.188	-5.825	38.08	197	G
3	-3.869	-6.017	38.45	198	G
3	-3.636	-6.187	38.74	199	G
3	-3.423	-6.293	38.98	200	G
3	-3.104	-6.442	39.33	201	G
3	-2.849	-6.591	39.62	202	G
3	-2.573	-6.718	39.93	203	G
3	-2.360	-6.846	40.17	204	G
3	-2.084	-6.974	40.48	205	G
3	-1.743	-7.101	40.84	206	G
3	-1.531	-7.122	41.06	207	G
3	-1.276	-7.165	41.31	208	G
3	-1.042	-7.186	41.55	209	G
3	-0.957	-7.207	41.64	210	G
3	-0.850	-7.250	41.75	211	G
3	-0.787	-7.271	41.82	212	G
3	-0.489	-7.314	42.12	213	G
3	0.000	-7.292	42.61	214	G
3	0.276	-7.314	42.89	215	G
3	0.574	-7.229	43.20	216	G
3	0.744	-7.229	43.37	217	G
3	0.872	-7.229	43.49	218	G
3	0.957	-7.186	43.59	219	G
3	1.233	-7.186	43.87	220	G
3	1.531	-7.122	44.17	221	G
3	1.722	-7.059	44.37	222	G
3	1.871	-6.952	44.55	223	G
3	1.999	-6.888	44.70	224	G
3	2.169	-6.761	44.91	225	G
3	2.360	-6.633	45.14	226	G
3	2.509	-6.421	45.40	227	G
3	2.636	-6.293	45.58	228	G
3	2.828	-6.144	45.82	229	G
3	2.955	-5.996	46.02	230	G
3	3.104	-5.868	46.21	231	G
3	3.338	-5.634	46.54	232	G
3	3.529	-5.443	46.82	233	G
3	3.593	-5.273	47.00	234	G
3	3.614	-4.975	47.30	235	G
3	3.614	-4.677	47.59	236	G
3	3.614	-4.358	47.91	237	G
3	3.636	-4.040	48.23	238	G
3	3.742	-3.848	48.45	239	G
3	3.784	-3.699	48.60	240	G
3	3.721	-3.508	48.81	241	G
3	3.699	-3.338	48.98	242	G
3	3.614	-3.062	49.27	243	G
3	3.529	-2.764	49.58	244	G
3	3.466	-2.594	49.76	245	G
3	3.317	-2.402	50.00	246	G
3	3.253	-2.169	50.24	247	G
3	3.189	-1.913	50.51	248	G
3	3.189	-1.658	50.76	249	G
3	3.210	-1.510	50.91	250	G
3	3.232	-1.297	51.13	251	G
3	3.274	-1.169	51.26	252	G
3	3.380	-0.978	51.48	253	G
3	3.487	-0.744	51.74	254	G
3	3.636	-0.532	52.00	255	G
3	3.848	-0.298	52.31	256	G
3	3.976	-0.191	52.48	257	G
3	4.146	0.085	52.80	258	G
3	4.231	0.255	52.99	259	G
3	4.358	0.425	53.20	260	G
3	4.444	0.617	53.41	261	G
3	4.571	0.787	53.63	262	G
3	4.720	0.978	53.87	263	G
3	4.890	1.148	54.11	264	G
3	5.039	1.361	54.37	265	G
3	5.081	1.510	54.52	266	G
3	5.251	1.658	54.75	267	G
3	5.166	1.913	55.02	268	G
3	4.954	2.062	55.28	269	G
3	4.699	2.211	55.57	270	G
3	4.507	2.254	55.77	271	G
3	4.231	2.275	56.05	272	G
3	4.061	2.275	56.22	273	G
3	3.763	2.190	56.53	274	G
3	3.529	2.190	56.76	275	G
3	3.317	2.296	57.00	276	G
3	3.125	2.339	57.19	277	G
3	2.891	2.381	57.43	278	G
3	2.679	2.402	57.65	279	G
3	2.445	2.445	57.88	280	G
3	2.317	2.466	58.01	281	G
3	2.062	2.551	58.28	282	G
3	1.765	2.636	58.59	283	G
3	1.573	2.764	58.82	284	G
3	1.403	2.891	59.03	285	G
3	1.169	2.913	59.27	286	G
3	0.957	2.998	59.50	287	G
3	0.808	3.019	59.65	288	G
3	0.638	3.083	59.83	289	G
3	0.383	3.210	60.11	290	G
3	0.085	3.317	60.43	291	G
3	-0.085	3.402	60.62	292	G
3	-0.276	3.508	60.84	293	G
3	-0.446	3.551	61.02	294	G
3	-0.574	3.508	61.15	295	G
3	-0.744	3.444	61.33	296	G
3	-0.893	3.402	61.49	297	G
3	-1.254	3.444	61.85	298	G
3	-1.361	3.466	61.96	299	G
4	0.256	-1.384	0.00	0	R
4	0.234	-1.256	0.13	1	R
4	0.170	-1.171	0.24	2	R
4	0.170	-1.107	0.30	3	R
4	0.128	-1.043	0.38	4	R
4	0.128	-1.043	0.38	5	R
4	0.106	-1.043	0.40	6	R
4	0.064	-1.043	0.44	7	R
4	0.043	-1.043	0.46	8	R
4	-0.064	-1.001	0.58	9	R
4	-0.085	-0.873	0.71	10	R
4	0.000	-0.809	0.81	11	R
4	0.256	-0.788	1.07	12	R
4	0.298	-0.809	1.12	13	R
4	0.298	-0.724	1.20	14	R
4	0.298	-0.681	1.24	15	R
4	0.447	-0.873	1.49	16	R
4	0.447	-0.958	1.57	17	R
4	0.277	-0.979	1.74	18	R
4	0.170	-0.937	1.86	19	R
4	0.106	-0.873	1.95	20	R
4	0.064	-0.809	2.03	21	R
4	0.106	-0.767	2.09	22	R
4	0.256	-0.724	2.24	23	R
4	0.298	-0.724	2.28	24	R
4	0.362	-0.724	2.35	25	R
4	0.362	-0.745	2.37	26	R
4	0.362	-0.788	2.41	27	R
4	0.362	-0.830	2.45	28	R
4	0.341	-0.767	2.52	29	R
4	0.256	-0.681	2.64	30	R
4	0.256	-0.681	2.64	31	R
4	0.256	-0.767	2.73	32	R
4	0.192	-0.809	2.80	33	R
4	0.085	-0.894	2.94	34	R
4	-0.021	-0.873	3.05	35	R
4	-0.043	-0.852	3.08	36	R
4	-0.043	-0.809	3.12	37	R
4	0.000	-0.745	3.20	38	R
4	0.043	-0.660	3.29	39	R
4	0.128	-0.596	3.40	40	R
4	0.149	-0.617	3.43	41	R
4	0.192	-0.511	3.54	42	R
4	0.213	-0.554	3.59	43	R
4	0.256	-0.703	3.75	44	R
4	0.234	-0.852	3.90	45	R
4	0.192	-0.937	3.99	46	R
4	0.085	-0.958	4.10	47	R
4	-0.064	-0.958	4.25	48	R
4	-0.149	-0.958	4.34	49	R
4	-0.213	-0.894	4.43	50	R
4	-0.298	-0.809	4.55	51	R
4	-0.149	-0.681	4.74	52	R
4	0.021	-0.724	4.92	53	R
4	0.234	-0.703	5.13	54	R
4	0.277	-0.639	5.21	55	R
4	0.341	-0.511	5.35	56	R
4	0.426	-0.426	5.47	57	R
4	0.490	-0.341	5.58	58	R
4	0.639	-0.256	5.75	59	R
4	0.596	-0.341	5.85	60	R
4	0.554	-0.213	5.98	61	R
4	0.426	-0.064	6.18	62	R
4	0.341	-0.021	6.27	63	R
4	0.106	0.000	6.51	64	R
4	0.064	0.000	6.55	65	R
4	0.213	-0.043	6.70	66	R
4	0.575	-0.085	7.07	67	R
4	0.745	-0.043	7.24	68	R
4	0.830	0.064	7.38	69	R
4	0.979	0.128	7.54	70	G
4	1.256	0.256	7.85	71	G
4	1.384	0.405	8.04	72	G
4	1.533	0.554	8.25	73	G
4	1.618	0.617	8.36	74	G
4	1.640	0.617	8.38	75	G
4	1.640	0.554	8.45	76	G
4	1.533	0.298	8.72	77	G
4	1.576	0.106	8.92	78	G
4	1.767	-0.064	9.18	79	G
4	1.852	-0.128	9.28	80	G
4	1.959	-0.256	9.45	81	G
4	2.044	-0.383	9.60	82	G
4	2.172	-0.511	9.78	83	G
4	2.278	-0.575	9.91	84	G
4	2.491	-0.703	10.16	85	G
4	2.768	-0.788	10.45	86	G
4	2.981	-0.830	10.66	87	G
4	3.173	-0.809	10.86	88	G
4	3.300	-0.767	10.99	89	G
4	3.449	-0.660	11.17	90	G
4	3.556	-0.426	11.43	91	G
4	3.556	-0.213	11.64	92	G
4	3.556	-0.021	11.83	93	G
4	3.598	0.192	12.05	94	G
4	3.577	0.362	12.22	95	G
4	3.577	0.617	12.48	96	G
4	3.598	0.830	12.69	97	G
4	3.641	0.894	12.77	98	G
4	3.896	0.894	13.03	99	G
4	4.088	1.043	13.27	100	G
4	4.216	1.128	13.42	101	G
4	4.322	1.256	13.59	102	G
4	4.493	1.427	13.83	103	G
4	4.578	1.490	13.94	104	G
4	4.940	1.341	14.33	105	G
4	5.089	1.299	14.48	106	G
4	5.131	1.299	14.52	107	G
4	5.280	1.256	14.68	108	G
4	5.515	1.171	14.93	109	G
4	5.728	1.086	15.16	110	G
4	5.919	1.043	15.35	111	G
4	6.026	0.958	15.49	112	G
4	6.090	0.894	15.58	113	G
4	6.302	0.703	15.87	114	G
4	6.494	0.511	16.14	115	G
4	6.643	0.362	16.35	116	G
4	6.750	0.170	16.57	117	G
4	6.835	0.021	16.74	118	G
4	6.877	-0.043	16.82	119	G
4	6.984	-0.170	16.98	120	G
4	7.090	-0.277	17.13	121	G
4	7.197	-0.298	17.24	122	G
4	7.261	-0.405	17.37	123	G
4	7.346	-0.213	17.58	124	G
4	7.282	0.064	17.86	125	G
4	7.303	0.277	18.07	126	G
4	7.303	0.511	18.31	127	G
4	7.261	0.724	18.53	128	G
4	7.261	0.894	18.70	129	G
4	7.197	1.128	18.94	130	G
4	7.175	1.278	19.09	131	G
4	7.154	1.490	19.30	132	G
4	7.133	1.640	19.45	133	G
4	7.048	1.810	19.64	134	G
4	6.984	1.980	19.83	135	G
4	6.941	2.193	20.04	136	G
4	6.750	2.683	20.57	137	G
4	6.686	2.832	20.73	138	G
4	6.537	3.066	21.01	139	G
4	6.473	3.236	21.19	140	G
4	6.388	3.471	21.44	141	G
4	6.281	3.662	21.66	142	G
4	6.175	3.833	21.86	143	G
4	6.068	4.024	22.08	144	G
4	5.962	4.173	22.26	145	G
4	5.834	4.365	22.49	146	G
4	5.728	4.471	22.64	147	G
4	5.579	4.663	22.89	148	G
4	5.493	4.791	23.04	149	G
4	5.366	4.919	23.22	150	G
4	5.302	4.982	23.31	151	G
4	5.238	5.025	23.39	152	G
4	5.131	5.131	23.54	153	G
4	5.046	5.217	23.66	154	G
4	5.025	5.217	23.68	155	G
4	5.025	5.217	23.68	156	G
4	4.919	5.131	23.82	157	G
4	5.004	4.897	24.07	158	G
4	5.110	4.706	24.28	159	G
4	5.302	4.493	24.57	160	G
4	5.387	4.407	24.69	161	G
4	5.472	4.237	24.88	162	G
4	5.536	4.152	24.99	163	G
4	5.642	4.003	25.17	164	G
4	5.749	3.854	25.35	165	G
4	5.855	3.747	25.51	166	G
4	6.068	3.535	25.81	167	G
4	6.281	3.364	26.08	168	G
4	6.409	3.215	26.28	169	G
4	6.537	3.045	26.49	170	G
4	6.601	2.853	26.69	171	G
4	6.643	2.662	26.89	172	G
4	6.771	2.491	27.10	173	G
4	6.856	2.363	27.25	174	G
4	7.026	2.023	27.63	175	G
4	7.048	1.959	27.70	176	G
4	7.069	1.767	27.89	177	G
4	7.154	1.490	28.18	178	G
4	7.239	1.235	28.45	179	G
4	7.303	0.937	28.76	180	G
4	7.303	0.788	28.91	181	G
4	7.303	0.639	29.06	182	G
4	7.325	0.575	29.12	183	G
4	7.325	0.554	29.14	184	G
4	7.325	0.341	29.36	185	G
4	7.325	0.192	29.51	186	G
4	7.282	0.085	29.62	187	G
4	7.239	-0.277	29.99	188	G
4	7.282	-0.660	30.37	189	G
4	7.282	-0.894	30.61	190	G
4	7.282	-1.043	30.75	191	G
4	7.261	-1.214	30.93	192	G
4	7.218	-1.554	31.27	193	G
4	7.133	-1.789	31.52	194	G
4	7.048	-2.001	31.75	195	G
4	6.899	-2.342	32.12	196	G
4	6.792	-2.534	32.34	197	G
4	6.664	-2.747	32.59	198	G
4	6.515	-2.981	32.86	199	G
4	6.324	-3.258	33.20	200	G
4	6.196	-3.598	33.57	201	G
4	6.132	-3.769	33.75	202	G
4	6.090	-3.833	33.82	203	G
4	5.877	-4.216	34.26	204	G
4	5.855	-4.344	34.39	205	G
4	5.770	-4.514	34.58	206	G
4	5.664	-4.684	34.78	207	G
4	5.536	-4.812	34.96	208	G
4	5.430	-4.940	35.13	209	G
4	5.280	-5.131	35.37	210	G
4	5.110	-5.280	35.60	211	G
4	4.961	-5.387	35.78	212	G
4	4.855	-5.472	35.92	213	G
4	4.791	-5.557	36.03	214	G
4	4.642	-5.642	36.20	215	G
4	4.407	-5.855	36.51	216	G
4	4.216	-5.941	36.72	217	G
4	4.003	-6.090	36.98	218	G
4	3.726	-6.239	37.30	219	G
4	3.428	-6.409	37.64	220	G
4	3.258	-6.494	37.83	221	G
4	3.023	-6.579	38.08	222	G
4	2.789	-6.664	38.33	223	G
4	2.534	-6.771	38.61	224	G
4	2.278	-6.877	38.88	225	G
4	2.001	-6.963	39.17	226	G
4	1.703	-7.069	39.49	227	G
4	1.533	-7.112	39.67	228	G
4	1.320	-7.175	39.89	229	G
4	1.043	-7.175	40.16	230	G
4	0.788	-7.239	40.43	231	G
4	0.511	-7.239	40.70	232	G
4	0.319	-7.239	40.90	233	G
4	-0.021	-7.218	41.24	234	G
4	-0.234	-7.218	41.45	235	G
4	-0.554	-7.197	41.77	236	G
4	-0.745	-7.154	41.97	237	G
4	-1.043	-7.112	42.27	238	G
4	-1.363	-7.026	42.60	239	G
4	-1.640	-6.963	42.88	240	G
4	-1.959	-6.877	43.21	241	G
4	-2.214	-6.856	43.47	242	G
4	-2.427	-6.750	43.71	243	G
4	-2.662	-6.622	43.97	244	G
4	-2.853	-6.515	44.19	245	G
4	-3.066	-6.430	44.42	246	G
4	-3.194	-6.345	44.58	247	G
4	-3.407	-6.153	44.86	248	G
4	-3.598	-6.068	45.07	249	G
4	-3.705	-6.026	45.19	250	G
4	-3.918	-5.898	45.44	251	G
4	-4.109	-5.728	45.69	252	G
4	-4.407	-5.557	46.04	253	G
4	-4.620	-5.408	46.30	254	G
4	-4.748	-5.280	46.48	255	G
4	-4.982	-5.110	46.77	256	G
4	-5.153	-4.982	46.98	257	G
4	-5.323	-4.791	47.23	258	G
4	-5.451	-4.663	47.42	259	G
4	-5.621	-4.450	47.69	260	G
4	-5.728	-4.280	47.89	261	G
4	-5.877	-4.067	48.15	262	G
4	-5.983	-3.875	48.37	263	G
4	-6.132	-3.641	48.65	264	G
4	-6.302	-3.322	49.01	265	G
4	-6.366	-3.151	49.19	266	G
4	-6.409	-2.960	49.39	267	G
4	-6.452	-2.874	49.48	268	G
4	-6.579	-2.619	49.77	269	G
4	-6.664	-2.449	49.96	270	G
4	-6.750	-2.278	50.15	271	G
4	-6.814	-2.023	50.41	272	G
4	-6.835	-1.831	50.60	273	G
4	-6.856	-1.661	50.78	274	G
4	-6.856	-1.490	50.95	275	G
4	-6.920	-1.299	51.15	276	G
4	-6.941	-1.214	51.24	277	G
4	-6.941	-1.192	51.26	278	G
4	-6.920	-1.171	51.29	279	G
4	-6.856	-1.150	51.35	280	G
4	-6.963	-0.916	51.61	281	G
4	-6.984	-0.830	51.70	282	G
4	-6.984	-0.660	51.87	283	G
4	-6.984	-0.490	52.04	284	G
4	-6.984	-0.788	52.34	285	G
4	-7.090	-0.937	52.52	286	G
4	-7.090	-1.022	52.61	287	G
4	-7.090	-1.107	52.69	288	G
4	-7.069	-1.278	52.86	289	G
4	-7.048	-1.384	52.97	290	G
4	-6.856	-1.682	53.33	291	G
4	-6.792	-1.980	53.63	292	G
4	-6.686	-2.214	53.89	293	G
4	-6.622	-2.491	54.17	294	G
4	-6.579	-2.683	54.37	295	G
4	-6.473	-2.938	54.65	296	G
4	-6.366	-3.151	54.88	297	G
4	-6.324	-3.279	55.02	298	G
4	-6.217	-3.407	55.18	299	G
5	-0.110	1.174	0.00	0	R
5	0.038	1.280	0.18	1	R
5	0.123	1.386	0.32	2	R
5	0.335	1.449	0.54	3	R
5	0.526	1.513	0.74	4	R
5	0.568	1.513	0.78	5	R
5	0.611	1.470	0.84	6	R
5	0.717	1.470	0.95	7	R
5	0.759	1.364	1.06	8	R
5	0.759	1.301	1.13	9	R
5	0.738	1.449	1.28	10	R
5	0.653	1.449	1.36	11	R
5	0.547	1.407	1.48	12	R
5	0.674	1.428	1.60	13	R
5	0.717	1.301	1.74	14	R
5	0.483	1.195	1.99	15	R
5	0.356	1.322	2.17	16	R
5	0.229	1.470	2.37	17	R
5	0.208	1.513	2.42	18	R
5	0.377	1.492	2.59	19	R
5	0.547	1.513	2.76	20	R
5	0.632	1.513	2.84	21	R
5	0.695	1.449	2.93	22	R
5	0.653	1.343	3.05	23	R
5	0.547	1.322	3.16	24	R
5	0.505	1.237	3.25	25	R
5	0.420	1.068	3.44	26	R
5	0.399	0.919	3.59	27	R
5	0.399	0.856	3.65	28	R
5	0.399	0.813	3.70	29	R
5	0.144	1.301	4.25	30	R
5	0.187	1.386	4.34	31	R
5	0.441	1.470	4.61	32	R
5	0.526	1.470	4.69	33	R
5	0.589	1.428	4.77	34	R
5	0.674	1.364	4.88	35	R
5	0.695	1.322	4.92	36	R
5	0.483	1.258	5.15	37	R
5	0.399	1.216	5.24	38	R
5	0.271	1.152	5.38	39	R
5	0.081	1.046	5.60	40	R
5	-0.089	0.898	5.83	41	R
5	-0.153	0.750	5.99	42	G
5	-0.386	0.495	6.33	43	G
5	-0.471	0.347	6.50	44	G
5	-0.598	0.241	6.67	45	G
5	-0.725	0.071	6.88	46	G
5	-0.895	-0.141	7.15	47	G
5	-0.979	-0.268	7.31	48	G
5	-1.064	-0.501	7.55	49	G
5	-1.128	-0.607	7.68	50	G
5	-1.191	-0.650	7.75	51	G
5	-1.297	-0.692	7.87	52	G
5	-1.234	-0.014	8.55	53	G
5	-1.107	0.008	8.68	54	G
5	-0.895	0.029	8.89	55	G
5	-0.810	0.008	8.98	56	G
5	-0.704	-0.204	9.22	57	G
5	-0.640	-0.353	9.38	58	G
5	-0.555	-0.501	9.55	59	G
5	-0.492	-0.777	9.83	60	G
5	-0.449	-1.031	10.09	61	G
5	-0.449	-1.455	10.51	62	G
5	-0.683	-1.349	10.77	63	G
5	-0.704	-1.498	10.92	64	G
5	-0.831	-1.795	11.24	65	G
5	-0.895	-1.943	11.40	66	G
5	-0.895	-2.070	11.53	67	G
5	-0.895	-2.113	11.57	68	G
5	-0.831	-2.197	11.68	69	G
5	-0.958	-2.261	11.82	70	G
5	-1.022	-2.282	11.89	71	G
5	-1.107	-1.985	12.20	72	G
5	-1.043	-1.795	12.40	73	G
5	-0.979	-1.667	12.54	74	G
5	-0.810	-1.455	12.81	75	G
5	-0.704	-1.349	12.96	76	G
5	-0.661	-1.137	13.18	77	G
5	-0.640	-0.904	13.41	78	G
5	-0.619	-0.692	13.63	79	G
5	-0.598	-0.544	13.78	80	G
5	-0.640	-0.353	13.97	81	G
5	-0.683	-0.056	14.27	82	G
5	-0.767	0.220	14.56	83	G
5	-0.895	0.495	14.86	84	G
5	-0.958	0.665	15.04	85	G
5	-1.043	0.856	15.25	86	G
5	-1.191	1.068	15.51	87	G
5	-1.255	1.258	15.71	88	G
5	-1.382	1.428	15.92	89	G
5	-1.446	1.598	16.11	90	G
5	-1.509	1.682	16.21	91	G
5	-1.679	1.831	16.44	92	G
5	-1.849	1.916	16.63	93	G
5	-2.082	1.873	16.86	94	G
5	-2.251	1.810	17.04	95	G
5	-2.400	1.704	17.23	96	G
5	-2.591	1.682	17.42	97	G
5	-2.697	1.682	17.52	98	G
5	-2.930	1.725	17.76	99	G
5	-3.142	1.873	18.02	100	G
5	-3.354	1.979	18.26	101	G
5	-3.566	2.022	18.47	102	G
5	-3.799	2.022	18.71	103	G
5	-3.969	2.064	18.88	104	G
5	-4.096	2.085	19.01	105	G
5	-4.287	2.191	19.23	106	G
5	-4.499	2.255	19.45	107	G
5	-4.032	1.958	20.00	108	G
5	-4.032	1.937	20.02	109	G
5	-3.969	1.852	20.13	110	G
5	-3.820	2.043	20.37	111	G
5	-3.757	2.191	20.53	112	G
5	-3.757	2.340	20.68	113	G
5	-3.778	2.636	20.98	114	G
5	-3.778	2.785	21.13	115	G
5	-3.863	2.997	21.36	116	G
5	-3.905	3.103	21.47	117	G
5	-4.053	3.209	21.65	118	G
5	-4.244	3.315	21.87	119	G
5	-4.393	3.357	22.03	120	G
5	-4.626	3.357	22.26	121	G
5	-4.774	3.294	22.42	122	G
5	-4.986	3.124	22.69	123	G
5	-5.156	2.997	22.90	124	G
5	-5.241	2.933	23.01	125	G
5	-5.389	2.848	23.18	126	G
5	-5.601	2.615	23.50	127	G
5	-5.728	2.446	23.71	128	G
5	-5.855	2.318	23.89	129	G
5	-6.004	2.191	24.08	130	G
5	-6.216	2.022	24.35	131	G
5	-6.576	1.470	25.01	132	G
5	-6.576	1.449	25.03	133	G
5	-6.703	1.322	25.21	134	G
5	-6.746	1.152	25.39	135	G
5	-6.831	1.025	25.54	136	G
5	-6.873	0.877	25.70	137	G
5	-6.915	0.686	25.89	138	G
5	-7.000	0.495	26.10	139	G
5	-7.021	0.347	26.25	140	G
5	-7.043	0.092	26.51	141	G
5	-7.043	-0.077	26.68	142	G
5	-7.021	-0.247	26.85	143	G
5	-7.000	-0.459	27.06	144	G
5	-6.937	-0.671	27.28	145	G
5	-6.937	-0.840	27.45	146	G
5	-6.937	-1.052	27.66	147	G
5	-6.915	-1.328	27.94	148	G
5	-6.809	-1.583	28.21	149	G
5	-6.831	-1.879	28.51	150	G
5	-6.640	-2.007	28.74	151	G
5	-6.597	-2.155	28.90	152	G
5	-6.555	-2.303	29.05	153	G
5	-6.491	-2.515	29.27	154	G
5	-6.407	-2.685	29.46	155	G
5	-6.364	-2.791	29.57	156	G
5	-6.237	-3.045	29.86	157	G
5	-6.173	-3.173	30.00	158	G
5	-6.131	-3.363	30.20	159	G
5	-6.046	-3.554	30.41	160	G
5	-5.961	-3.787	30.65	161	G
5	-5.898	-3.893	30.78	162	G
5	-5.686	-4.148	31.11	163	G
5	-5.559	-4.296	31.30	164	G
5	-5.410	-4.466	31.53	165	G
5	-5.304	-4.593	31.70	166	G
5	-5.135	-4.741	31.92	167	G
5	-5.007	-4.847	32.09	168	G
5	-4.838	-4.996	32.31	169	G
5	-4.647	-5.187	32.58	170	G
5	-4.520	-5.293	32.75	171	G
5	-4.371	-5.377	32.92	172	G
5	-4.308	-5.399	32.98	173	G
5	-4.181	-5.399	33.11	174	G
5	-4.138	-5.356	33.17	175	G
5	-4.011	-5.250	33.34	176	G
5	-3.926	-5.081	33.53	177	G
5	-3.778	-4.932	33.74	178	G
5	-3.651	-4.763	33.95	179	G
5	-3.608	-4.699	34.03	180	G
5	-3.566	-4.529	34.20	181	G
5	-3.523	-4.275	34.46	182	G
5	-3.417	-4.127	34.64	183	G
5	-3.333	-3.978	34.81	184	G
5	-3.290	-3.787	35.01	185	G
5	-3.269	-3.597	35.20	186	G
5	-3.269	-3.363	35.43	187	G
5	-3.269	-3.151	35.64	188	G
5	-3.290	-2.961	35.84	189	G
5	-3.375	-2.791	36.03	190	G
5	-3.396	-2.558	36.26	191	G
5	-3.439	-2.367	36.46	192	G
5	-3.523	-2.091	36.74	193	G
5	-3.566	-1.858	36.98	194	G
5	-3.608	-1.689	37.16	195	G
5	-3.735	-1.455	37.42	196	G
5	-3.799	-1.264	37.62	197	G
5	-3.926	-1.116	37.82	198	G
5	-4.032	-0.862	38.09	199	G
5	-4.159	-0.692	38.31	200	G
5	-4.223	-0.607	38.41	201	G
5	-4.435	-0.544	38.63	202	G
5	-4.711	-0.522	38.91	203	G
5	-4.838	-0.565	39.04	204	G
5	-5.050	-0.650	39.27	205	G
5	-5.198	-0.713	39.43	206	G
5	-5.410	-0.713	39.64	207	G
5	-5.601	-0.713	39.84	208	G
5	-5.813	-0.734	40.05	209	G
5	-5.983	-0.840	40.25	210	G
5	-6.152	-0.862	40.42	211	G
5	-6.343	-0.862	40.61	212	G
5	-6.555	-0.862	40.82	213	G
5	-6.640	-0.862	40.91	214	G
5	-6.725	-0.862	40.99	215	G
5	-6.809	-0.862	41.08	216	G
5	-6.915	-0.798	41.20	217	G
5	-7.021	-0.650	41.38	218	G
5	-7.106	-0.416	41.63	219	G
5	-7.106	-0.204	41.84	220	G
5	-7.085	0.156	42.20	221	G
5	-7.021	0.432	42.49	222	G
5	-6.979	0.622	42.68	223	G
5	-6.958	0.898	42.96	224	G
5	-6.915	1.046	43.11	225	G
5	-6.852	1.216	43.29	226	G
5	-6.809	1.492	43.57	227	G
5	-6.746	1.746	43.84	228	G
5	-6.682	2.000	44.10	229	G
5	-6.640	2.212	44.31	230	G
5	-6.555	2.467	44.58	231	G
5	-6.407	2.806	44.95	232	G
5	-6.364	3.018	45.17	233	G
5	-6.301	3.166	45.33	234	G
5	-6.152	3.315	45.54	235	G
5	-6.089	3.590	45.82	236	G
5	-6.046	3.718	45.96	237	G
5	-5.919	3.887	46.17	238	G
5	-5.877	3.972	46.26	239	G
5	-5.749	4.163	46.49	240	G
5	-5.643	4.354	46.71	241	G
5	-5.559	4.502	46.88	242	G
5	-5.474	4.587	47.00	243	G
5	-5.325	4.735	47.21	244	G
5	-5.135	4.905	47.47	245	G
5	-4.944	5.074	47.72	246	G
5	-4.795	5.244	47.95	247	G
5	-4.711	5.350	48.08	248	G
5	-4.541	5.541	48.34	249	G
5	-4.265	5.710	48.66	250	G
5	-4.159	5.753	48.78	251	G
5	-3.990	5.901	49.00	252	G
5	-3.841	6.007	49.18	253	G
5	-3.693	6.092	49.36	254	G
5	-3.545	6.156	49.52	255	G
5	-3.375	6.219	49.70	256	G
5	-3.184	6.304	49.91	257	G
5	-3.036	6.389	50.08	258	G
5	-2.760	6.537	50.39	259	G
5	-2.527	6.601	50.63	260	G
5	-2.379	6.686	50.80	261	G
5	-2.230	6.770	50.97	262	G
5	-1.976	6.855	51.24	263	G
5	-1.721	6.940	51.51	264	G
5	-1.361	6.940	51.87	265	G
5	-1.213	6.982	52.03	266	G
5	-0.979	7.046	52.27	267	G
5	-0.725	7.046	52.52	268	G
5	-0.534	7.110	52.72	269	G
5	-0.301	7.152	52.96	270	G
5	0.059	7.237	53.33	271	G
5	0.377	7.237	53.65	272	G
5	0.589	7.258	53.86	273	G
5	0.738	7.258	54.01	274	G
5	0.950	7.194	54.23	275	G
5	1.056	7.173	54.34	276	G
5	1.289	7.110	54.58	277	G
5	1.522	7.046	54.82	278	G
5	1.798	7.004	55.10	279	G
5	2.010	7.004	55.31	280	G
5	2.243	6.940	55.55	281	G
5	2.434	6.855	55.76	282	G
5	2.582	6.749	55.95	283	G
5	2.646	6.707	56.02	284	G
5	2.837	6.643	56.22	285	G
5	3.133	6.474	56.57	286	G
5	3.303	6.368	56.77	287	G
5	3.536	6.283	57.01	288	G
5	3.685	6.198	57.18	289	G
5	3.854	6.050	57.41	290	G
5	4.087	5.901	57.69	291	G
5	4.193	5.838	57.81	292	G
5	4.278	5.795	57.90	293	G
5	4.405	5.710	58.06	294	G
5	4.533	5.583	58.24	295	G
5	4.702	5.414	58.48	296	G
5	4.893	5.244	58.73	297	G
5	5.084	5.096	58.97	298	G
5	5.465	4.735	59.50	299	G
6	-0.483	0.530	0.00	0	R
6	-0.291	0.509	0.19	1	R
6	-0.206	0.594	0.31	2	R
6	-0.057	0.658	0.48	3	R
6	0.156	0.679	0.69	4	R
6	0.263	0.636	0.80	5	R
6	0.412	0.572	0.97	6	R
6	0.539	0.509	1.11	7	R
6	0.646	0.466	1.22	8	R
6	0.795	0.466	1.37	9	R
6	0.837	0.423	1.43	10	R
6	0.923	0.338	1.55	11	R
6	0.880	0.445	1.67	12	R
6	0.859	0.445	1.69	13	R
6	0.731	0.317	1.87	14	R
6	0.646	0.232	1.99	15	R
6	0.518	0.253	2.12	16	R
6	0.412	0.466	2.36	17	R
6	0.263	0.572	2.54	18	R
6	0.092	0.636	2.72	19	R
6	-0.099	0.636	2.91	20	R
6	-0.291	0.679	3.11	21	R
6	-0.312	0.615	3.18	22	R
6	-0.185	0.572	3.31	23	R
6	-0.036	0.509	3.48	24	R
6	0.092	0.466	3.61	25	R
6	0.050	0.658	3.81	26	R
6	0.135	0.700	3.90	27	R
6	0.263	0.636	4.04	28	R
6	0.412	0.551	4.22	29	R
6	0.454	0.509	4.28	30	R
6	0.603	0.445	4.44	31	R
6	0.731	0.445	4.57	32	R
6	0.795	0.381	4.66	33	R
6	0.518	0.317	4.94	34	R
6	0.284	0.402	5.19	35	R
6	0.156	0.466	5.33	36	R
6	0.220	0.338	5.48	37	R
6	0.241	0.274	5.54	38	R
6	0.454	0.338	5.76	39	R
6	0.539	0.402	5.87	40	R
6	0.646	0.530	6.04	41	R
6	0.497	0.679	6.25	42	R
6	0.369	0.913	6.52	43	R
6	0.326	0.956	6.58	44	R
6	0.241	0.977	6.66	45	R
6	0.263	0.721	6.92	46	R
6	0.263	0.636	7.00	47	R
6	0.220	0.359	7.28	48	R
6	0.177	0.189	7.46	49	G
6	0.092	0.040	7.63	50	G
6	-0.036	-0.152	7.86	51	G
6	-0.142	-0.322	8.06	52	G
6	-0.270	-0.599	8.37	53	G
6	-0.334	-0.769	8.55	54	G
6	-0.440	-0.961	8.77	55	G
6	-0.504	-1.088	8.91	56	G
6	-0.525	-1.365	9.19	57	G
6	-0.291	-1.024	9.60	58	G
6	-0.248	-0.812	9.82	59	G
6	-0.121	-0.663	10.02	60	G
6	-0.121	-0.535	10.14	61	G
6	-0.334	-0.343	10.43	62	G
6	-0.440	-0.237	10.58	63	G
6	-0.525	-0.173	10.69	64	G
6	-0.717	-0.109	10.89	65	G
6	-0.845	-0.066	11.02	66	G
6	-1.015	-0.066	11.19	67	G
6	-1.100	-0.066	11.28	68	G
6	-1.207	-0.045	11.39	69	G
6	-1.228	-0.045	11.41	70	G
6	-1.164	-0.258	11.63	71	G
6	-1.164	-0.407	11.78	72	G
6	-1.207	-0.599	11.98	73	G
6	-1.207	-0.726	12.11	74	G
6	-1.164	-0.854	12.24	75	G
6	-1.143	-1.024	12.41	76	G
6	-1.143	-1.152	12.54	77	G
6	-1.143	-1.344	12.73	78	G
6	-1.164	-1.578	12.97	79	G
6	-1.228	-1.663	13.07	80	G
6	-1.313	-1.791	13.23	81	G
6	-1.419	-1.961	13.43	82	G
6	-1.483	-2.217	13.69	83	G
6	-1.505	-2.366	13.84	84	G
6	-1.547	-2.430	13.92	85	G
6	-1.611	-2.685	14.18	86	G
6	-1.718	-2.898	14.42	87	G
6	-1.739	-3.026	14.55	88	G
6	-1.547	-2.983	14.74	89	G
6	-1.462	-2.856	14.90	90	G
6	-1.270	-2.707	15.14	91	G
6	-1.207	-2.621	15.25	92	G
6	-1.334	-2.494	15.43	93	G
6	-1.632	-2.557	15.73	94	G
6	-1.760	-2.621	15.88	95	G
6	-1.930	-2.728	16.08	96	G
6	-2.101	-2.813	16.27	97	G
6	-2.335	-2.898	16.52	98	G
6	-2.505	-2.983	16.71	99	G
6	-2.676	-3.005	16.88	100	G
6	-2.697	-3.026	16.91	101	G
6	-2.527	-3.132	17.11	102	G
6	-2.207	-3.068	17.44	103	G
6	-1.973	-2.983	17.68	104	G
6	-1.824	-2.962	17.83	105	G
6	-1.611	-2.898	18.06	106	G
6	-1.483	-2.813	18.21	107	G
6	-1.313	-2.728	18.40	108	G
6	-1.079	-2.643	18.65	109	G
6	-0.781	-2.557	18.96	110	G
6	-0.589	-2.494	19.16	111	G
6	-0.376	-2.408	19.39	112	G
6	-0.121	-2.408	19.65	113	G
6	0.007	-2.408	19.77	114	G
6	0.199	-2.323	19.98	115	G
6	0.475	-2.302	20.26	116	G
6	0.646	-2.259	20.44	117	G
6	0.774	-2.174	20.59	118	G
6	0.965	-2.089	20.80	119	G
6	1.136	-2.004	20.99	120	G
6	1.306	-1.983	21.16	121	G
6	1.476	-2.004	21.33	122	G
6	1.689	-2.132	21.58	123	G
6	1.923	-2.153	21.82	124	G
6	2.136	-2.153	22.03	125	G
6	2.349	-2.153	22.24	126	G
6	2.562	-2.132	22.46	127	G
6	2.754	-2.089	22.65	128	G
6	2.967	-2.068	22.87	129	G
6	3.201	-2.046	23.10	130	G
6	3.456	-2.025	23.36	131	G
6	3.627	-2.025	23.53	132	G
6	3.882	-2.046	23.79	133	G
6	4.074	-2.089	23.98	134	G
6	4.244	-2.174	24.17	135	G
6	4.436	-2.217	24.37	136	G
6	4.606	-2.281	24.55	137	G
6	4.734	-2.387	24.72	138	G
6	4.925	-2.536	24.96	139	G
6	5.011	-2.600	25.07	140	G
6	5.160	-2.749	25.28	141	G
6	5.287	-2.877	25.46	142	G
6	5.415	-3.068	25.69	143	G
6	5.479	-3.281	25.91	144	G
6	5.543	-3.409	26.05	145	G
6	5.607	-3.516	26.18	146	G
6	5.649	-3.622	26.29	147	G
6	5.735	-3.835	26.52	148	G
6	5.756	-4.069	26.76	149	G
6	5.756	-4.176	26.86	150	G
6	5.756	-4.303	26.99	151	G
6	5.713	-4.389	27.09	152	G
6	5.671	-4.452	27.16	153	G
6	5.628	-4.559	27.28	154	G
6	5.607	-4.665	27.39	155	G
6	5.564	-4.751	27.48	156	G
6	5.479	-4.836	27.60	157	G
6	5.202	-5.134	28.01	158	G
6	4.989	-5.325	28.30	159	G
6	4.776	-5.453	28.54	160	G
6	4.649	-5.517	28.69	161	G
6	4.500	-5.666	28.90	162	G
6	4.372	-5.836	29.11	163	G
6	4.244	-5.922	29.26	164	G
6	4.010	-6.071	29.54	165	G
6	3.733	-6.198	29.85	166	G
6	3.542	-6.326	30.08	167	G
6	3.265	-6.496	30.40	168	G
6	3.094	-6.582	30.59	169	G
6	2.903	-6.667	30.80	170	G
6	2.732	-6.709	30.98	171	G
6	2.541	-6.773	31.18	172	G
6	2.307	-6.901	31.45	173	G
6	2.051	-6.986	31.72	174	G
6	1.817	-7.029	31.95	175	G
6	1.540	-7.093	32.24	176	G
6	1.327	-7.114	32.45	177	G
6	1.157	-7.135	32.62	178	G
6	0.901	-7.157	32.88	179	G
6	0.625	-7.178	33.16	180	G
6	0.390	-7.178	33.39	181	G
6	0.092	-7.178	33.69	182	G
6	-0.163	-7.157	33.95	183	G
6	-0.419	-7.199	34.21	184	G
6	-0.674	-7.220	34.46	185	G
6	-0.908	-7.242	34.70	186	G
6	-1.143	-7.178	34.94	187	G
6	-1.313	-7.135	35.11	188	G
6	-1.590	-7.071	35.40	189	G
6	-1.803	-7.007	35.62	190	G
6	-2.080	-6.901	35.92	191	G
6	-2.292	-6.795	36.16	192	G
6	-2.505	-6.731	36.38	193	G
6	-2.782	-6.624	36.67	194	G
6	-2.952	-6.518	36.88	195	G
6	-3.165	-6.411	37.11	196	G
6	-3.314	-6.198	37.37	197	G
6	-3.378	-6.049	37.54	198	G
6	-3.463	-5.900	37.71	199	G
6	-3.591	-5.773	37.89	200	G
6	-3.762	-5.730	38.06	201	G
6	-4.038	-5.751	38.34	202	G
6	-4.273	-5.687	38.58	203	G
6	-4.422	-5.602	38.76	204	G
6	-4.230	-5.517	38.97	205	G
6	-4.060	-5.496	39.14	206	G
6	-3.889	-5.453	39.31	207	G
6	-3.783	-5.389	39.44	208	G
6	-3.655	-5.389	39.56	209	G
6	-3.506	-5.389	39.71	210	G
6	-3.442	-5.453	39.80	211	G
6	-3.378	-5.581	39.95	212	G
6	-3.336	-5.794	40.16	213	G
6	-3.336	-5.943	40.31	214	G
6	-3.357	-6.113	40.48	215	G
6	-3.336	-6.284	40.66	216	G
6	-3.314	-6.347	40.72	217	G
6	-3.208	-6.433	40.86	218	G
6	-3.144	-6.496	40.95	219	G
6	-3.038	-6.560	41.07	220	G
6	-2.740	-6.688	41.40	221	G
6	-2.484	-6.752	41.66	222	G
6	-2.186	-6.837	41.97	223	G
6	-1.803	-6.965	42.38	224	G
6	-1.547	-7.029	42.64	225	G
6	-1.249	-7.093	42.94	226	G
6	-1.121	-7.093	43.07	227	G
6	-0.951	-7.114	43.24	228	G
6	-0.781	-7.135	43.42	229	G
6	-0.547	-7.178	43.65	230	G
6	-0.440	-7.178	43.76	231	G
6	-0.185	-7.178	44.02	232	G
6	0.177	-7.178	44.38	233	G
6	0.454	-7.178	44.65	234	G
6	0.710	-7.178	44.91	235	G
6	0.816	-7.178	45.02	236	G
6	0.987	-7.157	45.19	237	G
6	1.114	-7.135	45.32	238	G
6	1.412	-7.071	45.62	239	G
6	1.583	-7.050	45.79	240	G
6	1.753	-7.007	45.97	241	G
6	1.881	-6.944	46.11	242	G
6	2.328	-6.731	46.61	243	G
6	2.370	-6.667	46.68	244	G
6	2.498	-6.475	46.91	245	G
6	2.541	-6.369	47.03	246	G
6	2.562	-6.177	47.22	247	G
6	2.562	-6.007	47.39	248	G
6	2.541	-5.773	47.63	249	G
6	2.477	-5.602	47.81	250	G
6	2.370	-5.389	48.05	251	G
6	2.200	-5.176	48.32	252	G
6	2.009	-4.942	48.62	253	G
6	1.817	-4.836	48.84	254	G
6	1.668	-4.772	49.00	255	G
6	1.391	-4.623	49.32	256	G
6	1.136	-4.495	49.60	257	G
6	0.987	-4.431	49.77	258	G
6	0.816	-4.389	49.94	259	G
6	0.603	-4.303	50.17	260	G
6	0.454	-4.261	50.33	261	G
6	0.241	-4.261	50.54	262	G
6	0.071	-4.261	50.71	263	G
6	-0.121	-4.325	50.91	264	G
6	-0.291	-4.325	51.08	265	G
6	-0.461	-4.346	51.25	266	G
6	-0.781	-4.452	51.59	267	G
6	-1.015	-4.538	51.84	268	G
6	-1.207	-4.602	52.04	269	G
6	-1.441	-4.687	52.29	270	G
6	-1.654	-4.687	52.50	271	G
6	-1.867	-4.665	52.72	272	G
6	-1.952	-4.665	52.80	273	G
6	-2.101	-4.665	52.95	274	G
6	-2.335	-4.729	53.19	275	G
6	-2.463	-4.729	53.32	276	G
6	-2.569	-4.687	53.44	277	G
6	-2.740	-4.516	53.68	278	G
6	-2.889	-4.367	53.89	279	G
6	-3.059	-4.197	54.13	280	G
6	-3.208	-4.090	54.31	281	G
6	-3.357	-3.941	54.52	282	G
6	-3.506	-3.814	54.72	283	G
6	-3.634	-3.729	54.87	284	G
6	-3.825	-3.601	55.10	285	G
6	-3.911	-3.452	55.28	286	G
6	-3.932	-3.260	55.47	287	G
6	-3.932	-3.175	55.55	288	G
6	-3.953	-2.856	55.87	289	G
6	-3.847	-2.557	56.19	290	G
6	-3.868	-2.302	56.45	291	G
6	-3.974	-2.068	56.70	292	G
6	-3.974	-1.897	56.87	293	G
6	-3.974	-1.727	57.04	294	G
6	-3.974	-1.535	57.24	295	G
6	-3.974	-1.237	57.53	296	G
6	-3.974	-1.152	57.62	297	G
6	-4.060	-1.024	57.77	298	G
6	-4.166	-0.982	57.89	299	G
7	-1.418	1.312	0.00	0	R
7	-1.418	1.397	0.08	1	R
7	-1.397	1.355	0.13	2	R
7	-1.439	1.270	0.23	3	R
7	-1.503	1.249	0.29	4	R
7	-1.588	1.376	0.45	5	R
7	-1.588	1.418	0.49	6	R
7	-1.503	1.355	0.59	7	R
7	-1.418	1.376	0.68	8	R
7	-1.376	1.461	0.78	9	R
7	-1.376	1.524	0.84	10	R
7	-1.376	1.524	0.84	11	R
7	-1.397	1.524	0.86	12	R
7	-1.397	1.461	0.92	13	R
7	-1.461	1.524	1.01	14	R
7	-1.482	1.524	1.04	15	R
7	-1.312	1.588	1.22	16	R
7	-1.122	1.503	1.42	17	R
7	-1.037	1.418	1.54	18	R
7	-1.037	1.397	1.57	19	R
7	-0.889	1.312	1.74	20	R
7	-0.804	1.249	1.84	21	R
7	-0.593	1.143	2.08	22	R
7	-0.445	0.995	2.29	23	R
7	-0.360	1.016	2.38	24	R
7	-0.339	1.164	2.53	25	R
7	-0.402	1.376	2.75	26	R
7	-0.572	1.418	2.92	27	R
7	-0.593	1.397	2.95	28	R
7	-0.762	1.355	3.13	29	R
7	-0.826	1.334	3.19	30	R
7	-1.016	1.355	3.38	31	R
7	-1.143	1.376	3.51	32	R
7	-0.931	1.439	3.73	33	R
7	-0.910	1.545	3.84	34	R
7	-0.910	1.630	3.93	35	R
7	-0.847	1.715	4.03	36	R
7	-0.741	1.566	4.21	37	R
7	-0.635	1.418	4.40	38	R
7	-0.529	1.228	4.61	39	R
7	-0.529	1.016	4.83	40	G
7	-0.593	0.868	4.99	41	G
7	-0.635	0.783	5.08	42	G
7	-0.783	0.635	5.29	43	G
7	-0.826	0.614	5.34	44	G
7	-0.953	0.445	5.55	45	G
7	-0.974	0.381	5.62	46	G
7	-1.080	0.191	5.84	47	G
7	-1.080	0.169	5.86	48	G
7	-1.207	-0.042	6.10	49	G
7	-1.291	-0.169	6.26	50	G
7	-1.334	-0.275	6.37	51	G
7	-1.355	-0.360	6.46	52	G
7	-1.355	-0.466	6.56	53	G
7	-1.291	-0.614	6.72	54	G
7	-1.228	-0.741	6.87	55	G
7	-1.080	-0.847	7.05	56	G
7	-0.974	-0.974	7.21	57	G
7	-0.847	-1.249	7.52	58	G
7	-0.804	-1.503	7.77	59	G
7	-0.889	-1.672	7.96	60	G
7	-0.953	-1.778	8.09	61	G
7	-1.207	-1.969	8.40	62	G
7	-1.270	-1.969	8.47	63	G
7	-1.334	-1.905	8.56	64	G
7	-1.376	-1.820	8.65	65	G
7	-1.439	-1.672	8.81	66	G
7	-1.524	-1.524	8.98	67	G
7	-1.545	-1.439	9.07	68	G
7	-1.588	-1.228	9.29	69	G
7	-1.651	-0.995	9.53	70	G
7	-1.693	-0.826	9.70	71	G
7	-1.736	-0.593	9.94	72	G
7	-1.757	-0.423	10.11	73	G
7	-1.778	-0.169	10.37	74	G
7	-1.778	0.021	10.56	75	G
7	-1.757	0.127	10.66	76	G
7	-1.757	0.212	10.75	77	G
7	-1.778	0.381	10.92	78	G
7	-1.947	0.614	11.21	79	G
7	-2.032	0.804	11.42	80	G
7	-2.201	0.995	11.67	81	G
7	-2.328	1.164	11.88	82	G
7	-2.477	1.461	12.21	83	G
7	-2.540	1.609	12.38	84	G
7	-2.604	1.736	12.52	85	G
7	-2.773	1.947	12.79	86	G
7	-2.815	2.244	13.09	87	G
7	-2.964	2.371	13.28	88	G
7	-3.069	2.477	13.43	89	G
7	-3.175	2.582	13.58	90	G
7	-3.387	2.858	13.93	91	G
7	-3.472	2.942	14.05	92	G
7	-3.599	3.006	14.19	93	G
7	-3.789	3.154	14.43	94	G
7	-4.170	3.387	14.88	95	G
7	-4.255	3.408	14.97	96	G
7	-4.339	3.429	15.05	97	G
7	-4.551	3.493	15.27	98	G
7	-4.720	3.514	15.45	99	G
7	-4.953	3.514	15.68	100	G
7	-5.101	3.535	15.83	101	G
7	-5.292	3.641	16.05	102	G
7	-5.440	3.662	16.20	103	G
7	-5.588	3.683	16.34	104	G
7	-5.758	3.662	16.52	105	G
7	-5.885	3.641	16.64	106	G
7	-6.012	3.599	16.78	107	G
7	-6.118	3.556	16.89	108	G
7	-6.308	3.450	17.11	109	G
7	-6.350	3.408	17.17	110	G
7	-6.435	3.260	17.34	111	G
7	-6.520	3.154	17.48	112	G
7	-6.626	3.027	17.64	113	G
7	-6.689	2.815	17.86	114	G
7	-6.710	2.561	18.12	115	G
7	-6.795	2.350	18.35	116	G
7	-6.858	2.159	18.55	117	G
7	-6.880	1.990	18.72	118	G
7	-6.964	1.630	19.09	119	G
7	-7.007	1.439	19.28	120	G
7	-7.091	1.249	19.49	121	G
7	-7.134	1.058	19.69	122	G
7	-7.155	0.910	19.84	123	G
7	-7.197	0.762	19.99	124	G
7	-7.282	0.445	20.32	125	G
7	-7.282	0.318	20.44	126	G
7	-7.303	-0.042	20.81	127	G
7	-7.303	-0.339	21.10	128	G
7	-7.261	-0.550	21.32	129	G
7	-7.261	-0.826	21.59	130	G
7	-7.218	-1.122	21.89	131	G
7	-7.155	-1.270	22.05	132	G
7	-7.070	-1.503	22.30	133	G
7	-7.049	-1.693	22.49	134	G
7	-7.007	-1.969	22.77	135	G
7	-6.922	-2.180	23.00	136	G
7	-6.837	-2.392	23.23	137	G
7	-6.710	-2.646	23.51	138	G
7	-6.668	-2.858	23.73	139	G
7	-6.626	-3.048	23.92	140	G
7	-6.604	-3.112	23.99	141	G
7	-6.456	-3.302	24.23	142	G
7	-6.245	-3.514	24.53	143	G
7	-6.075	-3.747	24.82	144	G
7	-5.906	-4.022	25.14	145	G
7	-5.800	-4.234	25.38	146	G
7	-5.694	-4.361	25.54	147	G
7	-5.546	-4.593	25.82	148	G
7	-5.461	-4.784	26.03	149	G
7	-5.271	-4.932	26.27	150	G
7	-5.123	-5.017	26.44	151	G
7	-4.953	-5.165	26.66	152	G
7	-4.869	-5.271	26.80	153	G
7	-4.720	-5.440	27.02	154	G
7	-4.572	-5.525	27.20	155	G
7	-4.361	-5.652	27.44	156	G
7	-4.149	-5.800	27.70	157	G
7	-3.958	-5.969	27.96	158	G
7	-3.831	-6.012	28.09	159	G
7	-3.662	-6.118	28.29	160	G
7	-3.514	-6.181	28.45	161	G
7	-3.345	-6.287	28.65	162	G
7	-3.260	-6.350	28.76	163	G
7	-2.964	-6.477	29.08	164	G
7	-2.752	-6.520	29.29	165	G
7	-2.561	-6.604	29.50	166	G
7	-2.350	-6.710	29.74	167	G
7	-2.117	-6.753	29.98	168	G
7	-1.778	-6.880	30.34	169	G
7	-1.566	-6.964	30.57	170	G
7	-1.376	-7.091	30.79	171	G
7	-1.228	-7.091	30.94	172	G
7	-0.995	-7.155	31.18	173	G
7	-0.783	-7.218	31.41	174	G
7	-0.529	-7.218	31.66	175	G
7	-0.275	-7.218	31.91	176	G
7	-0.127	-7.176	32.07	177	G
7	0.000	-7.176	32.19	178	G
7	0.254	-7.134	32.45	179	G
7	0.445	-7.112	32.64	180	G
7	0.699	-7.091	32.90	181	G
7	0.910	-7.049	33.11	182	G
7	1.164	-7.049	33.37	183	G
7	1.355	-7.049	33.56	184	G
7	1.461	-7.028	33.67	185	G
7	1.757	-6.943	33.97	186	G
7	1.990	-6.880	34.22	187	G
7	2.159	-6.774	34.42	188	G
7	2.371	-6.647	34.66	189	G
7	2.519	-6.583	34.82	190	G
7	2.879	-6.520	35.19	191	G
7	3.006	-6.414	35.35	192	G
7	3.260	-6.287	35.64	193	G
7	3.408	-6.202	35.81	194	G
7	3.493	-6.139	35.92	195	G
7	3.683	-6.054	36.12	196	G
7	3.768	-5.969	36.24	197	G
7	3.958	-5.842	36.47	198	G
[truncated: 1,601 more rows]
