# Supplementary material for: Planarian RNAi knockdown: feeding once might just be enough
Source: Front Neurosci. 2025 Apr 30;19:1546196. doi: 10.3389/fnins.2025.1546196 (PMC12075233; doi:10.3389/fnins.2025.1546196)
Supplement: Supplementary file 1 [file Data_Sheet_1.ZIP › code and data/RNAi/RNAi oneshot TRPA1 + AITC50 + 6 weeks.csv]

n	x	y	L	t	behavior
1	-0.306	1.200	0.000	0	R
1	-0.400	0.975	0.244	1	R
1	-0.569	0.769	0.511	2	R
1	-0.738	0.600	0.749	3	R
1	-0.813	0.562	0.833	4	R
1	-1.000	0.637	1.035	5	R
1	-1.000	0.656	1.054	6	R
1	-1.075	0.562	1.174	7	R
1	-1.094	0.525	1.216	8	R
1	-1.150	0.619	1.326	9	R
1	-1.075	0.525	1.446	10	R
1	-1.019	0.487	1.513	11	R
1	-1.000	0.468	1.540	12	R
1	-0.907	0.619	1.717	13	R
1	-0.813	0.600	1.813	14	R
1	-0.794	0.637	1.855	15	R
1	-0.738	0.619	1.914	16	R
1	-0.719	0.525	2.010	17	R
1	-0.756	0.450	2.094	18	R
1	-0.869	0.431	2.208	19	R
1	-0.888	0.431	2.226	20	R
1	-0.982	0.487	2.336	21	R
1	-0.850	0.468	2.469	22	R
1	-0.681	0.318	2.694	23	R
1	-0.700	0.412	2.790	24	R
1	-0.663	0.450	2.843	25	R
1	-0.625	0.487	2.896	26	R
1	-0.588	0.468	2.938	27	R
1	-0.513	0.375	3.058	28	R
1	-0.475	0.300	3.142	29	R
1	-0.475	0.300	3.142	30	R
1	-0.644	0.375	3.327	31	R
1	-0.869	0.562	3.620	32	R
1	-0.963	0.619	3.730	33	R
1	-1.000	0.637	3.772	34	R
1	-0.794	0.487	4.027	35	R
1	-0.700	0.487	4.121	36	R
1	-0.644	0.412	4.214	37	R
1	-0.625	0.375	4.256	38	R
1	-0.588	0.262	4.375	39	R
1	-0.663	0.168	4.495	40	R
1	-0.775	0.168	4.608	41	R
1	-0.775	0.168	4.608	42	R
1	-0.756	0.149	4.634	43	R
1	-0.625	0.318	4.848	44	R
1	-0.550	0.412	4.968	45	R
1	-0.550	0.619	5.175	46	R
1	-0.569	0.750	5.307	47	R
1	-0.681	0.862	5.467	48	R
1	-0.850	1.013	5.693	49	R
1	-1.075	1.181	5.974	50	R
1	-1.094	1.181	5.993	51	R
1	-0.925	1.163	6.163	52	R
1	-0.719	1.106	6.377	53	R
1	-0.550	0.938	6.615	54	R
1	-0.419	0.712	6.876	55	R
1	-0.381	0.506	7.086	56	R
1	-0.419	0.412	7.187	57	R
1	-0.531	0.281	7.360	58	R
1	-0.588	0.225	7.440	59	R
1	-0.606	0.168	7.499	60	R
1	-0.756	-0.038	7.754	61	R
1	-0.869	-0.151	7.913	62	R
1	-0.925	-0.188	7.981	63	R
1	-0.813	-0.038	8.169	64	R
1	-0.588	0.243	8.529	65	R
1	-0.494	0.262	8.625	66	R
1	-0.362	0.187	8.776	67	R
1	-0.194	0.037	9.002	68	R
1	-0.118	-0.057	9.122	69	R
1	0.013	-0.076	9.255	70	R
1	0.032	-0.076	9.273	71	R
1	-0.344	0.281	9.791	72	R
1	-0.513	0.412	10.005	73	R
1	-0.588	0.468	10.099	74	R
1	-0.719	0.562	10.260	75	R
1	-0.907	0.656	10.470	76	R
1	-1.075	0.731	10.655	77	R
1	-1.376	0.806	10.964	78	R
1	-1.620	0.862	11.215	79	R
1	-1.732	0.769	11.361	80	R
1	-1.863	0.769	11.492	81	R
1	-2.070	0.881	11.728	82	R
1	-2.276	0.919	11.937	83	R
1	-2.295	0.919	11.956	84	R
1	-1.657	0.919	12.594	85	R
1	-1.620	0.919	12.632	86	R
1	-1.676	0.750	12.810	87	R
1	-1.638	0.562	13.001	88	R
1	-1.526	0.525	13.120	89	R
1	-1.226	0.600	13.429	90	R
1	-1.038	0.562	13.620	91	G
1	-0.925	0.562	13.733	92	G
1	-0.831	0.581	13.829	93	G
1	-0.663	0.581	13.998	94	G
1	-0.062	0.506	14.603	95	G
1	0.107	0.431	14.787	96	G
1	0.219	0.337	14.934	97	G
1	0.257	0.300	14.987	98	G
1	0.463	0.093	15.279	99	G
1	0.557	-0.001	15.412	100	G
1	0.670	-0.132	15.585	101	G
1	0.745	-0.226	15.705	102	G
1	0.913	-0.413	15.957	103	G
1	1.045	-0.507	16.119	104	G
1	1.139	-0.582	16.239	105	G
1	1.251	-0.695	16.398	106	G
1	1.364	-0.807	16.557	107	G
1	1.458	-0.958	16.734	108	G
1	1.570	-1.145	16.953	109	G
1	1.514	-0.807	17.295	110	G
1	1.495	-0.657	17.447	111	G
1	1.495	-0.582	17.522	112	G
1	1.495	-0.432	17.672	113	G
1	1.514	-0.245	17.860	114	G
1	1.514	-0.132	17.973	115	G
1	1.439	-0.001	18.124	116	G
1	1.289	0.131	18.324	117	G
1	1.064	0.243	18.575	118	G
1	0.932	0.281	18.712	119	G
1	0.763	0.262	18.882	120	G
1	0.670	0.225	18.983	121	G
1	0.519	0.112	19.171	122	G
1	0.276	0.018	19.432	123	G
1	0.163	-0.113	19.605	124	G
1	0.032	-0.301	19.834	125	G
1	-0.194	-0.470	20.115	126	G
1	-0.306	-0.582	20.275	127	G
1	-0.381	-0.695	20.410	128	G
1	-0.700	-0.939	20.811	129	G
1	-0.831	-1.070	20.997	130	G
1	-1.038	-1.220	21.252	131	G
1	-1.244	-1.277	21.466	132	G
1	-1.432	-1.295	21.655	133	G
1	-1.620	-1.389	21.865	134	G
1	-1.751	-1.445	22.008	135	G
1	-1.920	-1.520	22.192	136	G
1	-2.389	-1.539	22.662	137	G
1	-2.351	-1.689	22.817	138	G
1	-2.501	-1.802	23.004	139	G
1	-2.727	-1.896	23.248	140	G
1	-2.858	-1.971	23.399	141	G
1	-3.121	-2.083	23.685	142	G
1	-3.233	-2.140	23.811	143	G
1	-3.477	-2.271	24.088	144	G
1	-3.721	-2.365	24.349	145	G
1	-4.002	-2.365	24.631	146	G
1	-4.134	-2.440	24.782	147	G
1	-4.246	-2.496	24.908	148	G
1	-4.415	-2.552	25.086	149	S
1	-4.640	-2.609	25.318	150	S
1	-4.922	-2.646	25.602	151	S
1	-5.335	-2.721	26.022	152	S
1	-5.597	-2.853	26.315	153	S
1	-5.785	-2.909	26.511	154	S
1	-5.710	-2.890	26.589	155	S
1	-6.160	-2.946	27.042	156	S
1	-6.160	-2.946	27.042	157	S
1	-6.254	-2.871	27.162	158	S
1	-6.292	-2.853	27.204	159	S
1	-6.498	-2.609	27.524	160	S
1	-6.554	-2.440	27.702	161	S
1	-6.629	-2.252	27.904	162	S
1	-6.686	-1.971	28.191	163	S
1	-6.686	-1.708	28.454	164	S
1	-6.742	-1.558	28.614	165	S
1	-6.798	-1.427	28.757	166	S
1	-6.836	-1.126	29.060	167	S
1	-6.836	-0.901	29.285	168	S
1	-6.892	-0.620	29.572	169	S
1	-6.911	-0.470	29.723	170	S
1	-6.761	-0.188	30.042	171	S
1	-6.667	-0.057	30.203	172	S
1	-6.592	0.131	30.405	173	S
1	-6.517	0.243	30.541	174	S
1	-6.160	0.468	30.962	175	S
1	-5.954	0.675	31.254	176	S
1	-5.822	0.769	31.416	177	S
1	-5.654	0.787	31.586	178	S
1	-5.447	0.806	31.793	179	S
1	-5.185	0.712	32.072	180	S
1	-4.866	0.712	32.391	181	S
1	-4.734	0.731	32.523	182	S
1	-4.622	0.712	32.638	183	S
1	-4.415	0.656	32.851	184	S
1	-4.190	0.544	33.103	185	S
1	-3.984	0.487	33.317	186	S
1	-3.777	0.468	33.524	187	S
1	-3.571	0.468	33.731	188	S
1	-3.440	0.468	33.862	189	S
1	-3.271	0.562	34.055	190	S
1	-3.064	0.712	34.311	191	S
1	-2.933	0.844	34.496	192	S
1	-2.689	1.125	34.869	193	S
1	-2.576	1.257	35.042	194	S
1	-2.445	1.388	35.227	195	S
1	-2.257	1.500	35.446	196	S
1	-2.089	1.594	35.639	197	S
1	-1.845	1.819	35.971	198	S
1	-1.713	1.913	36.133	199	S
1	-1.507	2.063	36.388	200	S
1	-1.319	2.063	36.576	201	S
1	-1.169	2.157	36.753	202	S
1	-1.000	2.270	36.956	203	S
1	-0.888	2.326	37.081	204	S
1	-0.681	2.345	37.289	205	S
1	-0.475	2.345	37.495	206	S
1	-0.269	2.307	37.705	207	S
1	-0.118	2.232	37.873	208	S
1	0.163	2.082	38.192	209	S
1	0.351	1.970	38.411	210	S
1	0.426	1.894	38.517	211	S
1	0.613	1.669	38.810	212	S
1	0.857	1.369	39.197	213	G
1	0.951	1.257	39.343	214	G
1	0.989	1.200	39.411	215	G
1	1.064	1.144	39.505	216	G
1	1.176	1.013	39.678	217	G
1	1.289	0.938	39.813	218	G
1	1.439	0.806	40.012	219	G
1	1.626	0.637	40.265	220	G
1	1.833	0.412	40.570	221	G
1	1.945	0.300	40.729	222	G
1	2.077	0.074	40.990	223	G
1	2.189	-0.169	41.259	224	G
1	2.246	-0.376	41.473	225	G
1	2.283	-0.582	41.682	226	G
1	2.358	-0.732	41.850	227	G
1	2.433	-0.826	41.970	228	G
1	2.527	-1.014	42.180	229	G
1	2.583	-1.164	42.340	230	G
1	2.696	-1.408	42.609	231	G
1	2.771	-1.577	42.794	232	G
1	2.865	-1.708	42.955	233	G
1	2.921	-1.858	43.116	234	G
1	3.034	-2.083	43.367	235	G
1	3.128	-2.308	43.611	236	S
1	3.184	-2.477	43.789	237	S
1	3.203	-2.815	44.128	238	S
1	3.278	-3.059	44.383	239	S
1	3.353	-3.265	44.602	240	S
1	3.484	-3.434	44.816	241	S
1	3.615	-3.734	45.144	242	S
1	3.690	-3.866	45.295	243	S
1	3.766	-3.997	45.447	244	S
1	3.859	-4.147	45.624	245	S
1	4.009	-4.335	45.864	246	S
1	4.160	-4.541	46.119	247	S
1	4.291	-4.748	46.364	248	S
1	4.422	-5.010	46.657	249	S
1	4.479	-5.104	46.767	250	S
1	4.572	-5.160	46.876	251	S
1	4.741	-5.254	47.069	252	S
1	4.873	-5.254	47.201	253	S
1	4.985	-5.179	47.336	254	S
1	5.135	-5.048	47.535	255	S
1	5.229	-4.935	47.682	256	S
1	5.304	-4.823	47.817	257	S
1	5.360	-4.729	47.927	258	G
1	5.548	-4.541	48.192	259	G
1	5.679	-4.354	48.421	260	G
1	5.848	-4.072	48.749	261	G
1	5.905	-3.960	48.875	262	G
1	6.017	-3.772	49.094	263	G
1	6.148	-3.509	49.388	264	G
1	6.261	-3.340	49.591	265	G
1	6.411	-3.115	49.861	266	G
1	6.486	-2.984	50.013	267	G
1	6.561	-2.871	50.148	268	G
1	6.599	-2.684	50.339	269	G
1	6.674	-2.459	50.577	270	G
1	6.749	-2.271	50.779	271	G
1	6.786	-2.140	50.915	272	G
1	6.861	-1.858	51.207	273	G
1	6.936	-1.502	51.571	274	G
1	6.955	-1.370	51.703	275	G
1	6.993	-1.183	51.895	276	G
1	7.087	-0.864	52.227	277	G
1	7.087	-0.714	52.377	278	G
1	7.087	-0.470	52.621	279	G
1	7.105	-0.263	52.829	280	G
1	7.162	0.037	53.134	281	G
1	7.180	0.243	53.341	282	G
1	7.124	0.412	53.519	283	G
1	7.049	0.656	53.775	284	G
1	7.049	0.825	53.943	285	G
1	7.068	1.050	54.169	286	G
1	7.012	1.369	54.493	287	G
1	6.993	1.482	54.607	288	G
1	6.936	1.688	54.821	289	G
1	6.861	1.894	55.041	290	G
1	6.805	2.026	55.184	291	G
1	6.749	2.232	55.398	292	G
1	6.711	2.364	55.534	293	G
1	6.636	2.589	55.772	294	G
1	6.580	2.833	56.022	295	G
1	6.505	2.964	56.173	296	G
1	6.392	3.114	56.361	297	G
1	6.280	3.377	56.647	298	G
1	5.961	3.827	57.199	299	G
2	-6.862	2.030	0.000	0	S
2	-6.885	1.910	0.122	1	S
2	-6.933	1.600	0.435	2	S
2	-6.957	1.410	0.627	3	S
2	-7.005	1.195	0.847	4	S
2	-7.124	0.790	1.270	5	S
2	-7.195	0.551	1.519	6	S
2	-7.219	0.289	1.782	7	S
2	-7.219	-0.069	2.140	8	S
2	-7.219	-0.402	2.474	9	S
2	-7.195	-0.569	2.642	10	S
2	-7.124	-0.784	2.868	11	S
2	-7.100	-0.927	3.013	12	S
2	-7.076	-1.118	3.206	13	S
2	-7.052	-1.309	3.398	14	S
2	-7.028	-1.475	3.567	15	S
2	-7.005	-1.619	3.712	16	S
2	-7.005	-1.762	3.855	17	S
2	-6.957	-1.952	4.051	18	S
2	-6.909	-2.167	4.271	19	S
2	-6.862	-2.286	4.399	20	S
2	-6.790	-2.596	4.718	21	S
2	-6.718	-2.739	4.878	22	S
2	-6.623	-2.978	5.134	23	S
2	-6.528	-3.192	5.369	24	S
2	-6.432	-3.383	5.582	25	S
2	-6.361	-3.550	5.764	26	S
2	-6.218	-3.764	6.022	27	S
2	-6.099	-3.931	6.227	28	S
2	-5.908	-4.265	6.612	29	S
2	-5.717	-4.551	6.955	30	S
2	-5.598	-4.671	7.124	31	S
2	-5.479	-4.790	7.293	32	S
2	-5.359	-4.909	7.461	33	S
2	-5.336	-4.933	7.495	34	S
2	-5.288	-4.981	7.562	35	S
2	-5.240	-5.052	7.648	36	S
2	-5.169	-5.100	7.734	37	S
2	-5.097	-5.171	7.836	38	S
2	-4.978	-5.219	7.964	39	S
2	-4.882	-5.291	8.083	40	S
2	-4.787	-5.386	8.218	41	S
2	-4.716	-5.457	8.319	42	S
2	-4.573	-5.529	8.479	43	S
2	-4.477	-5.624	8.614	44	S
2	-4.358	-5.744	8.783	45	S
2	-4.239	-5.815	8.922	46	S
2	-4.096	-5.910	9.094	47	S
2	-3.905	-6.077	9.347	48	S
2	-3.619	-6.244	9.678	49	S
2	-3.356	-6.387	9.977	50	S
2	-3.166	-6.507	10.202	51	S
2	-2.880	-6.673	10.533	52	S
2	-2.689	-6.745	10.737	53	S
2	-2.474	-6.817	10.963	54	S
2	-2.331	-6.840	11.108	55	S
2	-2.236	-6.864	11.207	56	S
2	-2.140	-6.888	11.305	57	S
2	-1.973	-6.936	11.479	58	S
2	-1.807	-7.007	11.660	59	S
2	-1.497	-7.103	11.984	60	S
2	-1.234	-7.174	12.256	61	S
2	-0.996	-7.222	12.499	62	S
2	-0.829	-7.246	12.668	63	S
2	-0.757	-7.246	12.740	64	S
2	-0.614	-7.246	12.883	65	S
2	-0.495	-7.270	13.004	66	S
2	-0.281	-7.270	13.219	67	S
2	-0.161	-7.270	13.338	68	S
2	-0.018	-7.270	13.481	69	S
2	0.316	-7.270	13.815	70	S
2	0.387	-7.222	13.901	71	S
2	0.626	-7.222	14.139	72	S
2	0.912	-7.222	14.425	73	S
2	1.055	-7.055	14.645	74	S
2	0.912	-6.936	14.832	75	S
2	0.864	-6.864	14.918	76	S
2	0.745	-6.864	15.037	77	S
2	0.673	-6.864	15.108	78	S
2	0.602	-6.840	15.184	79	S
2	0.578	-6.793	15.237	80	S
2	0.578	-6.745	15.285	81	S
2	0.578	-6.721	15.309	82	S
2	0.554	-6.650	15.384	83	S
2	0.554	-6.626	15.408	84	S
2	0.506	-6.602	15.461	85	S
2	0.316	-6.602	15.652	86	S
2	0.149	-6.650	15.825	87	S
2	-0.066	-6.650	16.040	88	S
2	-0.257	-6.697	16.237	89	S
2	-0.471	-6.435	16.576	90	S
2	-0.471	-6.387	16.623	91	S
2	-0.519	-6.197	16.820	92	S
2	-0.591	-6.125	16.921	93	S
2	-0.686	-5.958	17.113	94	S
2	-0.781	-5.767	17.327	95	S
2	-0.877	-5.672	17.461	96	S
2	-1.020	-5.481	17.700	97	S
2	-1.091	-5.362	17.839	98	S
2	-1.115	-5.195	18.007	99	S
2	-1.163	-4.981	18.227	100	S
2	-1.210	-4.742	18.470	101	S
2	-1.258	-4.504	18.714	102	S
2	-1.234	-4.313	18.906	103	S
2	-1.163	-4.003	19.224	104	S
2	-1.139	-3.908	19.322	105	S
2	-1.139	-3.717	19.513	106	S
2	-1.234	-3.764	19.620	107	S
2	-1.544	-3.812	19.933	108	S
2	-1.568	-3.812	19.957	109	S
2	-1.830	-3.836	20.221	110	S
2	-2.117	-3.908	20.515	111	S
2	-2.260	-3.884	20.661	112	S
2	-2.474	-3.812	20.887	113	S
2	-2.641	-3.788	21.055	114	S
2	-2.880	-3.741	21.299	115	S
2	-3.094	-3.645	21.533	116	S
2	-3.237	-3.645	21.676	117	S
2	-3.404	-3.621	21.845	118	S
2	-3.404	-3.621	21.845	119	S
2	-3.452	-3.741	21.973	120	S
2	-3.619	-3.931	22.227	121	S
2	-3.643	-3.955	22.261	122	S
2	-3.643	-4.027	22.332	123	S
2	-3.714	-4.122	22.451	124	S
2	-3.786	-4.194	22.553	125	S
2	-3.857	-4.170	22.628	126	S
2	-3.953	-4.098	22.747	127	S
2	-4.024	-4.074	22.823	128	S
2	-4.119	-4.003	22.942	129	S
2	-4.191	-4.003	23.013	130	S
2	-4.215	-4.003	23.037	131	S
2	-4.215	-4.003	23.037	132	S
2	-4.239	-4.003	23.061	133	S
2	-4.263	-4.003	23.085	134	S
2	-4.263	-4.003	23.085	135	S
2	-4.263	-4.003	23.085	136	S
2	-4.310	-3.955	23.152	137	S
2	-4.310	-3.931	23.176	138	S
2	-4.334	-3.860	23.252	139	S
2	-4.406	-3.860	23.323	140	S
2	-4.406	-3.717	23.466	141	S
2	-4.429	-3.598	23.588	142	S
2	-4.453	-3.574	23.621	143	S
2	-4.453	-3.550	23.645	144	S
2	-4.501	-3.478	23.731	145	S
2	-4.596	-3.431	23.838	146	S
2	-4.692	-3.311	23.991	147	S
2	-4.787	-3.192	24.143	148	S
2	-4.882	-3.049	24.315	149	S
2	-4.930	-2.906	24.466	150	S
2	-4.930	-2.715	24.657	151	S
2	-5.002	-2.596	24.796	152	S
2	-5.049	-2.405	24.992	153	S
2	-5.049	-2.215	25.183	154	S
2	-5.073	-2.048	25.352	155	S
2	-5.073	-1.857	25.542	156	S
2	-5.026	-1.738	25.671	157	S
2	-4.978	-1.452	25.961	158	S
2	-4.954	-1.309	26.106	159	S
2	-4.906	-1.165	26.257	160	S
2	-4.811	-0.999	26.449	161	S
2	-4.668	-0.903	26.621	162	S
2	-4.620	-0.736	26.795	163	S
2	-4.620	-0.641	26.890	164	S
2	-4.477	-0.426	27.148	165	S
2	-4.334	-0.355	27.308	166	S
2	-4.167	-0.259	27.500	167	S
2	-3.976	-0.212	27.697	168	S
2	-3.738	-0.140	27.946	169	S
2	-3.571	-0.021	28.151	170	S
2	-3.404	0.098	28.356	171	S
2	-3.261	0.170	28.516	172	S
2	-3.070	0.241	28.720	173	S
2	-2.927	0.313	28.880	174	S
2	-2.808	0.384	29.019	175	S
2	-2.546	0.551	29.329	176	S
2	-2.403	0.647	29.501	177	S
2	-2.283	0.814	29.706	178	S
2	-2.117	1.028	29.978	179	S
2	-2.021	1.171	30.150	180	S
2	-1.902	1.314	30.337	181	S
2	-1.759	1.505	30.575	182	S
2	-1.616	1.624	30.761	183	S
2	-1.449	1.744	30.966	184	S
2	-1.234	1.791	31.186	185	S
2	-1.067	1.934	31.406	186	S
2	-0.924	1.958	31.551	187	S
2	-0.781	1.958	31.694	188	S
2	-0.519	1.958	31.956	189	S
2	-0.304	1.982	32.172	190	S
2	-0.161	1.982	32.315	191	S
2	0.029	2.006	32.508	192	S
2	0.244	2.006	32.722	193	S
2	0.363	1.934	32.861	194	S
2	0.506	1.815	33.047	195	S
2	0.626	1.744	33.186	196	S
2	0.769	1.744	33.330	197	S
2	0.888	1.648	33.482	198	S
2	1.079	1.529	33.707	199	S
2	1.222	1.434	33.879	200	S
2	1.460	1.314	34.146	201	S
2	1.603	1.243	34.306	202	S
2	1.627	1.243	34.330	203	S
2	1.842	1.124	34.575	204	S
2	1.961	1.052	34.714	205	S
2	2.104	1.004	34.865	206	S
2	2.199	0.957	34.971	207	S
2	2.247	0.909	35.039	208	S
2	2.414	0.766	35.259	209	S
2	2.485	0.694	35.360	210	S
2	2.557	0.551	35.520	211	S
2	2.605	0.432	35.648	212	S
2	2.628	0.241	35.841	213	S
2	2.581	0.146	35.947	214	S
2	2.509	0.074	36.048	215	S
2	2.414	0.074	36.144	216	S
2	2.271	0.051	36.289	217	R
2	2.247	0.027	36.322	218	R
2	2.223	0.027	36.346	219	R
2	2.199	0.027	36.370	220	R
2	2.199	0.027	36.370	221	R
2	2.223	0.003	36.404	222	R
2	2.223	0.003	36.404	223	R
2	2.223	0.003	36.404	224	R
2	2.223	-0.021	36.428	225	R
2	2.247	0.003	36.461	226	R
2	2.271	0.027	36.495	227	R
2	2.271	0.027	36.495	228	R
2	2.271	-0.021	36.543	229	R
2	2.175	-0.116	36.678	230	R
2	2.056	-0.188	36.817	231	R
2	2.056	-0.188	36.817	232	R
2	2.056	-0.188	36.817	233	R
2	2.056	-0.212	36.841	234	R
2	2.056	-0.212	36.841	235	R
2	2.032	-0.236	36.874	236	R
2	2.008	-0.283	36.928	237	R
2	1.985	-0.307	36.961	238	R
2	1.937	-0.355	37.029	239	R
2	1.794	-0.498	37.231	240	R
2	1.675	-0.617	37.400	241	G
2	1.508	-0.808	37.653	242	G
2	1.365	-0.951	37.856	243	G
2	1.198	-1.046	38.048	244	G
2	1.055	-1.070	38.193	245	G
2	0.936	-1.142	38.332	246	G
2	0.745	-1.213	38.536	247	G
2	0.673	-1.285	38.637	248	G
2	0.506	-1.380	38.829	249	G
2	0.316	-1.499	39.054	250	G
2	0.101	-1.595	39.289	251	G
2	-0.090	-1.666	39.492	252	G
2	-0.185	-1.762	39.627	253	G
2	-0.257	-1.762	39.699	254	G
2	-0.376	-1.809	39.827	255	G
2	-0.519	-1.833	39.972	256	G
2	-0.710	-1.857	40.165	257	G
2	-0.924	-1.881	40.380	258	G
2	-1.282	-2.048	40.775	259	G
2	-1.449	-2.143	40.967	260	G
2	-1.592	-2.238	41.139	261	G
2	-1.735	-2.286	41.290	262	G
2	-1.973	-2.382	41.547	263	G
2	-2.164	-2.477	41.760	264	G
2	-2.212	-2.477	41.808	265	G
2	-2.403	-2.453	42.000	266	G
2	-2.522	-2.429	42.122	267	G
2	-2.689	-2.429	42.289	268	G
2	-2.856	-2.429	42.456	269	G
2	-3.023	-2.382	42.629	270	G
2	-3.166	-2.310	42.789	271	G
2	-3.309	-2.262	42.940	272	G
2	-3.428	-2.191	43.079	273	G
2	-3.571	-2.167	43.224	274	G
2	-3.738	-2.143	43.393	275	G
2	-3.976	-2.000	43.671	276	G
2	-4.096	-1.928	43.810	277	G
2	-4.215	-1.857	43.949	278	G
2	-4.286	-1.809	44.035	279	G
2	-4.358	-1.809	44.106	280	G
2	-4.453	-1.785	44.205	281	G
2	-4.525	-1.762	44.280	282	G
2	-4.525	-1.714	44.328	283	G
2	-4.525	-1.714	44.328	284	R
2	-4.525	-1.690	44.351	285	R
2	-4.549	-1.690	44.375	286	R
2	-4.525	-1.785	44.474	287	R
2	-4.525	-1.809	44.497	288	R
2	-4.668	-1.928	44.684	289	R
2	-4.739	-1.976	44.770	290	R
2	-4.906	-2.072	44.962	291	R
2	-5.026	-2.119	45.090	292	R
2	-5.216	-2.119	45.281	293	R
2	-5.312	-2.119	45.376	294	R
2	-5.336	-2.143	45.410	295	R
2	-5.336	-2.143	45.410	296	R
2	-5.336	-2.143	45.410	297	R
2	-5.407	-2.143	45.482	298	R
2	-5.383	-2.143	45.506	299	R
3	0.679	3.121	0.000	0	R
3	0.679	3.143	0.021	1	R
3	0.679	3.143	0.021	2	R
3	0.679	3.143	0.021	3	R
3	0.679	3.143	0.021	4	R
3	0.636	3.079	0.098	5	R
3	0.615	2.994	0.185	6	R
3	0.594	3.079	0.272	7	R
3	0.594	3.100	0.293	8	R
3	0.530	3.121	0.360	9	R
3	0.551	3.100	0.390	10	R
3	0.573	2.994	0.498	11	R
3	0.530	2.994	0.541	12	R
3	0.382	2.994	0.689	13	R
3	0.340	2.994	0.731	14	R
3	0.340	2.952	0.774	15	R
3	0.340	2.761	0.964	16	R
3	0.276	2.613	1.126	17	R
3	0.255	2.507	1.234	18	R
3	0.170	2.698	1.442	19	R
3	0.149	2.804	1.550	20	R
3	0.170	2.952	1.700	21	R
3	0.276	3.058	1.850	22	R
3	0.340	3.121	1.940	23	R
3	0.467	3.143	2.069	24	R
3	0.551	3.185	2.163	25	R
3	0.573	3.079	2.271	26	R
3	0.446	2.910	2.483	27	R
3	0.340	2.804	2.633	28	G
3	0.318	2.719	2.720	29	G
3	0.297	2.465	2.975	30	G
3	0.276	2.295	3.146	31	G
3	0.276	2.126	3.315	32	G
3	0.297	1.999	3.444	33	G
3	0.191	1.787	3.681	34	G
3	0.149	1.575	3.897	35	G
3	0.107	1.406	4.072	36	G
3	0.001	1.194	4.309	37	G
3	-0.105	1.003	4.527	38	G
3	-0.211	0.876	4.692	39	G
3	-0.317	0.664	4.929	40	G
3	-0.381	0.474	5.130	41	G
3	-0.486	0.347	5.295	42	G
3	-0.550	0.220	5.437	43	G
3	-0.614	0.092	5.580	44	G
3	-0.698	0.029	5.685	45	G
3	-0.868	-0.119	5.911	46	G
3	-0.825	-0.162	5.971	47	G
3	-0.614	-0.204	6.187	48	G
3	-0.444	-0.246	6.361	49	G
3	-0.275	-0.331	6.551	50	G
3	-0.232	-0.352	6.598	51	G
3	-0.465	-0.437	6.846	52	G
3	-0.656	-0.289	7.087	53	G
3	-0.719	-0.204	7.193	54	G
3	-0.847	-0.141	7.335	55	G
3	-1.016	-0.077	7.516	56	G
3	-1.101	-0.077	7.601	57	G
3	-1.101	-0.077	7.601	58	G
3	-1.228	-0.331	7.885	59	G
3	-1.249	-0.416	7.973	60	G
3	-1.016	-0.056	8.402	61	G
3	-0.931	0.071	8.554	62	G
3	-0.868	0.177	8.678	63	G
3	-0.741	0.368	8.907	64	G
3	-0.656	0.495	9.060	65	G
3	-0.486	0.643	9.285	66	G
3	-0.381	0.707	9.408	67	G
3	-0.105	0.791	9.696	68	G
3	0.085	0.855	9.897	69	G
3	0.276	0.855	10.088	70	G
3	0.488	0.855	10.300	71	G
3	0.700	0.834	10.513	72	G
3	0.954	0.770	10.775	73	G
3	1.123	0.643	10.987	74	G
3	1.250	0.601	11.120	75	G
3	1.356	0.537	11.244	76	G
3	1.589	0.453	11.492	77	G
3	1.801	0.368	11.720	78	G
3	1.971	0.304	11.901	79	G
3	2.055	0.177	12.054	80	G
3	2.182	0.114	12.196	81	G
3	2.331	0.092	12.346	82	G
3	2.437	0.114	12.454	83	G
3	2.606	0.198	12.643	84	G
3	2.775	0.304	12.843	85	G
3	2.881	0.410	12.993	86	G
3	3.030	0.516	13.175	87	G
3	3.178	0.643	13.370	88	G
3	3.347	0.664	13.541	89	G
3	3.538	0.728	13.742	90	G
3	3.686	0.728	13.890	91	G
3	3.792	0.834	14.040	92	G
3	3.898	0.961	14.205	93	G
3	4.004	1.088	14.371	94	G
3	4.131	1.236	14.566	95	G
3	4.258	1.363	14.746	96	G
3	4.322	1.469	14.869	97	G
3	4.343	1.639	15.040	98	G
3	4.364	1.745	15.148	99	G
3	4.258	1.999	15.423	100	G
3	4.131	2.211	15.671	101	G
3	4.068	2.380	15.851	102	G
3	3.919	2.571	16.093	103	G
3	3.813	2.655	16.229	104	G
3	3.750	2.698	16.305	105	G
3	3.602	2.804	16.487	106	G
3	3.474	2.867	16.629	107	G
3	3.284	2.994	16.858	108	G
3	3.136	2.994	17.007	109	G
3	3.030	2.931	17.130	110	G
3	2.860	2.804	17.342	111	G
3	2.691	2.698	17.542	112	G
3	2.542	2.571	17.737	113	G
3	2.394	2.507	17.898	114	G
3	2.204	2.380	18.128	115	G
3	1.992	2.295	18.356	116	G
3	1.886	2.168	18.521	117	G
3	1.759	2.041	18.701	118	G
3	1.695	1.935	18.824	119	G
3	1.653	1.702	19.061	120	G
3	1.589	1.533	19.242	121	G
3	1.568	1.363	19.413	122	G
3	1.526	1.194	19.588	123	G
3	1.441	0.855	19.937	124	G
3	1.420	0.728	20.066	125	G
3	1.335	0.601	20.219	126	G
3	1.166	0.410	20.474	127	G
3	1.081	0.241	20.663	128	G
3	0.996	0.050	20.872	129	G
3	0.890	-0.098	21.054	130	G
3	0.806	-0.268	21.243	131	G
3	0.763	-0.416	21.398	132	G
3	0.721	-0.606	21.593	133	G
3	0.700	-0.734	21.722	134	G
3	0.679	-0.924	21.913	135	G
3	0.657	-1.030	22.021	136	G
3	0.594	-1.221	22.222	137	G
3	0.424	-1.538	22.582	138	G
3	0.297	-1.856	22.925	139	G
3	0.276	-2.068	23.138	140	G
3	0.213	-2.237	23.319	141	G
3	0.128	-2.343	23.454	142	G
3	0.001	-2.470	23.634	143	G
3	-0.084	-2.576	23.770	144	G
3	-0.211	-2.746	23.981	145	G
3	-0.253	-2.873	24.115	146	G
3	-0.381	-3.021	24.311	147	G
3	-0.486	-3.148	24.476	148	G
3	-0.592	-3.297	24.658	149	G
3	-0.635	-3.530	24.895	150	G
3	-0.698	-3.572	24.971	151	G
3	-0.825	-3.741	25.183	152	G
3	-0.868	-3.847	25.297	153	G
3	-0.889	-4.334	25.785	154	G
3	-0.889	-4.525	25.976	155	G
3	-0.889	-4.695	26.145	156	G
3	-0.910	-4.906	26.358	157	G
3	-0.952	-5.055	26.512	158	G
3	-0.995	-5.161	26.626	159	G
3	-1.016	-5.245	26.713	160	G
3	-1.037	-5.478	26.947	161	G
3	-1.101	-5.669	27.148	162	G
3	-1.143	-5.902	27.385	163	G
3	-1.143	-6.198	27.682	164	G
3	-1.143	-6.326	27.809	165	G
3	-1.143	-6.516	27.999	166	G
3	-1.164	-6.643	28.128	167	G
3	-1.122	-6.919	28.407	168	G
3	-1.058	-6.961	28.483	169	G
3	-1.016	-7.003	28.543	170	G
3	-0.995	-7.046	28.591	171	G
3	-1.016	-7.067	28.621	172	G
3	-1.122	-7.067	28.726	173	G
3	-1.228	-7.067	28.832	174	G
3	-1.270	-7.088	28.880	175	G
3	-1.355	-7.088	28.964	176	G
3	-1.546	-7.088	29.155	177	G
3	-1.673	-7.088	29.282	178	G
3	-1.863	-7.025	29.483	179	G
3	-2.054	-6.876	29.725	180	G
3	-2.245	-6.792	29.933	181	G
3	-2.350	-6.792	30.039	182	G
3	-2.499	-6.770	30.189	183	G
3	-2.647	-6.686	30.360	184	G
3	-2.795	-6.601	30.530	185	G
3	-2.965	-6.495	30.730	186	G
3	-3.155	-6.410	30.939	187	G
3	-3.304	-6.283	31.134	188	G
3	-3.473	-6.198	31.324	189	G
3	-3.664	-6.135	31.525	190	G
3	-3.876	-6.093	31.741	191	G
3	-4.024	-5.944	31.950	192	G
3	-4.087	-5.881	32.040	193	G
3	-4.236	-5.732	32.250	194	G
3	-4.384	-5.584	32.460	195	G
3	-4.575	-5.436	32.701	196	G
3	-4.723	-5.266	32.926	197	G
3	-4.829	-5.161	33.076	198	G
3	-4.977	-5.055	33.258	199	G
3	-5.125	-4.864	33.500	200	G
3	-5.252	-4.695	33.711	201	G
3	-5.443	-4.525	33.967	202	G
3	-5.570	-4.398	34.146	203	G
3	-5.718	-4.229	34.371	204	G
3	-5.867	-4.017	34.630	205	G
3	-6.057	-3.784	34.931	206	G
3	-6.206	-3.593	35.173	207	G
3	-6.311	-3.402	35.391	208	G
3	-6.417	-3.191	35.627	209	G
3	-6.460	-2.979	35.843	210	G
3	-6.544	-2.788	36.052	211	G
3	-6.566	-2.598	36.244	212	G
3	-6.608	-2.470	36.378	213	G
3	-6.650	-2.343	36.512	214	G
3	-6.735	-2.068	36.800	215	G
3	-6.777	-1.877	36.995	216	G
3	-6.862	-1.644	37.243	217	G
3	-6.926	-1.475	37.424	218	G
3	-6.947	-1.475	37.445	219	G
3	-7.032	-1.305	37.635	220	G
3	-7.053	-1.263	37.682	221	G
3	-7.116	-0.988	37.965	222	G
3	-7.137	-0.734	38.220	223	G
3	-7.137	-0.564	38.389	224	G
3	-7.137	-0.374	38.580	225	G
3	-7.137	-0.225	38.728	226	G
3	-7.116	-0.141	38.815	227	G
3	-7.116	-0.077	38.879	228	G
3	-7.095	0.114	39.071	229	G
3	-7.095	0.283	39.240	230	G
3	-7.095	0.389	39.346	231	G
3	-7.095	0.516	39.473	232	G
3	-7.095	0.643	39.600	233	G
3	-7.053	0.834	39.796	234	G
3	-7.010	1.003	39.970	235	G
3	-6.989	1.173	40.141	236	G
3	-6.968	1.448	40.417	237	G
3	-6.926	1.660	40.633	238	G
3	-6.862	1.872	40.854	239	G
3	-6.777	2.062	41.063	240	G
3	-6.693	2.274	41.291	241	G
3	-6.650	2.465	41.486	242	G
3	-6.608	2.592	41.620	243	G
3	-6.544	2.761	41.801	244	G
3	-6.481	2.910	41.963	245	G
3	-6.417	3.100	42.164	246	G
3	-6.375	3.291	42.359	247	G
3	-6.248	3.482	42.588	248	G
3	-5.994	3.884	43.064	249	G
3	-5.930	3.948	43.154	250	G
3	-5.824	4.117	43.354	251	G
3	-5.761	4.286	43.535	252	G
3	-5.655	4.435	43.717	253	G
3	-5.570	4.562	43.870	254	G
3	-5.464	4.710	44.052	255	G
3	-5.379	4.816	44.187	256	G
3	-5.316	4.880	44.277	257	G
3	-5.316	4.880	44.277	258	G
3	-5.274	4.880	44.320	259	G
3	-5.316	4.816	44.396	260	G
3	-5.549	4.519	44.773	261	G
3	-5.718	4.329	45.028	262	G
3	-5.824	4.117	45.265	263	G
3	-5.973	3.905	45.524	264	G
3	-6.078	3.715	45.742	265	G
3	-6.163	3.545	45.931	266	G
3	-6.311	3.249	46.263	267	G
3	-6.439	3.037	46.510	268	G
3	-6.523	2.804	46.758	269	G
3	-6.608	2.613	46.966	270	G
3	-6.671	2.465	47.128	271	G
3	-6.714	2.380	47.222	272	G
3	-6.777	2.253	47.364	273	G
3	-6.799	2.168	47.452	274	G
3	-6.841	2.062	47.566	275	G
3	-6.841	1.935	47.693	276	G
3	-6.862	1.618	48.011	277	G
3	-6.904	1.342	48.290	278	G
3	-6.989	1.130	48.518	279	G
3	-7.010	1.003	48.647	280	G
3	-7.074	0.749	48.909	281	G
3	-7.095	0.643	49.017	282	G
3	-7.095	0.347	49.313	283	G
3	-7.074	0.071	49.590	284	G
3	-7.074	-0.225	49.886	285	G
3	-7.074	-0.479	50.140	286	G
3	-7.074	-0.649	50.310	287	G
3	-7.074	-0.776	50.437	288	G
3	-7.074	-0.924	50.585	289	G
3	-7.053	-1.136	50.798	290	G
3	-7.053	-1.242	50.904	291	G
3	-7.032	-1.411	51.075	292	G
3	-6.989	-1.538	51.209	293	G
3	-6.947	-1.687	51.363	294	G
3	-6.862	-1.941	51.631	295	G
3	-6.777	-2.110	51.820	296	G
3	-6.693	-2.365	52.088	297	G
3	-6.629	-2.598	52.330	298	G
3	-6.502	-2.979	52.732	299	G
4	-0.193	0.511	0.000	0	R
4	-0.278	0.596	0.120	1	R
4	-0.363	0.680	0.240	2	R
4	-0.469	0.702	0.348	3	R
4	-0.596	0.723	0.477	4	R
4	-0.829	0.744	0.711	5	R
4	-0.892	0.765	0.778	6	R
4	-0.850	0.786	0.825	7	R
4	-0.765	0.850	0.931	8	R
4	-0.744	0.744	1.039	9	R
4	-0.787	0.723	1.086	10	R
4	-0.787	0.702	1.107	11	R
4	-0.638	0.808	1.290	12	R
4	-0.575	0.829	1.357	13	R
4	-0.554	0.744	1.444	14	R
4	-0.532	0.659	1.531	15	R
4	-0.448	0.575	1.651	16	R
4	-0.363	0.532	1.746	17	R
4	-0.448	0.575	1.841	18	R
4	-0.659	0.659	2.069	19	R
4	-0.617	0.723	2.145	20	R
4	-0.596	0.850	2.274	21	R
4	-0.511	0.617	2.522	22	R
4	-0.490	0.575	2.569	23	R
4	-0.320	0.596	2.740	24	R
4	-0.236	0.617	2.827	25	R
4	-0.299	0.786	3.008	26	R
4	-0.151	0.871	3.179	27	R
4	-0.066	0.977	3.315	28	R
4	0.040	1.083	3.465	29	R
4	-0.130	0.998	3.654	30	R
4	-0.215	1.062	3.760	31	R
4	-0.257	1.083	3.807	32	R
4	-0.363	0.977	3.957	33	R
4	-0.490	0.935	4.091	34	R
4	-0.554	0.913	4.158	35	R
4	-0.320	1.041	4.424	36	R
4	-0.215	1.062	4.532	37	R
4	-0.151	1.041	4.599	38	R
4	-0.003	0.977	4.760	39	R
4	0.124	0.871	4.925	40	R
4	0.188	0.829	5.002	41	G
4	0.251	0.680	5.163	42	G
4	0.294	0.490	5.358	43	G
4	0.315	0.214	5.635	44	G
4	0.336	-0.082	5.932	45	G
4	0.273	-0.336	6.194	46	G
4	0.230	-0.485	6.348	47	G
4	0.188	-0.718	6.585	48	G
4	0.103	-0.993	6.873	49	G
4	0.040	-1.184	7.074	50	G
4	-0.045	-1.396	7.302	51	G
4	-0.024	-1.480	7.390	52	G
4	-0.024	-1.417	7.453	53	G
4	-0.109	-1.205	7.681	54	G
4	-0.109	-1.035	7.851	55	G
4	0.040	-0.972	8.012	56	G
4	0.188	-0.908	8.173	57	G
4	0.273	-0.908	8.258	58	G
4	0.379	-0.908	8.364	59	G
4	0.590	-0.908	8.576	60	G
4	0.781	-1.014	8.794	61	G
4	0.887	-1.184	8.994	62	G
4	0.548	-1.163	9.333	63	G
4	0.336	-1.141	9.546	64	G
4	0.103	-1.035	9.802	65	G
4	-0.109	-0.930	10.039	66	G
4	-0.278	-0.866	10.220	67	G
4	-0.405	-0.824	10.354	68	G
4	-0.087	-0.993	10.714	69	G
4	0.082	-1.120	10.926	70	G
4	0.146	-1.268	11.087	71	G
4	0.061	-1.523	11.355	72	G
4	0.273	-1.353	11.627	73	G
4	0.294	-1.205	11.776	74	G
4	0.315	-1.035	11.947	75	G
4	0.315	-0.908	12.074	76	G
4	0.315	-0.718	12.265	77	G
4	0.315	-0.485	12.498	78	G
4	0.357	-0.336	12.652	79	G
4	0.357	-0.146	12.843	80	G
4	0.315	0.087	13.080	81	G
4	0.273	0.257	13.254	82	G
4	0.251	0.553	13.552	83	G
4	0.230	0.786	13.786	84	G
4	0.167	1.041	14.048	85	G
4	0.103	1.210	14.229	86	G
4	-0.045	1.401	14.470	87	G
4	-0.151	1.613	14.707	88	G
4	-0.236	1.761	14.878	89	G
4	-0.066	1.591	15.118	90	G
4	-0.066	1.591	15.118	91	G
4	-0.236	1.718	15.329	92	G
4	-0.384	1.782	15.491	93	G
4	-0.638	1.994	15.822	94	G
4	-0.702	2.057	15.911	95	G
4	-0.787	2.206	16.082	96	G
4	-0.575	2.142	16.303	97	G
4	-0.490	2.227	16.423	98	G
4	-0.384	2.354	16.589	99	G
4	-0.215	2.481	16.801	100	G
4	-0.087	2.608	16.980	101	G
4	0.082	2.672	17.161	102	G
4	0.315	2.841	17.449	103	G
4	0.357	2.735	17.563	104	G
4	0.357	2.651	17.648	105	G
4	0.442	2.502	17.819	106	G
4	0.209	2.756	18.164	107	G
4	0.209	2.884	18.291	108	G
4	0.188	3.095	18.504	109	G
4	0.188	3.307	18.716	110	G
4	0.230	3.498	18.911	111	G
4	0.357	3.604	19.076	112	G
4	0.484	3.794	19.306	113	G
4	0.654	4.006	19.577	114	G
4	0.845	4.091	19.786	115	G
4	0.675	3.900	20.041	116	G
4	0.548	3.752	20.236	117	G
4	0.463	3.646	20.372	118	G
4	0.463	3.604	20.414	119	G
4	0.527	3.667	20.504	120	G
4	0.527	3.879	20.716	121	G
4	0.484	4.049	20.890	122	G
4	0.463	4.218	21.061	123	G
4	0.463	4.451	21.294	124	G
4	0.484	4.451	21.315	125	G
4	0.718	4.282	21.603	126	G
4	0.908	4.155	21.833	127	G
4	0.823	4.578	22.265	128	G
4	0.908	4.727	22.435	129	G
4	1.120	4.854	22.682	130	G
4	1.289	5.023	22.922	131	G
4	1.438	5.214	23.164	132	G
4	1.586	5.362	23.373	133	G
4	1.628	5.574	23.589	134	G
4	1.628	5.743	23.759	135	G
4	1.522	5.955	23.996	136	G
4	1.501	5.998	24.043	137	G
4	1.586	5.976	24.130	138	G
4	1.628	6.146	24.305	139	G
4	1.734	6.294	24.487	140	G
4	1.798	6.485	24.688	141	G
4	1.989	6.654	24.943	142	G
4	2.137	6.675	25.093	143	G
4	2.306	6.697	25.264	144	G
4	2.391	6.718	25.351	145	G
4	2.476	6.718	25.436	146	G
4	2.688	6.739	25.649	147	G
4	2.857	6.654	25.838	148	G
4	2.899	6.654	25.881	149	G
4	2.963	6.591	25.971	150	G
4	3.005	6.548	26.031	151	G
4	3.196	6.442	26.249	152	G
4	3.365	6.442	26.418	153	G
4	3.535	6.294	26.643	154	G
4	3.641	6.231	26.767	155	G
4	4.213	5.849	27.454	156	G
4	4.276	5.828	27.521	157	G
4	4.509	5.701	27.787	158	G
4	4.658	5.574	27.982	159	G
4	4.764	5.489	28.118	160	G
4	4.891	5.383	28.283	161	G
4	5.060	5.235	28.508	162	G
4	5.166	5.087	28.690	163	G
4	5.230	4.981	28.814	164	G
4	5.293	4.832	28.975	165	G
4	5.420	4.684	29.171	166	G
4	5.547	4.515	29.382	167	G
4	5.632	4.388	29.535	168	G
4	5.759	4.239	29.731	169	G
4	5.907	4.006	30.007	170	G
4	5.992	3.858	30.178	171	G
4	6.056	3.583	30.460	172	G
4	6.204	3.371	30.719	173	G
4	6.289	3.286	30.839	174	G
4	6.374	3.095	31.047	175	G
4	6.437	2.968	31.189	176	G
4	6.479	2.905	31.266	177	G
4	6.564	2.714	31.474	178	G
4	6.607	2.608	31.588	179	G
4	6.670	2.460	31.750	180	G
4	6.734	2.269	31.951	181	G
4	6.776	2.100	32.125	182	G
4	6.861	1.824	32.413	183	G
4	6.882	1.549	32.690	184	G
4	6.903	1.316	32.924	185	G
4	6.840	1.041	33.206	186	G
4	6.755	0.871	33.396	187	G
4	6.543	0.553	33.778	188	G
4	6.395	0.342	34.036	189	G
4	6.225	0.172	34.276	190	G
4	5.950	-0.019	34.611	191	G
4	5.802	-0.188	34.836	192	G
4	5.717	-0.188	34.921	193	G
4	5.505	-0.336	35.179	194	G
4	5.230	-0.421	35.467	195	G
4	5.081	-0.485	35.629	196	G
4	4.869	-0.612	35.876	197	G
4	4.679	-0.675	36.077	198	G
4	4.446	-0.696	36.311	199	G
4	4.234	-0.802	36.548	200	G
4	4.086	-0.887	36.718	201	G
4	3.916	-0.993	36.918	202	G
4	3.810	-1.078	37.054	203	G
4	3.556	-1.290	37.385	204	G
4	3.450	-1.374	37.520	205	G
4	3.302	-1.501	37.716	206	G
4	3.111	-1.671	37.971	207	G
4	3.005	-1.756	38.106	208	G
4	2.857	-1.840	38.277	209	G
4	2.645	-1.925	38.505	210	G
4	2.433	-2.095	38.777	211	G
4	2.327	-2.158	38.900	212	G
4	2.116	-2.222	39.121	213	G
4	1.883	-2.370	39.398	214	G
4	1.798	-2.455	39.517	215	G
4	1.671	-2.603	39.713	216	G
4	1.522	-2.794	39.954	217	G
4	1.332	-2.921	40.183	218	G
4	1.184	-3.027	40.366	219	G
4	1.035	-3.111	40.536	220	G
4	0.696	-3.281	40.915	221	G
4	0.569	-3.366	41.068	222	G
4	0.315	-3.429	41.330	223	G
4	0.146	-3.472	41.505	224	G
4	0.040	-3.514	41.619	225	G
4	-0.172	-3.577	41.840	226	G
4	-0.320	-3.620	41.994	227	G
4	-0.469	-3.662	42.148	228	G
4	-0.681	-3.726	42.370	229	G
4	-0.892	-3.768	42.586	230	G
4	-1.125	-3.853	42.834	231	G
4	-1.358	-3.938	43.082	232	G
4	-1.549	-3.980	43.277	233	G
4	-1.719	-4.022	43.452	234	G
4	-1.952	-4.044	43.686	235	G
4	-2.185	-4.044	43.919	236	G
4	-2.375	-4.044	44.109	237	G
4	-2.545	-4.044	44.279	238	G
4	-2.757	-4.086	44.495	239	G
4	-2.947	-4.128	44.690	240	G
4	-3.117	-4.171	44.865	241	G
4	-3.329	-4.213	45.081	242	G
4	-3.519	-4.234	45.273	243	G
4	-3.689	-4.234	45.442	244	G
4	-3.879	-4.234	45.633	245	G
4	-4.112	-4.213	45.867	246	G
4	-4.324	-4.213	46.079	247	G
4	-4.557	-4.277	46.320	248	G
4	-4.769	-4.319	46.536	249	G
4	-4.896	-4.361	46.670	250	G
4	-5.172	-4.467	46.965	251	G
4	-5.299	-4.510	47.099	252	G
4	-5.405	-4.594	47.235	253	G
4	-5.532	-4.658	47.377	254	G
4	-5.510	-4.721	47.444	255	G
4	-5.510	-4.721	47.444	256	G
4	-5.405	-4.997	47.739	257	G
4	-5.299	-5.039	47.853	258	G
4	-5.044	-5.209	48.158	259	G
4	-4.917	-5.336	48.338	260	G
4	-4.811	-5.420	48.474	261	G
4	-4.706	-5.526	48.624	262	G
4	-4.557	-5.611	48.794	263	G
4	-4.536	-5.653	48.842	264	G
4	-4.451	-5.696	48.937	265	G
4	-4.261	-5.802	49.155	266	G
4	-4.134	-5.886	49.307	267	G
4	-4.049	-5.992	49.443	268	G
4	-3.795	-6.162	49.749	269	G
4	-3.668	-6.204	49.883	270	G
4	-3.413	-6.289	50.150	271	G
4	-3.201	-6.374	50.379	272	G
4	-2.926	-6.522	50.691	273	G
4	-2.820	-6.607	50.827	274	G
4	-2.693	-6.691	50.980	275	G
4	-2.524	-6.755	51.161	276	G
4	-2.375	-6.776	51.311	277	G
4	-2.227	-6.819	51.465	278	G
4	-2.058	-6.882	51.646	279	G
4	-1.888	-6.924	51.820	280	G
4	-1.719	-6.924	51.990	281	G
4	-1.507	-6.988	52.211	282	G
4	-1.316	-7.009	52.403	283	G
4	-1.020	-7.030	52.700	284	G
4	-0.829	-7.052	52.892	285	G
4	-0.554	-7.073	53.168	286	G
4	-0.405	-7.094	53.318	287	G
4	-0.151	-7.136	53.576	288	G
4	0.061	-7.158	53.789	289	G
4	0.230	-7.179	53.959	290	G
4	0.463	-7.179	54.193	291	G
4	0.654	-7.179	54.383	292	G
4	0.908	-7.158	54.638	293	G
4	1.120	-7.136	54.851	294	G
4	1.247	-7.136	54.978	295	G
4	1.438	-7.115	55.170	296	G
4	1.501	-7.094	55.237	297	G
4	1.713	-7.073	55.450	298	G
4	1.861	-7.009	55.611	299	G
5	0.322	1.530	0.000	0	R
5	0.195	1.382	0.195	1	R
5	0.025	1.488	0.395	2	R
5	0.025	1.530	0.438	3	R
5	0.046	1.551	0.468	4	R
5	-0.017	1.551	0.531	5	R
5	-0.144	1.530	0.660	6	R
5	-0.166	1.530	0.682	7	R
5	-0.102	1.488	0.758	8	R
5	-0.081	1.360	0.887	9	R
5	-0.102	1.318	0.934	10	R
5	-0.102	1.297	0.956	11	R
5	-0.081	1.403	1.064	12	R
5	-0.144	1.594	1.265	13	R
5	-0.166	1.551	1.312	14	R
5	-0.250	1.488	1.418	15	R
5	-0.441	1.445	1.614	16	R
5	-0.590	1.445	1.762	17	R
5	-0.674	1.445	1.847	18	R
5	-0.844	1.424	2.018	19	R
5	-0.992	1.339	2.189	20	R
5	-1.120	1.276	2.331	21	R
5	-1.014	1.382	2.481	22	R
5	-0.971	1.382	2.523	23	R
5	-0.992	1.403	2.553	24	R
5	-1.162	1.339	2.734	25	R
5	-1.353	1.297	2.930	26	R
5	-1.162	1.360	3.131	27	R
5	-0.971	1.403	3.326	28	R
5	-0.865	1.445	3.440	29	R
5	-0.696	1.509	3.621	30	R
5	-0.462	1.594	3.869	31	R
5	-0.335	1.594	3.997	32	R
5	-0.081	1.509	4.265	33	R
5	0.110	1.466	4.460	34	R
5	0.258	1.403	4.622	35	R
5	-0.038	1.403	4.918	36	R
5	-0.250	1.318	5.147	37	R
5	-0.102	1.403	5.318	38	R
5	-0.017	1.530	5.471	39	R
5	-0.102	1.551	5.558	40	R
5	-0.250	1.594	5.712	41	R
5	-0.356	1.509	5.848	42	R
5	-0.568	1.297	6.148	43	R
5	-0.653	1.212	6.268	44	R
5	-0.823	1.000	6.539	45	R
5	-0.950	0.788	6.786	46	R
5	-0.971	0.576	6.999	47	R
5	-0.950	0.364	7.212	48	R
5	-0.908	0.194	7.387	49	R
5	-0.908	0.025	7.557	50	R
5	-0.908	-0.166	7.748	51	R
5	-0.950	0.364	8.279	52	R
5	-0.929	0.470	8.387	53	R
5	-0.908	0.555	8.475	54	R
5	-0.865	0.661	8.589	55	R
5	-0.844	0.724	8.656	56	R
5	-0.780	0.873	8.817	57	R
5	-0.717	1.064	9.018	58	R
5	-0.674	1.212	9.173	59	G
5	-0.590	1.424	9.401	60	G
5	-0.526	1.551	9.543	61	G
5	-0.399	1.763	9.791	62	G
5	-0.335	1.975	10.012	63	G
5	-0.272	2.124	10.173	64	G
5	-0.229	2.272	10.328	65	G
5	-0.166	2.547	10.610	66	G
5	-0.166	2.759	10.822	67	G
5	-0.229	2.993	11.064	68	G
5	-0.293	3.226	11.306	69	G
5	-0.420	3.501	11.609	70	G
5	-0.505	3.650	11.780	71	G
5	-0.632	3.798	11.976	72	G
5	-0.780	3.989	12.217	73	G
5	-0.929	4.137	12.427	74	G
5	-1.077	4.243	12.610	75	G
5	-1.226	4.349	12.792	76	G
5	-1.374	4.476	12.987	77	G
5	-0.950	4.349	13.430	78	G
5	-0.886	4.349	13.494	79	G
5	-0.696	4.265	13.702	80	G
5	-0.547	4.053	13.961	81	G
5	-0.505	3.862	14.157	82	G
5	-0.484	3.650	14.370	83	G
5	-0.399	3.501	14.540	84	G
5	-0.356	3.374	14.675	85	G
5	-0.272	3.247	14.827	86	G
5	-0.166	3.056	15.046	87	G
5	-0.102	2.865	15.247	88	G
5	-0.017	2.696	15.436	89	G
5	0.089	2.526	15.636	90	G
5	0.152	2.208	15.961	91	G
5	0.216	1.996	16.182	92	G
5	0.280	1.890	16.306	93	G
5	0.322	1.742	16.460	94	G
5	0.386	1.254	16.952	95	G
5	0.449	1.106	17.113	96	G
5	0.492	0.979	17.247	97	G
5	0.492	0.809	17.417	98	G
5	0.576	0.618	17.625	99	G
5	0.682	0.364	17.901	100	G
5	0.725	0.258	18.015	101	G
5	0.767	0.152	18.129	102	G
5	0.809	-0.018	18.304	103	G
5	0.809	-0.166	18.452	104	G
5	0.831	-0.357	18.644	105	G
5	0.894	-0.590	18.886	106	G
5	0.915	-0.781	19.078	107	G
5	0.937	-0.971	19.270	108	G
5	0.979	-1.141	19.445	109	G
5	1.000	-1.268	19.574	110	G
5	0.937	-1.395	19.716	111	G
5	0.894	-1.523	19.850	112	G
5	0.788	-1.692	20.050	113	G
5	0.725	-1.756	20.140	114	G
5	0.725	-1.883	20.267	115	G
5	0.703	-1.968	20.355	116	G
5	0.725	-2.053	20.442	117	G
5	0.809	-2.159	20.578	118	G
5	0.894	-2.307	20.749	119	G
5	0.937	-2.434	20.883	120	G
5	0.979	-2.752	21.203	121	G
5	1.000	-2.964	21.417	122	G
5	1.000	-3.134	21.586	123	G
5	1.043	-3.261	21.720	124	G
5	1.127	-3.346	21.840	125	G
5	1.276	-3.452	22.022	126	G
5	1.361	-3.621	22.212	127	G
5	1.424	-3.706	22.318	128	G
5	1.318	-3.982	22.613	129	G
5	1.297	-4.066	22.701	130	G
5	1.297	-4.215	22.849	131	G
5	1.297	-4.363	22.997	132	G
5	1.212	-4.575	23.226	133	G
5	1.191	-4.745	23.397	134	G
5	1.170	-4.914	23.568	135	G
5	1.127	-5.041	23.702	136	G
5	1.127	-5.338	23.998	137	G
5	1.233	-5.550	24.235	138	G
5	1.297	-5.720	24.417	139	G
5	1.339	-5.911	24.612	140	G
5	1.339	-6.101	24.803	141	G
5	1.382	-6.525	25.229	142	G
5	1.382	-6.653	25.356	143	G
5	1.382	-6.737	25.441	144	G
5	1.382	-6.801	25.504	145	G
5	1.382	-6.928	25.632	146	G
5	1.297	-7.034	25.767	147	G
5	1.170	-7.076	25.901	148	G
5	0.894	-7.119	26.180	149	G
5	0.746	-7.119	26.329	150	G
5	0.640	-7.119	26.435	151	G
5	0.386	-7.140	26.690	152	G
5	0.216	-7.161	26.861	153	G
5	-0.017	-7.140	27.095	154	G
5	-0.144	-7.098	27.229	155	G
5	-0.335	-7.098	27.420	156	G
5	-0.547	-7.098	27.632	157	G
5	-0.823	-7.034	27.915	158	G
5	-0.950	-7.034	28.042	159	G
5	-1.226	-7.013	28.318	160	G
5	-1.416	-6.970	28.514	161	G
5	-1.607	-6.928	28.709	162	G
5	-1.989	-6.822	29.105	163	G
5	-2.158	-6.759	29.286	164	G
5	-2.391	-6.695	29.528	165	G
5	-2.519	-6.631	29.670	166	G
5	-2.667	-6.589	29.824	167	G
5	-2.794	-6.504	29.977	168	G
5	-3.027	-6.441	30.219	169	G
5	-3.282	-6.292	30.513	170	G
5	-3.451	-6.165	30.725	171	G
5	-3.600	-6.059	30.908	172	G
5	-3.706	-5.995	31.031	173	G
5	-3.791	-5.932	31.137	174	G
5	-4.002	-5.762	31.409	175	G
5	-4.151	-5.699	31.570	176	G
5	-4.320	-5.571	31.782	177	G
5	-4.511	-5.402	32.037	178	G
5	-4.681	-5.253	32.263	179	G
5	-4.829	-5.147	32.445	180	G
5	-4.893	-5.063	32.551	181	G
5	-5.020	-4.914	32.747	182	G
5	-5.105	-4.851	32.853	183	G
5	-5.274	-4.681	33.092	184	G
5	-5.380	-4.596	33.228	185	G
5	-5.486	-4.575	33.336	186	G
5	-5.508	-4.533	33.384	187	G
5	-5.571	-4.533	33.447	188	G
5	-5.550	-4.596	33.514	189	G
5	-5.486	-4.702	33.638	190	G
5	-5.402	-4.808	33.774	191	G
5	-5.338	-4.872	33.864	192	G
5	-5.232	-5.020	34.046	193	G
5	-5.147	-5.084	34.152	194	G
5	-5.041	-5.211	34.317	195	G
5	-4.935	-5.296	34.453	196	G
5	-4.617	-5.529	34.847	197	G
5	-4.469	-5.635	35.030	198	G
5	-4.236	-5.826	35.331	199	G
5	-4.087	-5.911	35.502	200	G
5	-3.960	-6.017	35.668	201	G
5	-3.896	-6.059	35.744	202	G
5	-3.812	-6.123	35.850	203	G
5	-3.621	-6.250	36.079	204	G
5	-3.176	-6.462	36.572	205	G
5	-3.049	-6.525	36.715	206	G
5	-2.900	-6.568	36.869	207	G
5	-2.667	-6.674	37.125	208	G
5	-2.434	-6.737	37.367	209	G
5	-2.158	-6.843	37.662	210	G
5	-1.946	-6.907	37.883	211	G
5	-1.798	-6.949	38.038	212	G
5	-1.607	-6.992	38.233	213	G
5	-1.438	-7.034	38.408	214	G
5	-1.183	-7.076	38.666	215	G
5	-0.929	-7.119	38.924	216	G
5	-0.632	-7.161	39.223	217	G
5	-0.420	-7.182	39.436	218	G
5	-0.250	-7.182	39.606	219	G
5	-0.208	-7.182	39.648	220	G
5	-0.123	-7.182	39.733	221	G
5	-0.081	-7.182	39.776	222	G
5	0.025	-7.161	39.884	223	G
5	0.237	-7.161	40.096	224	G
5	0.513	-7.140	40.372	225	G
5	0.682	-7.119	40.543	226	G
5	0.894	-7.098	40.756	227	G
5	0.979	-7.098	40.841	228	G
5	1.149	-7.098	41.010	229	G
5	1.212	-7.098	41.074	230	G
5	1.361	-7.098	41.222	231	S
5	1.594	-7.013	41.470	232	S
5	1.848	-6.970	41.728	233	S
5	2.081	-6.928	41.965	234	S
5	2.209	-6.886	42.099	235	S
5	2.272	-6.843	42.176	236	S
5	2.463	-6.780	42.377	237	S
5	2.633	-6.716	42.558	238	S
5	2.781	-6.653	42.720	239	S
5	2.950	-6.568	42.909	240	S
5	3.226	-6.441	43.213	241	S
5	3.311	-6.419	43.300	242	S
5	3.417	-6.398	43.408	243	S
5	3.565	-6.335	43.570	244	S
5	3.629	-6.292	43.646	245	S
5	3.735	-6.207	43.782	246	S
5	3.820	-6.144	43.888	247	S
5	3.926	-6.080	44.011	248	S
5	4.138	-5.974	44.248	249	S
5	4.244	-5.911	44.372	250	S
5	4.350	-5.847	44.496	251	S
5	4.413	-5.762	44.602	252	S
5	4.477	-5.699	44.691	253	S
5	4.519	-5.635	44.768	254	S
5	4.562	-5.614	44.815	255	S
5	4.625	-5.529	44.921	256	S
5	4.710	-5.423	45.057	257	S
5	4.858	-5.296	45.252	258	S
5	5.028	-5.105	45.508	259	S
5	5.176	-4.935	45.733	260	S
5	5.346	-4.808	45.945	261	S
5	5.473	-4.681	46.125	262	S
5	5.537	-4.554	46.267	263	S
5	5.621	-4.384	46.457	264	S
5	5.706	-4.194	46.666	265	S
5	5.770	-4.088	46.789	266	S
5	5.833	-3.982	46.913	267	S
5	5.876	-3.918	46.989	268	S
5	6.130	-3.621	47.380	269	S
5	6.215	-3.473	47.551	270	G
5	6.342	-3.282	47.780	271	G
5	6.448	-3.134	47.963	272	G
5	6.597	-2.964	48.188	273	G
5	6.618	-2.900	48.255	274	G
5	6.745	-2.646	48.539	275	G
5	6.787	-2.498	48.694	276	G
5	6.851	-2.328	48.875	277	G
5	6.893	-2.243	48.970	278	G
5	6.915	-2.074	49.140	279	G
5	6.999	-1.862	49.369	280	G
5	7.063	-1.607	49.631	281	G
5	7.105	-1.417	49.826	282	G
5	7.127	-1.268	49.976	283	G
5	7.169	-1.056	50.193	284	G
5	7.190	-0.632	50.617	285	G
5	7.148	-0.738	50.731	286	G
5	7.148	-0.738	50.731	287	G
5	7.190	-0.441	51.031	288	G
5	7.233	-0.187	51.289	289	G
5	7.169	0.216	51.697	290	G
5	7.169	0.491	51.972	291	G
5	7.148	0.746	52.227	292	G
5	7.127	0.936	52.419	293	G
5	7.063	1.233	52.723	294	G
5	6.957	1.466	52.979	295	G
5	6.851	1.678	53.216	296	G
5	6.660	1.890	53.501	297	G
5	6.512	2.018	53.697	298	G
5	6.088	2.166	54.146	299	G
6	-0.442	1.888	0.000	0	R
6	-0.442	1.867	0.021	1	R
6	-0.484	1.740	0.155	2	R
6	-0.421	1.612	0.297	3	R
6	-0.378	1.612	0.340	4	R
6	-0.378	1.655	0.382	5	R
6	-0.569	1.846	0.652	6	R
6	-0.739	1.952	0.852	7	R
6	-0.845	2.015	0.976	8	R
6	-0.866	2.015	0.997	9	R
6	-0.675	1.846	1.252	10	R
6	-0.527	1.909	1.414	11	R
6	-0.421	2.015	1.564	12	R
6	-0.421	2.121	1.670	13	R
6	-0.463	2.142	1.717	14	R
6	-0.612	2.121	1.867	15	R
6	-0.718	2.121	1.973	16	R
6	-0.718	2.100	1.994	17	R
6	-0.527	2.185	2.203	18	R
6	-0.442	2.142	2.298	19	R
6	-0.378	2.100	2.374	20	R
6	-0.357	1.994	2.482	21	R
6	-0.272	1.867	2.635	22	R
6	-0.272	1.782	2.720	23	R
6	-0.378	1.824	2.834	24	R
6	-0.590	1.824	3.046	25	R
6	-0.781	1.824	3.237	26	R
6	-0.463	1.761	3.561	27	R
6	-0.315	1.888	3.757	28	R
6	-0.272	1.973	3.851	29	R
6	-0.400	2.227	4.136	30	R
6	-0.442	2.312	4.231	31	R
6	-0.590	2.206	4.413	32	R
6	-0.675	2.058	4.584	33	R
6	-0.802	1.994	4.726	34	R
6	-0.887	1.930	4.832	35	R
6	-0.760	2.058	5.012	36	R
6	-0.590	2.142	5.202	37	R
6	-0.484	2.227	5.337	38	R
6	-0.315	2.164	5.519	39	R
6	-0.251	2.121	5.595	40	R
6	-0.209	2.036	5.690	41	R
6	-0.230	1.994	5.737	42	R
6	-0.336	1.867	5.903	43	R
6	-0.421	1.846	5.990	44	R
6	-0.548	1.824	6.119	45	R
6	-0.654	1.867	6.233	46	R
6	-0.845	2.015	6.475	47	R
6	-1.014	2.164	6.700	48	R
6	-1.142	2.270	6.866	49	R
6	-0.824	2.058	7.248	50	R
6	-0.696	1.930	7.428	51	R
6	-0.675	1.909	7.458	52	R
6	-0.484	1.909	7.649	53	R
6	-0.378	1.952	7.763	54	R
6	-0.272	1.846	7.913	55	G
6	-0.166	1.676	8.113	56	G
6	-0.103	1.528	8.274	57	G
6	-0.060	1.294	8.511	58	G
6	0.152	0.934	8.930	59	G
6	0.194	0.658	9.208	60	G
6	0.258	0.510	9.370	61	G
6	0.342	0.298	9.598	62	G
6	0.385	0.044	9.856	63	G
6	0.385	-0.105	10.005	64	G
6	0.364	-0.296	10.196	65	G
6	0.300	-0.486	10.398	66	G
6	0.236	-0.656	10.579	67	G
6	0.152	-0.720	10.685	68	G
6	0.003	-0.783	10.846	69	G
6	-0.166	-0.783	11.016	70	G
6	-0.378	-0.783	11.228	71	G
6	-0.569	-0.804	11.420	72	G
6	-0.739	-0.847	11.595	73	G
6	-0.908	-0.847	11.764	74	G
6	-1.057	-0.868	11.914	75	G
6	-1.269	-0.741	12.161	76	G
6	-1.502	-0.635	12.418	77	G
6	-1.608	-0.592	12.532	78	G
6	-1.820	-0.486	12.769	79	G
6	-1.947	-0.465	12.898	80	G
6	-1.481	-0.550	13.372	81	G
6	-1.269	-0.635	13.600	82	G
6	-1.078	-0.826	13.870	83	G
6	-1.078	-0.889	13.933	84	G
6	-0.993	-1.038	14.104	85	G
6	-0.951	-1.228	14.300	86	G
6	-0.887	-1.483	14.562	87	G
6	-0.845	-1.780	14.862	88	G
6	-0.802	-1.928	15.016	89	G
6	-0.760	-1.928	15.059	90	G
6	-0.739	-2.013	15.146	91	G
6	-0.760	-2.140	15.275	92	G
6	-0.802	-2.310	15.450	93	G
6	-0.845	-2.479	15.625	94	G
6	-0.993	-2.712	15.901	95	G
6	-1.014	-2.840	16.030	96	G
6	-1.142	-3.009	16.242	97	G
6	-1.205	-3.094	16.348	98	G
6	-1.417	-3.242	16.607	99	G
6	-1.523	-3.348	16.757	100	G
6	-1.629	-3.476	16.922	101	G
6	-1.756	-3.582	17.088	102	G
6	-1.968	-3.772	17.373	103	G
6	-2.117	-3.878	17.555	104	G
6	-2.286	-4.006	17.767	105	G
6	-2.414	-4.154	17.963	106	G
6	-2.562	-4.302	18.173	107	G
6	-2.732	-4.408	18.373	108	G
6	-2.944	-4.493	18.601	109	G
6	-3.156	-4.536	18.817	110	G
6	-3.368	-4.599	19.039	111	G
6	-3.558	-4.684	19.247	112	G
6	-3.898	-4.896	19.647	113	G
6	-4.237	-5.002	20.003	114	G
6	-4.385	-5.023	20.153	115	G
6	-4.512	-5.023	20.280	116	G
6	-4.661	-5.023	20.428	117	S
6	-4.788	-5.023	20.556	118	S
6	-4.788	-5.023	20.556	119	S
6	-4.915	-4.938	20.708	120	S
6	-5.042	-4.960	20.837	121	S
6	-5.170	-4.960	20.965	122	S
6	-5.191	-4.960	20.986	123	S
6	-5.233	-5.002	21.046	124	S
6	-5.339	-4.917	21.181	125	S
6	-5.360	-4.875	21.229	126	S
6	-5.530	-4.726	21.454	127	S
6	-5.678	-4.557	21.680	128	S
6	-5.763	-4.430	21.832	129	S
6	-5.912	-4.218	22.091	130	S
6	-6.039	-4.027	22.321	131	S
6	-6.230	-3.751	22.656	132	G
6	-6.357	-3.497	22.940	133	G
6	-6.420	-3.327	23.121	134	G
6	-6.442	-3.158	23.292	135	G
6	-6.526	-3.009	23.463	136	G
6	-6.569	-2.882	23.597	137	G
6	-6.654	-2.691	23.806	138	G
6	-6.717	-2.522	23.987	139	G
6	-6.781	-2.394	24.129	140	G
6	-6.844	-2.161	24.371	141	G
6	-6.908	-1.949	24.592	142	G
6	-6.844	-1.737	24.814	143	G
6	-6.823	-1.589	24.964	144	G
6	-6.823	-1.546	25.006	145	G
6	-6.929	-1.419	25.172	146	G
6	-6.972	-1.271	25.326	147	G
6	-7.035	-1.122	25.487	148	G
6	-7.056	-0.910	25.701	149	G
6	-7.056	-0.762	25.849	150	G
6	-7.035	-0.592	26.020	151	G
6	-6.717	-0.698	26.355	152	G
6	-6.802	-0.635	26.461	153	G
6	-6.675	-0.741	26.627	154	G
6	-6.357	-0.910	26.987	155	G
6	-6.124	-0.932	27.221	156	G
6	-5.890	-0.889	27.458	157	G
6	-5.784	-0.783	27.608	158	G
6	-5.700	-0.677	27.744	159	G
6	-5.594	-0.529	27.926	160	G
6	-5.509	-0.402	28.079	161	G
6	-5.382	-0.253	28.275	162	G
6	-5.233	-0.105	28.484	163	G
6	-5.064	0.001	28.684	164	G
6	-4.958	0.044	28.799	165	G
6	-4.809	0.065	28.949	166	G
6	-4.767	0.234	29.123	167	G
6	-4.746	0.340	29.231	168	G
6	-4.597	0.552	29.490	169	G
6	-4.534	0.828	29.773	170	G
6	-4.512	0.955	29.902	171	G
6	-4.724	1.188	30.217	172	G
6	-4.512	0.807	30.654	173	G
6	-4.470	0.574	30.891	174	G
6	-4.449	0.489	30.978	175	G
6	-4.406	0.383	31.092	176	G
6	-4.364	0.192	31.288	177	G
6	-4.343	-0.062	31.543	178	G
6	-4.343	-0.190	31.670	179	G
6	-4.428	-0.338	31.841	180	G
6	-4.618	-0.486	32.083	181	G
6	-4.767	-0.635	32.293	182	G
6	-4.873	-0.783	32.475	183	G
6	-5.148	-1.059	32.865	184	G
6	-5.276	-1.186	33.045	185	G
6	-5.403	-1.250	33.187	186	G
6	-5.594	-1.271	33.379	187	G
6	-5.700	-1.292	33.487	188	G
6	-5.869	-1.313	33.658	189	G
6	-6.145	-1.356	33.937	190	G
6	-6.314	-1.356	34.106	191	G
6	-6.484	-1.398	34.281	192	G
6	-6.654	-1.440	34.456	193	G
6	-6.781	-1.419	34.585	194	G
6	-7.014	-1.271	34.861	195	G
6	-7.014	-1.250	34.883	196	G
6	-7.014	-1.122	35.010	197	G
6	-7.014	-1.165	35.052	198	G
6	-7.014	-1.292	35.179	199	G
6	-6.993	-1.313	35.209	200	G
6	-7.056	-1.122	35.411	201	G
6	-7.056	-0.932	35.601	202	G
6	-7.099	-0.720	35.818	203	G
6	-7.099	-0.571	35.966	204	G
6	-7.099	-0.147	36.390	205	G
6	-7.099	0.150	36.687	206	G
6	-7.099	0.319	36.856	207	G
6	-7.099	0.574	37.111	208	G
6	-7.099	0.764	37.302	209	G
6	-7.014	0.955	37.510	210	G
6	-6.950	1.167	37.732	211	G
6	-6.929	1.422	37.987	212	G
6	-6.866	1.612	38.188	213	G
6	-6.844	1.782	38.359	214	G
6	-6.823	1.952	38.530	215	G
6	-6.760	2.121	38.711	216	G
6	-6.675	2.291	38.901	217	G
6	-6.632	2.482	39.096	218	G
6	-6.611	2.588	39.204	219	G
6	-6.463	2.778	39.446	220	G
6	-6.399	2.927	39.607	221	G
6	-6.357	3.181	39.865	222	G
6	-6.251	3.372	40.084	223	G
6	-6.145	3.584	40.321	224	G
6	-6.018	3.796	40.568	225	G
6	-5.912	3.944	40.750	226	G
6	-5.827	4.072	40.903	227	G
6	-5.763	4.178	41.027	228	G
6	-5.615	4.347	41.252	229	G
6	-5.466	4.496	41.462	230	G
6	-5.297	4.665	41.702	231	G
6	-5.106	4.877	41.987	232	G
6	-4.915	5.068	42.257	233	G
6	-4.830	5.195	42.410	234	G
6	-4.682	5.344	42.620	235	G
6	-4.534	5.471	42.815	236	G
6	-4.385	5.556	42.986	237	G
6	-4.258	5.640	43.139	238	G
6	-4.110	5.768	43.334	239	G
6	-3.961	5.874	43.517	240	G
6	-3.792	6.001	43.729	241	G
6	-3.622	6.128	43.941	242	G
6	-3.495	6.213	44.094	243	G
6	-3.325	6.298	44.283	244	G
6	-2.944	6.488	44.710	245	G
6	-2.710	6.573	44.958	246	G
6	-2.498	6.616	45.174	247	G
6	-2.392	6.658	45.288	248	G
6	-2.265	6.679	45.417	249	G
6	-2.074	6.722	45.613	250	G
6	-1.990	6.743	45.700	251	G
6	-1.544	6.573	46.177	252	G
6	-1.417	6.658	46.329	253	G
6	-1.099	6.573	46.659	254	G
6	-0.972	6.531	46.793	255	G
6	-0.908	6.404	46.935	256	G
6	-0.887	6.361	46.982	257	G
6	-0.845	6.255	47.096	258	G
6	-0.824	5.980	47.373	259	G
6	-0.824	5.874	47.479	260	G
6	-0.718	6.276	47.895	261	G
6	-0.569	6.361	48.066	262	G
6	-0.294	6.467	48.362	263	G
6	-0.103	6.467	48.552	264	G
6	0.152	6.531	48.815	265	G
6	0.300	6.552	48.965	266	G
6	0.448	6.637	49.135	267	G
6	0.660	6.785	49.394	268	G
6	0.745	6.849	49.500	269	G
6	0.957	6.870	49.713	270	G
6	1.233	6.891	49.990	271	G
6	1.445	6.912	50.203	272	G
6	1.614	6.934	50.374	273	G
6	1.742	6.891	50.508	274	G
6	1.932	6.828	50.709	275	G
6	2.187	6.764	50.971	276	G
6	2.335	6.679	51.142	277	G
6	2.505	6.531	51.367	278	G
6	2.674	6.404	51.579	279	G
6	2.865	6.255	51.821	280	G
6	3.014	6.149	52.004	281	G
6	3.141	5.980	52.216	282	G
6	3.247	5.683	52.531	283	G
6	3.289	5.556	52.665	284	G
6	3.332	5.407	52.819	285	G
6	3.395	5.238	53.000	286	G
6	3.416	5.047	53.192	287	G
6	3.332	4.474	53.771	288	G
6	3.310	4.262	53.984	289	S
6	3.226	4.326	54.090	290	S
6	3.268	4.241	54.185	291	S
6	3.416	3.923	54.536	292	S
6	3.480	3.669	54.798	293	S
6	3.480	3.478	54.989	294	S
6	3.438	3.308	55.164	295	S
6	3.289	3.139	55.389	296	S
6	3.183	2.969	55.589	297	S
6	3.120	2.694	55.872	298	S
6	3.098	2.439	56.127	299	S
7	0.263	2.594	0.000	0	R
7	0.008	2.594	0.255	1	R
7	-0.141	2.552	0.410	2	R
7	-0.312	2.488	0.592	3	R
7	-0.460	2.403	0.763	4	R
7	-0.312	2.594	1.006	5	R
7	-0.226	2.637	1.101	6	R
7	-0.184	2.530	1.216	7	R
7	-0.078	2.424	1.366	8	R
7	0.029	2.509	1.502	9	R
7	0.220	2.658	1.745	10	R
7	0.305	2.679	1.832	11	R
7	0.390	2.637	1.928	12	R
7	0.242	2.658	2.078	13	R
7	0.156	2.658	2.163	14	R
7	0.114	2.700	2.223	15	R
7	-0.035	2.594	2.406	16	R
7	-0.163	2.552	2.541	17	R
7	-0.205	2.552	2.583	18	R
7	-0.056	2.509	2.738	19	R
7	-0.014	2.466	2.798	20	R
7	0.008	2.637	2.970	21	R
7	0.071	2.764	3.112	22	R
7	0.263	2.764	3.304	23	R
7	0.348	2.764	3.389	24	R
7	0.433	2.743	3.477	25	R
7	0.518	2.658	3.597	26	R
7	0.582	2.466	3.799	27	R
7	0.582	2.318	3.948	28	R
7	0.454	2.169	4.144	29	R
7	0.242	2.062	4.382	30	R
7	0.071	1.892	4.622	31	R
7	-0.014	1.807	4.743	32	R
7	-0.120	1.701	4.893	33	R
7	-0.248	1.594	5.059	34	R
7	-0.418	1.467	5.272	35	R
7	-0.609	1.275	5.543	36	R
7	-0.609	1.233	5.585	37	R
7	-0.694	1.275	5.680	38	R
7	-0.588	1.445	5.881	39	R
7	-0.375	1.637	6.167	40	R
7	-0.290	1.552	6.288	41	R
7	-0.099	1.573	6.480	42	R
7	0.071	1.530	6.656	43	R
7	0.135	1.530	6.719	44	R
7	0.178	1.488	6.780	45	R
7	0.284	1.339	6.963	46	G
7	0.348	1.254	7.069	47	G
7	0.412	1.126	7.212	48	G
7	0.433	0.956	7.383	49	G
7	0.454	0.786	7.555	50	G
7	0.518	0.509	7.838	51	G
7	0.561	0.275	8.076	52	G
7	0.582	0.063	8.290	53	G
7	0.603	-0.193	8.546	54	G
7	0.667	-0.384	8.748	55	G
7	0.710	-0.512	8.882	56	G
7	0.561	-0.320	9.125	57	G
7	0.433	-0.320	9.253	58	G
7	0.327	-0.256	9.377	59	G
7	0.284	-0.193	9.453	60	G
7	0.220	-0.001	9.655	61	G
7	0.178	0.190	9.851	62	G
7	0.135	0.339	10.006	63	G
7	0.071	0.595	10.269	64	G
7	0.071	0.829	10.503	65	G
7	0.050	1.020	10.696	66	G
7	-0.035	1.254	10.945	67	G
7	-0.078	1.403	11.100	68	G
7	-0.141	1.594	11.301	69	G
7	-0.333	1.935	11.692	70	G
7	-0.397	2.020	11.798	71	G
7	-0.439	2.147	11.933	72	G
7	-0.588	2.318	12.159	73	G
7	-0.694	2.488	12.360	74	G
7	-0.779	2.573	12.480	75	G
7	-0.822	2.700	12.615	76	G
7	-0.737	2.190	13.132	77	G
7	-0.865	2.190	13.260	78	G
7	-0.992	1.998	13.490	79	G
7	-1.077	1.828	13.680	80	G
7	-1.056	1.679	13.830	81	G
7	-0.907	1.467	14.090	82	G
7	-0.779	1.318	14.286	83	G
7	-0.716	1.233	14.393	84	G
7	-0.524	1.105	14.623	85	G
7	-0.312	1.105	14.835	86	G
7	-0.141	1.084	15.007	87	G
7	0.093	1.084	15.241	88	G
7	0.263	1.169	15.431	89	G
7	0.412	1.233	15.593	90	G
7	0.582	1.318	15.783	91	G
7	0.773	1.424	16.002	92	G
7	0.901	1.530	16.169	93	G
7	1.029	1.679	16.365	94	G
7	1.156	1.764	16.518	95	G
7	1.326	1.828	16.700	96	G
7	1.582	1.956	16.985	97	G
7	1.709	2.084	17.166	98	G
7	1.837	2.254	17.378	99	G
7	1.943	2.445	17.597	100	G
7	2.007	2.615	17.779	101	G
7	2.092	2.849	18.028	102	G
7	2.156	2.998	18.190	103	G
7	2.220	3.168	18.372	104	G
7	2.305	3.317	18.543	105	G
7	2.411	3.424	18.694	106	G
7	2.518	3.551	18.860	107	G
7	2.581	3.658	18.984	108	G
7	2.645	3.892	19.226	109	G
7	2.667	4.147	19.483	110	G
7	2.688	4.253	19.591	111	G
7	2.688	4.402	19.740	112	G
7	2.688	4.594	19.931	113	G
7	2.688	4.742	20.080	114	G
7	2.667	4.976	20.315	115	G
7	2.645	5.104	20.445	116	G
7	2.645	5.359	20.700	117	G
7	2.645	5.764	21.104	118	G
7	2.581	5.955	21.306	119	G
7	2.603	5.912	21.353	120	G
7	2.518	6.104	21.563	121	G
7	2.454	6.274	21.745	122	G
7	2.411	6.380	21.859	123	G
7	2.369	6.551	22.035	124	G
7	2.284	6.657	22.171	125	G
7	2.199	6.721	22.277	126	G
7	2.028	6.848	22.490	127	G
7	1.816	6.976	22.738	128	G
7	1.709	7.019	22.853	129	G
7	1.518	7.040	23.045	130	G
7	1.348	7.061	23.217	131	G
7	1.156	7.061	23.408	132	G
7	0.922	7.104	23.646	133	G
7	0.795	7.125	23.775	134	G
7	0.603	7.167	23.971	135	G
7	0.433	7.210	24.147	136	G
7	0.433	7.210	24.147	137	G
7	0.348	7.231	24.235	138	G
7	0.178	7.231	24.405	139	G
7	-0.035	7.231	24.617	140	G
7	-0.248	7.231	24.830	141	G
7	-0.482	7.231	25.064	142	G
7	-0.673	7.231	25.256	143	G
7	-0.886	7.210	25.469	144	G
7	-1.077	7.189	25.662	145	G
7	-1.247	7.167	25.833	146	G
7	-1.375	7.167	25.961	147	G
7	-1.588	7.104	26.183	148	G
7	-1.779	6.997	26.402	149	G
7	-1.971	6.933	26.604	150	G
7	-2.183	6.848	26.833	151	G
7	-2.354	6.785	27.015	152	G
7	-2.524	6.699	27.205	153	G
7	-2.736	6.636	27.427	154	G
7	-2.885	6.593	27.582	155	G
7	-2.949	6.572	27.649	156	G
7	-3.077	6.487	27.803	157	G
7	-3.204	6.359	27.983	158	G
7	-3.375	6.253	28.184	159	G
7	-3.524	6.168	28.355	160	G
7	-3.694	6.040	28.568	161	G
7	-3.906	5.891	28.828	162	G
7	-4.034	5.785	28.994	163	G
7	-4.225	5.700	29.203	164	G
7	-4.353	5.615	29.357	165	G
7	-4.481	5.487	29.537	166	G
7	-4.651	5.338	29.763	167	G
7	-4.800	5.232	29.946	168	G
7	-5.013	5.062	30.219	169	G
7	-5.161	4.976	30.390	170	G
7	-5.268	4.849	30.556	171	G
7	-5.417	4.679	30.782	172	G
7	-5.566	4.530	30.993	173	G
7	-5.629	4.423	31.117	174	G
7	-5.587	4.423	31.160	175	G
7	-5.714	4.168	31.445	176	G
7	-5.800	4.062	31.581	177	G
7	-5.863	3.955	31.705	178	G
7	-5.948	3.849	31.841	179	G
7	-6.055	3.679	32.042	180	G
7	-6.161	3.530	32.225	181	G
7	-6.204	3.402	32.360	182	G
7	-6.310	3.232	32.560	183	G
7	-6.416	2.998	32.817	184	G
7	-6.502	2.828	33.008	185	G
7	-6.608	2.552	33.304	186	G
7	-6.672	2.360	33.506	187	G
7	-6.735	2.169	33.707	188	G
7	-6.757	1.850	34.027	189	G
7	-6.778	1.573	34.305	190	G
7	-6.863	1.339	34.554	191	G
7	-6.906	1.211	34.688	192	G
7	-6.906	1.084	34.816	193	G
7	-6.991	0.935	34.987	194	G
7	-7.033	0.743	35.183	195	G
7	-7.097	0.467	35.467	196	G
7	-7.097	0.212	35.722	197	G
7	-7.140	0.148	35.799	198	G
[truncated: 1,601 more rows]
