# Supplementary material for: Planarian RNAi knockdown: feeding once might just be enough
Source: Front Neurosci. 2025 Apr 30;19:1546196. doi: 10.3389/fnins.2025.1546196 (PMC12075233; doi:10.3389/fnins.2025.1546196)
Supplement: Supplementary file 1 [file Data_Sheet_1.ZIP › code and data/RNAi/RNAi oneshot TRPA1 + AITC50 + 8 weeks.csv]

n	x	y	L	t	behavior
1	0.577	-1.036	0.000	0	R
1	0.534	-1.036	0.042	1	R
1	0.534	-0.952	0.127	2	R
1	0.577	-1.015	0.203	3	R
1	0.683	-1.015	0.309	4	R
1	0.725	-0.952	0.386	5	R
1	0.725	-0.952	0.386	6	R
1	0.725	-1.058	0.492	7	R
1	0.704	-1.079	0.522	8	R
1	0.767	-1.079	0.585	9	R
1	0.873	-1.015	0.709	10	R
1	0.916	-0.952	0.785	11	R
1	0.895	-0.973	0.815	12	R
1	0.895	-1.036	0.879	13	R
1	0.810	-1.079	0.973	14	R
1	0.746	-0.973	1.097	15	R
1	0.789	-0.867	1.211	16	R
1	0.916	-0.867	1.338	17	R
1	0.937	-0.888	1.368	18	R
1	0.979	-0.888	1.410	19	R
1	0.979	-0.888	1.410	20	R
1	0.895	-0.909	1.498	21	R
1	0.873	-0.994	1.585	22	R
1	0.831	-1.058	1.661	23	R
1	0.746	-1.058	1.746	24	R
1	0.662	-1.058	1.831	25	R
1	0.746	-1.079	1.918	26	R
1	0.831	-1.142	2.024	27	R
1	0.852	-1.185	2.071	28	R
1	0.852	-1.079	2.177	29	R
1	0.789	-0.931	2.339	30	R
1	0.873	-0.888	2.433	31	R
1	1.043	-0.888	2.603	32	R
1	1.149	-0.931	2.717	33	R
1	1.170	-0.909	2.747	34	R
1	1.085	-0.803	2.882	35	R
1	0.916	-0.888	3.072	36	R
1	0.916	-0.973	3.157	37	R
1	0.789	-0.952	3.285	38	R
1	0.640	-0.952	3.434	39	R
1	0.556	-0.994	3.528	40	R
1	0.407	-1.079	3.699	41	R
1	0.577	-1.079	3.869	42	R
1	0.725	-1.058	4.018	43	R
1	0.852	-0.973	4.171	44	R
1	0.958	-0.888	4.307	45	R
1	1.043	-0.825	4.413	46	R
1	1.106	-0.761	4.503	47	R
1	1.106	-0.698	4.566	48	R
1	1.106	-0.528	4.736	49	R
1	1.106	-0.380	4.884	50	R
1	1.149	-0.253	5.018	51	R
1	1.128	-0.041	5.231	52	R
1	1.022	0.277	5.566	53	R
1	0.979	0.510	5.802	54	R
1	0.979	0.700	5.993	55	R
1	1.106	0.679	6.122	56	R
1	1.170	0.722	6.198	57	R
1	1.128	0.446	6.477	58	R
1	1.106	0.361	6.564	59	R
1	1.043	0.129	6.806	60	R
1	1.149	0.023	6.955	61	R
1	1.255	-0.041	7.079	62	R
1	1.212	-0.210	7.254	63	R
1	1.043	-0.380	7.493	64	G
1	0.979	-0.549	7.674	65	G
1	0.831	-0.676	7.870	66	G
1	0.725	-0.803	8.035	67	G
1	0.640	-0.952	8.206	68	G
1	0.534	-1.164	8.443	69	G
1	0.365	-1.291	8.654	70	G
1	0.174	-1.460	8.909	71	G
1	0.090	-1.587	9.062	72	G
1	-0.080	-1.778	9.317	73	G
1	-0.186	-1.884	9.467	74	G
1	-0.355	-2.032	9.692	75	G
1	-0.461	-2.159	9.858	76	G
1	-0.631	-2.244	10.047	77	G
1	-0.715	-2.392	10.218	78	G
1	-0.821	-2.519	10.383	79	G
1	-0.906	-2.583	10.489	80	G
1	-0.948	-2.604	10.537	81	G
1	-0.588	-2.350	10.977	82	G
1	-0.419	-2.286	11.158	83	G
1	-0.207	-2.159	11.405	84	G
1	-0.101	-2.138	11.513	85	G
1	0.090	-2.032	11.731	86	G
1	0.301	-1.905	11.978	87	G
1	0.386	-1.863	12.073	88	G
1	0.556	-1.778	12.263	89	G
1	0.704	-1.672	12.445	90	G
1	0.831	-1.608	12.587	91	G
1	1.000	-1.566	12.762	92	G
1	1.191	-1.460	12.980	93	G
1	1.424	-1.439	13.214	94	G
1	1.615	-1.375	13.415	95	G
1	1.827	-1.291	13.643	96	G
1	1.975	-1.185	13.825	97	G
1	2.144	-1.185	13.994	98	G
1	2.314	-1.185	14.164	99	G
1	2.462	-1.164	14.314	100	G
1	2.674	-1.164	14.525	101	G
1	2.780	-1.185	14.633	102	G
1	3.076	-1.227	14.933	103	G
1	3.246	-1.227	15.102	104	G
1	3.436	-1.185	15.298	105	G
1	3.606	-1.164	15.468	106	G
1	3.818	-1.164	15.680	107	G
1	4.008	-1.121	15.876	108	G
1	4.178	-1.100	16.046	109	G
1	4.368	-1.058	16.242	110	G
1	4.644	-1.058	16.517	111	G
1	4.834	-1.058	16.708	112	G
1	4.919	-1.079	16.795	113	G
1	5.089	-1.100	16.966	114	G
1	5.237	-1.142	17.120	115	G
1	5.385	-1.164	17.270	116	G
1	5.576	-1.206	17.465	117	G
1	5.809	-1.227	17.699	118	G
1	5.999	-1.248	17.891	119	G
1	6.169	-1.248	18.060	120	G
1	6.381	-1.206	18.276	121	G
1	6.529	-1.121	18.447	122	G
1	6.635	-1.036	18.583	123	G
1	6.741	-0.952	18.718	124	G
1	6.868	-0.867	18.871	125	G
1	6.931	-0.803	18.961	126	G
1	6.995	-0.740	19.051	127	G
1	7.080	-0.570	19.240	128	G
1	7.122	-0.359	19.456	129	G
1	7.164	-0.147	19.672	130	G
1	7.164	0.044	19.863	131	G
1	7.186	0.256	20.076	132	G
1	7.186	0.446	20.266	133	G
1	7.186	0.637	20.457	134	G
1	7.186	0.827	20.648	135	G
1	7.164	0.997	20.818	136	G
1	7.122	1.166	20.993	137	G
1	7.058	1.378	21.214	138	G
1	7.058	1.717	21.553	139	G
1	6.974	1.908	21.762	140	G
1	6.953	1.992	21.849	141	G
1	6.889	2.141	22.010	142	G
1	6.825	2.310	22.191	143	G
1	6.783	2.416	22.305	144	G
1	6.698	2.586	22.495	145	G
1	6.614	2.713	22.648	146	G
1	6.529	2.840	22.800	147	G
1	6.444	2.882	22.895	148	G
1	6.381	2.924	22.971	149	G
1	6.232	2.924	23.120	150	G
1	6.169	2.882	23.196	151	G
1	6.126	2.776	23.310	152	G
1	6.232	2.649	23.476	153	G
1	6.359	2.586	23.618	154	G
1	6.444	2.564	23.705	155	G
1	6.614	2.522	23.880	156	G
1	6.698	2.437	24.000	157	G
1	6.825	2.247	24.229	158	G
1	6.868	2.035	24.445	159	G
1	6.868	1.908	24.572	160	G
1	6.825	1.738	24.746	161	G
1	6.889	1.590	24.908	162	G
1	6.931	1.399	25.103	163	G
1	6.974	1.124	25.382	164	G
1	7.016	0.827	25.681	165	G
1	7.037	0.616	25.894	166	G
1	7.058	0.361	26.149	167	G
1	7.058	0.171	26.340	168	G
1	7.037	-0.062	26.574	169	G
1	6.995	-0.274	26.790	170	G
1	6.995	-0.443	26.959	171	G
1	6.995	-0.634	27.150	172	G
1	6.995	-0.846	27.362	173	G
1	6.974	-0.994	27.511	174	G
1	6.953	-1.164	27.682	175	G
1	7.016	-1.481	28.006	176	G
1	7.016	-1.693	28.218	177	G
1	6.931	-1.947	28.486	178	G
1	6.825	-2.244	28.801	179	G
1	6.762	-2.413	28.982	180	G
1	6.656	-2.604	29.200	181	G
1	6.571	-2.795	29.408	182	G
1	6.508	-2.964	29.589	183	G
1	6.465	-3.112	29.744	184	G
1	6.423	-3.239	29.878	185	G
1	6.338	-3.451	30.106	186	G
1	6.275	-3.599	30.267	187	G
1	6.190	-3.727	30.420	188	G
1	6.042	-3.917	30.661	189	G
1	5.936	-4.023	30.811	190	G
1	5.830	-4.193	31.011	191	G
1	5.682	-4.362	31.236	192	G
1	5.597	-4.489	31.389	193	G
1	5.512	-4.595	31.524	194	G
1	5.385	-4.786	31.754	195	G
1	5.322	-4.934	31.915	196	G
1	5.237	-5.040	32.050	197	G
1	5.089	-5.167	32.246	198	G
1	4.919	-5.252	32.435	199	G
1	4.728	-5.358	32.653	200	G
1	4.623	-5.463	32.803	201	G
1	4.453	-5.569	33.003	202	G
1	4.157	-5.760	33.355	203	G
1	4.051	-5.866	33.505	204	G
1	3.881	-6.014	33.730	205	G
1	3.754	-6.035	33.859	206	G
1	3.521	-6.057	34.093	207	G
1	3.373	-6.035	34.243	208	G
1	3.203	-5.993	34.418	209	G
1	2.992	-5.908	34.646	210	G
1	2.780	-5.781	34.893	211	G
1	2.631	-5.654	35.088	212	G
1	2.504	-5.612	35.222	213	G
1	2.271	-5.485	35.487	214	G
1	2.165	-5.400	35.623	215	G
1	1.975	-5.252	35.865	216	G
1	1.827	-5.103	36.074	217	G
1	1.721	-4.997	36.224	218	G
1	1.721	-4.892	36.330	219	G
1	1.805	-4.764	36.483	220	G
1	1.911	-4.531	36.739	221	G
1	1.996	-4.426	36.874	222	G
1	2.102	-4.193	37.130	223	G
1	2.208	-3.981	37.367	224	G
1	2.271	-3.832	37.528	225	G
1	2.441	-3.705	37.740	226	G
1	2.674	-3.578	38.006	227	G
1	2.843	-3.472	38.205	228	G
1	3.076	-3.430	38.442	229	G
1	3.309	-3.303	38.708	230	G
1	3.521	-3.218	38.936	231	G
1	3.754	-3.091	39.201	232	G
1	3.860	-3.049	39.315	233	G
1	4.093	-3.028	39.549	234	G
1	4.157	-3.006	39.616	235	G
1	4.241	-2.879	39.769	236	G
1	4.390	-2.752	39.964	237	G
1	4.559	-2.646	40.164	238	G
1	4.665	-2.583	40.288	239	G
1	4.919	-2.392	40.605	240	G
1	5.131	-2.286	40.842	241	G
1	5.279	-2.117	41.067	242	G
1	5.427	-1.926	41.309	243	G
1	5.555	-1.884	41.443	244	G
1	5.703	-1.820	41.604	245	G
1	5.788	-1.926	41.740	246	G
1	5.788	-2.032	41.846	247	G
1	5.809	-2.329	42.143	248	G
1	5.872	-2.519	42.344	249	G
1	5.936	-2.667	42.505	250	G
1	6.021	-2.795	42.658	251	G
1	6.126	-2.985	42.876	252	G
1	6.232	-3.155	43.076	253	G
1	6.338	-3.282	43.241	254	G
1	6.381	-3.345	43.318	255	G
1	6.402	-3.345	43.339	256	G
1	6.402	-3.472	43.466	257	G
1	6.275	-3.557	43.619	258	G
1	6.063	-3.832	43.966	259	G
1	5.978	-3.981	44.137	260	G
1	5.915	-4.150	44.318	261	G
1	5.893	-4.256	44.426	262	G
1	5.851	-4.341	44.520	263	G
1	5.766	-4.426	44.640	264	G
1	5.724	-4.468	44.700	265	S
1	5.660	-4.531	44.790	266	S
1	5.576	-4.595	44.896	267	S
1	5.427	-4.722	45.091	268	S
1	5.300	-4.870	45.287	269	S
1	5.131	-4.997	45.498	270	S
1	5.004	-5.146	45.694	271	S
1	4.919	-5.209	45.800	272	S
1	4.834	-5.273	45.905	273	S
1	4.771	-5.358	46.011	274	S
1	4.728	-5.463	46.125	275	S
1	4.644	-5.527	46.231	276	S
1	4.517	-5.633	46.397	277	S
1	4.432	-5.718	46.517	278	S
1	4.284	-5.866	46.726	279	S
1	4.114	-5.929	46.907	280	S
1	3.966	-6.014	47.078	281	S
1	3.860	-6.078	47.202	282	S
1	3.796	-6.141	47.291	283	S
1	3.627	-6.268	47.503	284	S
1	3.458	-6.374	47.703	285	S
1	3.182	-6.501	48.006	286	S
1	2.992	-6.607	48.224	287	S
1	2.780	-6.671	48.446	288	S
1	2.547	-6.734	48.687	289	S
1	2.293	-6.777	48.945	290	S
1	2.187	-6.819	49.059	291	S
1	2.081	-6.861	49.173	292	S
1	1.869	-6.904	49.389	293	S
1	1.742	-6.946	49.523	294	S
1	1.615	-6.989	49.657	295	S
1	1.382	-7.031	49.894	296	S
1	1.212	-7.052	50.064	297	S
1	0.979	-7.052	50.297	298	S
1	0.598	-7.073	50.679	299	S
2	-0.379	1.689	0.000	0	R
2	-0.379	1.647	0.042	1	R
2	-0.379	1.668	0.064	2	R
2	-0.379	1.625	0.106	3	R
2	-0.506	1.541	0.259	4	R
2	-0.633	1.541	0.386	5	R
2	-0.718	1.583	0.481	6	R
2	-0.803	1.604	0.568	7	R
2	-0.867	1.541	0.658	8	R
2	-0.718	1.625	0.829	9	R
2	-0.655	1.604	0.896	10	R
2	-0.570	1.519	1.016	11	R
2	-0.655	1.583	1.121	12	R
2	-0.697	1.477	1.236	13	R
2	-0.739	1.414	1.312	14	R
2	-0.697	1.435	1.359	15	R
2	-0.570	1.392	1.493	16	R
2	-0.506	1.329	1.583	17	R
2	-0.422	1.392	1.689	18	R
2	-0.528	1.541	1.871	19	R
2	-0.591	1.562	1.938	20	R
2	-0.655	1.562	2.002	21	R
2	-0.803	1.604	2.156	22	R
2	-0.845	1.562	2.216	23	R
2	-0.951	1.731	2.416	24	R
2	-0.972	1.731	2.437	25	R
2	-0.824	1.583	2.647	26	R
2	-0.824	1.562	2.668	27	R
2	-0.718	1.731	2.868	28	R
2	-0.718	1.731	2.868	29	R
2	-0.633	1.647	2.988	30	R
2	-0.612	1.562	3.075	31	R
2	-0.612	1.519	3.118	32	R
2	-0.612	1.498	3.139	33	R
2	-0.612	1.710	3.351	34	R
2	-0.824	1.753	3.567	35	R
2	-0.930	1.795	3.681	36	R
2	-0.951	1.816	3.711	37	R
2	-1.036	1.647	3.900	38	R
2	-1.100	1.625	3.967	39	R
2	-1.078	1.583	4.015	40	R
2	-0.972	1.562	4.123	41	R
2	-0.888	1.562	4.208	42	R
2	-0.761	1.583	4.336	43	R
2	-0.676	1.604	4.424	44	R
2	-0.655	1.689	4.511	45	R
2	-0.761	1.858	4.711	46	R
2	-0.845	1.901	4.806	47	R
2	-1.015	2.049	5.031	48	R
2	-1.121	2.092	5.145	49	R
2	-1.184	2.155	5.235	50	R
2	-1.206	2.325	5.406	51	R
2	-1.248	2.452	5.540	52	R
2	-0.972	2.197	5.915	53	R
2	-0.888	2.197	5.999	54	R
2	-0.718	2.155	6.174	55	R
2	-0.506	2.049	6.411	56	R
2	-0.379	1.964	6.564	57	R
2	-0.273	1.880	6.699	58	R
2	-0.231	1.795	6.794	59	G
2	-0.146	1.689	6.930	60	G
2	-0.104	1.498	7.125	61	G
2	-0.083	1.265	7.359	62	G
2	-0.061	0.969	7.657	63	G
2	-0.061	0.820	7.805	64	G
2	-0.061	0.672	7.953	65	G
2	-0.146	0.502	8.143	66	G
2	-0.210	0.333	8.324	67	G
2	-0.273	0.100	8.565	68	G
2	-0.316	-0.133	8.802	69	G
2	-0.337	-0.260	8.931	70	G
2	-0.316	-0.409	9.081	71	G
2	-0.273	-0.642	9.318	72	G
2	-0.273	-0.790	9.466	73	G
2	-0.316	-1.044	9.724	74	G
2	-0.316	-1.298	9.978	75	G
2	-0.379	-1.404	10.102	76	G
2	-0.591	-1.510	10.339	77	G
2	-0.570	-1.637	10.468	78	G
2	-0.528	-1.786	10.622	79	G
2	-0.506	-1.892	10.730	80	G
2	-0.464	-2.061	10.905	81	G
2	-0.464	-2.167	11.010	82	G
2	-0.400	-2.273	11.134	83	G
2	-0.379	-2.294	11.164	84	G
2	-0.252	-2.337	11.298	85	G
2	-0.104	-2.337	11.446	86	G
2	0.002	-2.315	11.554	87	G
2	0.087	-2.315	11.639	88	G
2	0.256	-2.358	11.814	89	G
2	0.341	-2.421	11.920	90	G
2	0.447	-2.506	12.055	91	G
2	0.595	-2.506	12.204	92	G
2	0.829	-2.506	12.437	93	G
2	0.892	-2.443	12.527	94	G
2	0.977	-2.358	12.647	95	G
2	1.104	-2.337	12.775	96	G
2	1.231	-2.315	12.904	97	G
2	1.401	-2.294	13.075	98	G
2	1.549	-2.337	13.229	99	G
2	1.782	-2.337	13.462	100	G
2	1.888	-2.337	13.568	101	G
2	2.100	-2.337	13.780	102	G
2	2.333	-2.337	14.013	103	G
2	2.460	-2.337	14.140	104	G
2	2.651	-2.400	14.341	105	G
2	2.884	-2.464	14.583	106	G
2	3.117	-2.506	14.820	107	G
2	3.307	-2.506	15.011	108	G
2	3.562	-2.549	15.268	109	G
2	3.668	-2.549	15.374	110	G
2	3.858	-2.549	15.565	111	G
2	4.091	-2.549	15.798	112	G
2	4.282	-2.485	15.999	113	G
2	4.388	-2.421	16.123	114	G
2	4.600	-2.273	16.381	115	G
2	4.833	-2.167	16.637	116	G
2	4.960	-2.146	16.766	117	G
2	5.045	-2.125	16.853	118	G
2	5.214	-2.082	17.028	119	G
2	5.384	-2.061	17.199	120	G
2	5.617	-1.955	17.455	121	G
2	5.723	-1.828	17.621	122	G
2	5.850	-1.659	17.832	123	G
2	5.977	-1.616	17.966	124	G
2	6.125	-1.616	18.115	125	G
2	6.274	-1.616	18.263	126	G
2	6.464	-1.616	18.454	127	G
2	6.634	-1.680	18.635	128	G
2	6.803	-1.701	18.806	129	G
2	6.931	-1.722	18.934	130	G
2	7.015	-1.659	19.040	131	G
2	7.100	-1.426	19.288	132	G
2	7.100	-1.277	19.437	133	G
2	7.142	-1.044	19.674	134	G
2	7.142	-0.896	19.822	135	G
2	7.142	-0.726	19.991	136	G
2	7.185	-0.536	20.187	137	G
2	7.227	-0.366	20.361	138	G
2	7.227	-0.218	20.510	139	G
2	7.248	-0.091	20.639	140	G
2	7.248	0.058	20.787	141	G
2	7.248	0.227	20.956	142	G
2	7.248	0.460	21.190	143	G
2	7.248	0.566	21.295	144	G
2	7.206	0.799	21.532	145	G
2	7.164	0.926	21.666	146	G
2	7.142	1.096	21.837	147	G
2	7.121	1.286	22.029	148	G
2	7.121	1.435	22.177	149	G
2	7.079	1.689	22.435	150	G
2	7.058	1.837	22.585	151	G
2	6.973	2.028	22.794	152	G
2	6.867	2.197	22.994	153	G
2	6.761	2.346	23.176	154	G
2	6.698	2.642	23.479	155	G
2	6.570	2.812	23.691	156	G
2	6.422	2.960	23.901	157	G
2	6.231	3.109	24.142	158	G
2	6.168	3.215	24.266	159	G
2	5.956	3.342	24.513	160	G
2	5.808	3.405	24.674	161	G
2	5.617	3.405	24.865	162	G
2	5.405	3.405	25.077	163	G
2	5.257	3.405	25.225	164	G
2	5.108	3.405	25.374	165	G
2	4.897	3.384	25.586	166	G
2	4.685	3.426	25.803	167	G
2	4.452	3.469	26.039	168	G
2	4.240	3.490	26.252	169	G
2	4.091	3.511	26.402	170	G
2	3.880	3.638	26.649	171	G
2	3.837	3.638	26.692	172	G
2	3.646	3.596	26.887	173	G
2	3.498	3.617	27.037	174	G
2	3.053	3.617	27.482	175	G
2	2.863	3.787	27.737	176	G
2	2.714	3.808	27.887	177	G
2	2.524	3.893	28.095	178	G
2	2.375	3.893	28.244	179	G
2	2.121	3.935	28.501	180	G
2	1.930	3.935	28.692	181	G
2	1.740	3.956	28.884	182	G
2	1.570	3.956	29.054	183	G
2	1.401	3.977	29.224	184	G
2	1.295	3.977	29.330	185	G
2	1.252	3.914	29.407	186	G
2	1.252	3.681	29.640	187	G
2	1.252	3.469	29.852	188	G
2	1.210	3.278	30.047	189	G
2	1.083	3.087	30.276	190	G
2	0.977	2.833	30.552	191	G
2	0.871	2.706	30.717	192	G
2	0.723	2.536	30.942	193	G
2	0.617	2.452	31.078	194	G
2	0.468	2.303	31.288	195	G
2	0.341	2.219	31.440	196	G
2	0.151	2.092	31.670	197	G
2	0.002	1.964	31.865	198	G
2	-0.231	1.795	32.153	199	G
2	-0.422	1.710	32.362	200	G
2	-0.591	1.647	32.543	201	G
2	-0.782	1.583	32.744	202	G
2	-0.972	1.519	32.945	203	G
2	-1.121	1.477	33.099	204	G
2	-1.396	1.371	33.394	205	G
2	-1.523	1.350	33.523	206	G
2	-1.756	1.371	33.757	207	G
2	-1.968	1.414	33.973	208	G
2	-2.180	1.414	34.185	209	G
2	-2.265	1.456	34.280	210	G
2	-2.456	1.435	34.472	211	G
2	-2.646	1.371	34.673	212	G
2	-2.837	1.350	34.865	213	G
2	-2.943	1.286	34.988	214	G
2	-3.134	1.117	35.243	215	G
2	-3.176	0.947	35.418	216	G
2	-3.240	0.651	35.721	217	G
2	-3.324	0.481	35.911	218	G
2	-3.473	0.291	36.152	219	G
2	-3.451	0.079	36.365	220	G
2	-3.430	-0.133	36.578	221	G
2	-3.430	-0.281	36.727	222	G
2	-3.388	-0.430	36.881	223	G
2	-3.303	-0.620	37.090	224	G
2	-3.303	-0.726	37.195	225	G
2	-3.409	-0.938	37.432	226	G
2	-3.388	-1.087	37.582	227	G
2	-3.345	-1.150	37.659	228	G
2	-3.324	-1.320	37.829	229	G
2	-3.324	-1.468	37.978	230	G
2	-3.261	-1.595	38.120	231	G
2	-3.197	-1.743	38.281	232	G
2	-3.112	-1.934	38.490	233	G
2	-2.943	-2.210	38.813	234	G
2	-2.816	-2.443	39.079	235	G
2	-2.773	-2.591	39.233	236	G
2	-2.731	-2.866	39.512	237	G
2	-2.710	-3.057	39.704	238	G
2	-2.689	-3.311	39.959	239	G
2	-2.689	-3.502	40.149	240	S
2	-2.731	-3.735	40.386	241	S
2	-2.731	-3.905	40.556	242	S
2	-2.667	-4.095	40.757	243	S
2	-2.625	-4.265	40.932	244	S
2	-2.583	-4.540	41.210	245	S
2	-2.583	-4.689	41.359	246	S
2	-2.456	-5.049	41.740	247	S
2	-2.413	-5.112	41.817	248	S
2	-2.328	-5.282	42.006	249	S
2	-2.328	-5.451	42.176	250	S
2	-2.413	-5.600	42.347	251	S
2	-2.562	-5.811	42.605	252	S
2	-2.667	-6.023	42.842	253	S
2	-2.731	-6.108	42.948	254	S
2	-2.837	-6.214	43.098	255	S
2	-2.901	-6.256	43.174	256	S
2	-2.985	-6.362	43.310	257	S
2	-3.070	-6.447	43.430	258	S
2	-3.134	-6.468	43.497	259	S
2	-3.240	-6.447	43.605	260	S
2	-3.409	-6.341	43.805	261	S
2	-3.642	-6.235	44.061	262	S
2	-3.833	-6.150	44.270	263	S
2	-4.002	-6.023	44.481	264	S
2	-4.087	-5.960	44.587	265	S
2	-4.257	-5.833	44.799	266	S
2	-4.384	-5.748	44.952	267	S
2	-4.553	-5.578	45.192	268	S
2	-4.638	-5.472	45.327	269	S
2	-4.786	-5.345	45.523	270	S
2	-4.935	-5.218	45.718	271	S
2	-5.062	-5.112	45.884	272	S
2	-5.274	-4.900	46.183	273	S
2	-5.380	-4.773	46.349	274	S
2	-5.528	-4.646	46.544	275	S
2	-5.676	-4.434	46.803	276	S
2	-5.888	-4.201	47.118	277	S
2	-6.015	-3.989	47.365	278	S
2	-6.142	-3.820	47.577	279	S
2	-6.227	-3.650	47.766	280	S
2	-6.248	-3.587	47.833	281	S
2	-6.354	-3.417	48.033	282	S
2	-6.439	-3.290	48.186	283	S
2	-6.502	-3.078	48.407	284	S
2	-6.566	-2.888	48.608	285	S
2	-6.672	-2.697	48.826	286	S
2	-6.693	-2.570	48.955	287	S
2	-6.778	-2.379	49.164	288	S
2	-6.820	-2.273	49.278	289	S
2	-6.863	-2.125	49.432	290	S
2	-6.884	-1.976	49.582	291	S
2	-6.905	-1.871	49.690	292	S
2	-6.926	-1.807	49.757	293	S
2	-6.969	-1.637	49.932	294	S
2	-7.011	-1.510	50.066	295	S
2	-7.011	-1.362	50.214	296	S
2	-7.032	-1.277	50.301	297	S
2	-7.032	-1.214	50.365	298	S
2	-7.053	-1.129	50.452	299	S
3	0.339	0.061	0.000	0	R
3	0.297	-0.129	0.194	1	R
3	0.297	-0.255	0.321	2	R
3	0.297	-0.445	0.511	3	R
3	0.275	-0.656	0.723	4	R
3	0.275	-0.761	0.828	5	R
3	0.423	-0.804	0.982	6	R
3	0.402	-0.719	1.069	7	R
3	0.318	-0.783	1.174	8	R
3	0.339	-0.677	1.282	9	R
3	0.423	-0.550	1.434	10	R
3	0.465	-0.403	1.588	11	R
3	0.318	-0.403	1.735	12	R
3	0.233	-0.424	1.822	13	R
3	0.233	-0.529	1.928	14	R
3	0.086	-0.361	2.152	15	R
3	0.149	-0.424	2.242	16	R
3	0.128	-0.466	2.289	17	R
3	0.170	-0.445	2.336	18	R
3	0.064	-0.213	2.591	19	R
3	0.191	-0.361	2.785	20	R
3	0.360	-0.382	2.956	21	R
3	0.465	-0.403	3.063	22	R
3	0.423	-0.550	3.217	23	R
3	0.297	-0.445	3.381	24	R
3	0.360	-0.255	3.582	25	R
3	0.360	-0.255	3.582	26	R
3	0.571	-0.361	3.817	27	R
3	0.613	-0.339	3.865	28	R
3	0.592	-0.213	3.993	29	R
3	0.465	-0.318	4.158	30	R
3	0.297	-0.297	4.328	31	R
3	0.212	-0.234	4.433	32	R
3	0.339	-0.150	4.585	33	R
3	0.529	-0.107	4.780	34	R
3	0.529	-0.107	4.780	35	R
3	0.444	-0.044	4.885	36	R
3	0.486	-0.255	5.101	37	R
3	0.423	-0.403	5.261	38	R
3	0.254	-0.318	5.450	39	R
3	0.086	-0.255	5.630	40	R
3	0.022	-0.297	5.706	41	R
3	-0.041	-0.382	5.812	42	R
3	-0.041	-0.424	5.854	43	R
3	0.170	-0.656	6.167	44	R
3	0.297	-0.719	6.309	45	R
3	0.444	-0.846	6.503	46	R
3	0.550	-0.972	6.668	47	R
3	0.592	-1.015	6.728	48	R
3	0.170	-0.698	7.255	49	R
3	0.064	-0.508	7.473	50	R
3	0.022	-0.445	7.549	51	R
3	-0.104	-0.361	7.701	52	R
3	-0.294	-0.276	7.908	53	R
3	-0.379	-0.213	8.014	54	R
3	-0.463	-0.107	8.149	55	R
3	-0.526	0.061	8.329	56	R
3	-0.442	0.125	8.435	57	R
3	-0.463	0.146	8.465	58	R
3	-0.590	0.293	8.659	59	R
3	-0.674	0.399	8.794	60	R
3	-0.758	0.568	8.983	61	R
3	-0.906	0.694	9.177	62	R
3	-1.096	0.842	9.418	63	R
3	-1.138	0.842	9.460	64	R
3	-1.201	0.842	9.523	65	R
3	-1.454	0.926	9.790	66	R
3	-1.623	0.968	9.964	67	R
3	-1.855	1.032	10.205	68	R
3	-1.940	1.032	10.289	69	R
3	-1.940	1.095	10.352	70	R
3	-1.982	1.264	10.526	71	R
3	-2.066	1.454	10.734	72	R
3	-2.130	1.665	10.954	73	R
3	-1.961	1.390	11.276	74	R
3	-1.834	1.327	11.418	75	R
3	-1.581	1.243	11.685	76	R
3	-1.834	0.926	12.090	77	R
3	-1.898	0.800	12.232	78	R
3	-1.982	0.631	12.420	79	R
3	-2.003	0.420	12.632	80	R
3	-2.066	0.251	12.813	81	R
3	-2.172	0.040	13.048	82	R
3	-2.214	-0.065	13.162	83	R
3	-2.277	-0.192	13.304	84	R
3	-2.319	-0.276	13.398	85	R
3	-2.362	-0.276	13.440	86	R
3	-2.362	-0.382	13.546	87	R
3	-2.277	-0.593	13.773	88	R
3	-2.214	-0.804	13.993	89	R
3	-2.151	-1.057	14.254	90	R
3	-2.045	-1.247	14.471	91	G
3	-1.919	-1.436	14.699	92	G
3	-1.750	-1.669	14.986	93	G
3	-1.581	-1.774	15.185	94	G
3	-1.433	-1.880	15.367	95	G
3	-1.286	-1.943	15.527	96	G
3	-1.033	-2.048	15.802	97	G
3	-0.801	-2.069	16.035	98	G
3	-0.568	-2.006	16.275	99	G
3	-0.463	-1.943	16.398	100	G
3	-0.252	-1.901	16.613	101	G
3	-0.062	-1.858	16.808	102	G
3	0.212	-1.858	17.082	103	G
3	0.360	-1.816	17.236	104	G
3	0.486	-1.774	17.369	105	G
3	0.697	-1.774	17.580	106	G
3	0.866	-1.753	17.750	107	G
3	1.035	-1.732	17.920	108	G
3	1.288	-1.711	18.174	109	G
3	1.415	-1.669	18.308	110	G
3	1.710	-1.690	18.604	111	G
3	1.900	-1.753	18.804	112	G
3	2.026	-1.753	18.931	113	G
3	2.237	-1.711	19.146	114	G
3	2.448	-1.732	19.358	115	G
3	2.680	-1.795	19.598	116	G
3	2.786	-1.816	19.706	117	G
3	3.060	-1.816	19.980	118	G
3	3.208	-1.816	20.128	119	G
3	3.440	-1.943	20.392	120	G
3	3.672	-1.795	20.667	121	G
3	3.798	-1.732	20.809	122	G
3	3.946	-1.605	21.003	123	G
3	4.094	-1.436	21.227	124	G
3	4.157	-1.331	21.350	125	G
3	4.263	-1.289	21.464	126	G
3	4.431	-1.183	21.663	127	G
3	4.642	-1.120	21.883	128	G
3	4.853	-1.099	22.095	129	G
3	5.128	-1.057	22.373	130	G
3	5.339	-1.036	22.585	131	G
3	5.507	-0.930	22.784	132	G
3	5.760	-0.846	23.051	133	G
3	5.929	-0.804	23.225	134	G
3	6.056	-0.761	23.358	135	G
3	6.246	-0.677	23.566	136	G
3	6.436	-0.572	23.783	137	G
3	6.625	-0.487	23.991	138	G
3	6.857	-0.424	24.231	139	G
3	6.963	-0.339	24.366	140	G
3	7.090	-0.234	24.531	141	G
3	7.132	-0.150	24.626	142	G
3	7.216	-0.044	24.761	143	G
3	7.216	0.188	24.993	144	G
3	7.216	0.399	25.204	145	G
3	7.237	0.504	25.311	146	G
3	7.237	0.652	25.459	147	G
3	7.216	0.884	25.692	148	G
3	7.153	1.074	25.892	149	G
3	7.132	1.285	26.104	150	G
3	7.090	1.538	26.361	151	G
3	7.026	1.812	26.642	152	G
3	6.984	2.023	26.857	153	G
3	6.921	2.213	27.057	154	G
3	6.900	2.361	27.207	155	G
3	6.815	2.530	27.395	156	G
3	6.752	2.698	27.576	157	G
3	6.646	2.909	27.811	158	G
3	6.562	3.078	28.000	159	G
3	6.499	3.226	28.161	160	G
3	6.457	3.352	28.294	161	G
3	6.330	3.479	28.473	162	G
3	6.246	3.500	28.560	163	G
3	6.161	3.648	28.730	164	G
3	6.140	3.690	28.777	165	G
3	6.056	3.816	28.930	166	G
3	5.971	3.964	29.100	167	G
3	5.887	4.133	29.288	168	G
3	5.782	4.281	29.470	169	G
3	5.634	4.428	29.679	170	G
3	5.486	4.597	29.903	171	G
3	5.360	4.766	30.114	172	G
3	5.212	4.871	30.295	173	G
3	4.959	5.019	30.588	174	G
3	4.832	5.103	30.741	175	G
3	4.706	5.209	30.905	176	G
3	4.558	5.357	31.114	177	G
3	4.431	5.462	31.279	178	G
3	4.199	5.589	31.543	179	G
3	4.009	5.652	31.743	180	G
3	3.798	5.694	31.959	181	G
3	3.524	5.757	32.240	182	G
3	3.313	5.800	32.455	183	G
3	3.039	5.884	32.742	184	G
3	2.955	5.905	32.829	185	G
3	2.744	5.968	33.049	186	G
3	2.554	6.095	33.278	187	G
3	2.301	6.116	33.532	188	G
3	2.069	6.137	33.765	189	G
3	1.963	6.137	33.870	190	G
3	1.647	6.243	34.204	191	G
3	1.499	6.243	34.351	192	G
3	1.267	6.327	34.598	193	G
3	1.098	6.348	34.768	194	G
3	0.993	6.411	34.891	195	G
3	0.866	6.411	35.018	196	G
3	0.655	6.390	35.230	197	G
3	0.444	6.243	35.487	198	G
3	0.170	6.221	35.763	199	G
3	-0.062	6.179	35.998	200	G
3	-0.252	6.158	36.189	201	G
3	-0.400	6.221	36.350	202	G
3	-0.547	6.306	36.520	203	G
3	-0.674	6.369	36.662	204	G
3	-1.033	6.475	37.035	205	G
3	-1.201	6.517	37.209	206	G
3	-1.454	6.538	37.463	207	G
3	-1.729	6.601	37.745	208	G
3	-1.898	6.601	37.914	209	G
3	-2.066	6.622	38.084	210	G
3	-2.172	6.686	38.207	211	G
3	-2.362	6.749	38.407	212	G
3	-2.551	6.707	38.601	213	G
3	-2.741	6.622	38.809	214	G
3	-2.952	6.601	39.021	215	G
3	-3.163	6.496	39.257	216	G
3	-3.269	6.411	39.392	217	G
3	-3.374	6.306	39.541	218	G
3	-3.522	6.158	39.750	219	G
3	-3.691	6.011	39.974	220	G
3	-3.902	5.800	40.273	221	G
3	-4.049	5.715	40.443	222	G
3	-4.134	5.631	40.562	223	G
3	-4.324	5.525	40.779	224	G
3	-4.535	5.441	41.007	225	G
3	-4.788	5.293	41.300	226	G
3	-4.956	5.146	41.524	227	G
3	-5.104	5.061	41.694	228	G
3	-5.210	4.935	41.859	229	G
3	-5.357	4.787	42.068	230	G
3	-5.484	4.660	42.247	231	G
3	-5.610	4.492	42.458	232	G
3	-5.737	4.365	42.637	233	G
3	-5.906	4.154	42.907	234	G
3	-6.053	3.880	43.218	235	G
3	-6.138	3.711	43.407	236	G
3	-6.264	3.479	43.671	237	G
3	-6.349	3.226	43.938	238	G
3	-6.412	3.015	44.158	239	G
3	-6.518	2.825	44.376	240	G
3	-6.560	2.614	44.591	241	G
3	-6.644	2.466	44.761	242	G
3	-6.792	2.255	45.018	243	G
3	-6.834	1.981	45.296	244	G
3	-6.918	1.686	45.603	245	G
3	-6.961	1.454	45.839	246	S
3	-7.003	1.327	45.972	247	S
3	-7.003	1.264	46.036	248	S
3	-7.045	1.116	46.189	249	S
3	-7.129	0.905	46.416	250	S
3	-7.150	0.589	46.734	251	S
3	-7.150	0.336	46.987	252	S
3	-7.129	-0.002	47.325	253	S
3	-7.129	-0.171	47.494	254	S
3	-7.129	-0.487	47.810	255	S
3	-7.129	-0.698	48.021	256	S
3	-6.961	-0.698	48.190	257	S
3	-6.813	-0.719	48.339	258	S
3	-6.707	-0.804	48.474	259	S
3	-6.518	-0.951	48.715	260	S
3	-6.391	-1.078	48.894	261	S
3	-6.243	-1.226	49.102	262	S
3	-6.138	-1.352	49.267	263	S
3	-5.990	-1.500	49.476	264	S
3	-5.906	-1.605	49.611	265	S
3	-5.821	-1.690	49.731	266	S
3	-5.737	-1.837	49.901	267	S
3	-5.653	-1.964	50.053	268	S
3	-5.505	-2.154	50.293	269	S
3	-5.463	-2.196	50.353	270	S
3	-5.378	-2.259	50.458	271	S
3	-5.252	-2.386	50.637	272	S
3	-5.189	-2.491	50.760	273	S
3	-5.083	-2.618	50.925	274	S
3	-4.999	-2.702	51.045	275	S
3	-4.893	-2.850	51.226	276	S
3	-4.809	-2.934	51.345	277	S
3	-4.703	-3.040	51.495	278	S
3	-4.598	-3.187	51.676	279	S
3	-4.556	-3.293	51.790	280	S
3	-4.598	-3.483	51.984	281	S
3	-4.513	-3.715	52.231	282	S
3	-4.535	-3.947	52.464	283	S
3	-4.513	-4.095	52.613	284	S
3	-4.513	-4.200	52.719	285	S
3	-4.513	-4.348	52.866	286	S
3	-4.598	-4.601	53.133	287	S
3	-4.640	-4.749	53.287	288	S
3	-4.682	-4.896	53.440	289	S
3	-4.682	-5.002	53.546	290	S
3	-4.661	-5.128	53.674	291	S
3	-4.598	-5.234	53.797	292	S
3	-4.535	-5.339	53.920	293	S
3	-4.387	-5.550	54.178	294	S
3	-4.281	-5.677	54.342	295	S
3	-4.197	-5.782	54.478	296	S
3	-4.092	-5.846	54.601	297	S
3	-3.902	-5.972	54.829	298	S
3	-3.543	-6.141	55.225	299	S
4	-0.806	0.354	0.000	0	R
4	-0.854	0.402	0.067	1	R
4	-0.901	0.544	0.217	2	R
4	-0.901	0.639	0.312	3	R
4	-0.830	0.758	0.450	4	R
4	-0.806	0.805	0.503	5	R
4	-0.854	0.829	0.556	6	R
4	-0.901	0.853	0.609	7	R
4	-0.830	0.734	0.748	8	R
4	-0.806	0.544	0.939	9	R
4	-0.830	0.402	1.083	10	R
4	-0.830	0.354	1.131	11	R
4	-0.877	0.354	1.178	12	R
4	-0.901	0.402	1.231	13	R
4	-1.020	0.449	1.359	14	R
4	-1.020	0.473	1.383	15	R
4	-0.925	0.544	1.501	16	R
4	-0.854	0.544	1.572	17	R
4	-0.783	0.449	1.691	18	R
4	-0.783	0.378	1.762	19	R
4	-0.783	0.331	1.810	20	R
4	-0.759	0.188	1.954	21	R
4	-0.759	0.141	2.001	22	R
4	-0.759	0.117	2.025	23	R
4	-0.711	0.165	2.092	24	R
4	-0.806	0.331	2.283	25	R
4	-0.854	0.402	2.369	26	R
4	-0.735	0.520	2.537	27	R
4	-0.664	0.544	2.612	28	R
4	-0.593	0.568	2.687	29	R
4	-0.569	0.568	2.710	30	R
4	-0.569	0.497	2.782	31	R
4	-0.616	0.449	2.849	32	R
4	-0.877	0.497	3.114	33	R
4	-0.972	0.497	3.209	34	R
4	-1.138	0.449	3.381	35	R
4	-1.233	0.402	3.487	36	R
4	-1.281	0.307	3.594	37	R
4	-1.281	0.307	3.594	38	R
4	-1.281	0.236	3.665	39	R
4	-1.233	0.212	3.718	40	R
4	-1.186	0.188	3.771	41	R
4	-1.328	0.236	3.921	42	R
4	-1.376	0.236	3.968	43	R
4	-1.233	0.307	4.127	44	R
4	-1.162	0.354	4.213	45	R
4	-1.257	0.568	4.447	46	R
4	-1.257	0.592	4.470	47	R
4	-1.281	0.710	4.591	48	R
4	-1.304	0.805	4.689	49	G
4	-1.447	0.971	4.908	50	G
4	-1.494	1.066	5.014	51	G
4	-1.660	1.232	5.249	52	G
4	-1.803	1.374	5.450	53	G
4	-1.945	1.540	5.669	54	G
4	-2.135	1.730	5.937	55	G
4	-2.277	1.849	6.122	56	G
4	-2.419	2.062	6.379	57	G
4	-2.467	2.157	6.485	58	G
4	-2.538	2.371	6.710	59	G
4	-2.562	2.584	6.925	60	G
4	-2.585	2.774	7.116	61	G
4	-2.656	2.371	7.525	62	G
4	-2.656	2.205	7.691	63	G
4	-2.633	1.944	7.953	64	G
4	-2.538	1.754	8.166	65	G
4	-2.514	1.517	8.404	66	G
4	-2.467	1.327	8.600	67	G
4	-2.372	1.161	8.791	68	G
4	-2.253	1.019	8.976	69	G
4	-2.111	0.900	9.161	70	G
4	-1.945	0.805	9.353	71	G
4	-1.731	0.710	9.586	72	G
4	-1.565	0.710	9.752	73	G
4	-1.423	0.710	9.895	74	G
4	-1.328	0.710	9.989	75	G
4	-1.091	0.615	10.245	76	G
4	-0.877	0.544	10.470	77	G
4	-0.616	0.544	10.731	78	G
4	-0.450	0.497	10.904	79	G
4	-0.284	0.473	11.071	80	G
4	-0.047	0.473	11.309	81	G
4	0.143	0.449	11.500	82	G
4	0.309	0.449	11.666	83	G
4	0.522	0.402	11.885	84	G
4	0.712	0.307	12.097	85	G
4	0.878	0.283	12.264	86	G
4	1.020	0.283	12.407	87	G
4	1.257	0.283	12.644	88	G
4	1.400	0.283	12.786	89	G
4	1.542	0.307	12.931	90	G
4	1.684	0.378	13.090	91	G
4	1.945	0.520	13.387	92	G
4	2.230	0.639	13.695	93	G
4	2.396	0.639	13.861	94	G
4	2.586	0.686	14.057	95	G
4	2.728	0.710	14.201	96	G
4	2.918	0.781	14.404	97	G
4	3.036	0.924	14.589	98	G
4	3.131	1.019	14.723	99	G
4	3.321	1.137	14.947	100	G
4	3.440	1.185	15.075	101	G
4	3.606	1.208	15.243	102	G
4	3.677	1.256	15.328	103	G
4	3.226	0.805	15.965	104	G
4	3.226	0.829	15.989	105	G
4	3.108	0.781	16.117	106	G
4	2.965	0.663	16.302	107	G
4	2.965	0.520	16.444	108	G
4	3.036	0.402	16.583	109	G
4	3.108	0.260	16.742	110	G
4	3.226	0.093	16.946	111	G
4	3.416	-0.049	17.183	112	G
4	3.606	-0.191	17.420	113	G
4	3.772	-0.310	17.624	114	G
4	3.890	-0.428	17.792	115	G
4	4.009	-0.523	17.944	116	G
4	4.104	-0.618	18.078	117	G
4	4.246	-0.760	18.279	118	G
4	4.436	-0.950	18.548	119	G
4	4.483	-1.021	18.633	120	G
4	4.602	-1.211	18.857	121	G
4	4.649	-1.401	19.053	122	G
4	4.721	-1.567	19.233	123	G
4	4.792	-1.780	19.458	124	G
4	4.887	-1.970	19.671	125	G
4	4.982	-2.136	19.862	126	G
4	5.148	-2.326	20.114	127	G
4	5.361	-2.516	20.400	128	G
4	5.527	-2.706	20.652	129	G
4	5.646	-2.848	20.837	130	G
4	5.717	-2.943	20.956	131	G
4	5.859	-3.061	21.141	132	G
4	5.978	-3.156	21.293	133	G
4	6.073	-3.251	21.427	134	G
4	6.120	-3.322	21.512	135	G
4	6.168	-3.441	21.640	136	G
4	6.215	-3.465	21.693	137	G
4	6.262	-3.512	21.760	138	G
4	6.262	-3.702	21.950	139	G
4	6.215	-3.797	22.056	140	G
4	6.096	-3.939	22.241	141	G
4	6.025	-4.058	22.380	142	G
4	6.049	-4.342	22.665	143	G
4	5.907	-4.413	22.825	144	G
4	5.764	-4.579	23.043	145	G
4	5.693	-4.674	23.162	146	G
4	5.598	-4.793	23.314	147	G
4	5.503	-4.864	23.432	148	G
4	5.408	-4.983	23.584	149	G
4	5.290	-5.125	23.769	150	G
4	5.219	-5.220	23.888	151	G
4	5.148	-5.291	23.989	152	G
4	5.076	-5.362	24.089	153	G
4	5.005	-5.433	24.190	154	G
4	4.792	-5.576	24.447	155	G
4	4.697	-5.694	24.598	156	G
4	4.578	-5.813	24.766	157	G
4	4.389	-5.908	24.978	158	G
4	4.294	-5.955	25.084	159	G
4	4.128	-6.074	25.288	160	G
4	3.962	-6.121	25.461	161	G
4	3.535	-6.453	26.002	162	G
4	3.321	-6.572	26.246	163	G
4	3.131	-6.643	26.449	164	G
4	2.989	-6.738	26.620	165	G
4	2.823	-6.809	26.801	166	G
4	2.609	-6.857	27.019	167	G
4	2.443	-6.928	27.200	168	G
4	2.111	-7.046	27.553	169	G
4	1.922	-7.141	27.765	170	G
4	1.708	-7.212	27.990	171	G
4	1.376	-7.236	28.323	172	G
4	1.139	-7.307	28.570	173	G
4	0.854	-7.331	28.856	174	G
4	0.641	-7.355	29.071	175	G
4	0.261	-7.378	29.451	176	G
4	0.119	-7.378	29.593	177	G
4	-0.047	-7.378	29.759	178	G
4	-0.190	-7.331	29.909	179	G
4	-0.356	-7.331	30.076	180	G
4	-0.616	-7.307	30.338	181	G
4	-0.854	-7.307	30.575	182	G
4	-1.043	-7.307	30.764	183	G
4	-1.281	-7.260	31.006	184	G
4	-1.423	-7.236	31.151	185	G
4	-1.565	-7.212	31.295	186	G
4	-1.708	-7.165	31.445	187	G
4	-1.803	-7.141	31.543	188	G
4	-2.111	-7.023	31.873	189	G
4	-2.253	-6.999	32.017	190	G
4	-2.490	-6.928	32.265	191	G
4	-2.656	-6.833	32.456	192	G
4	-2.728	-6.785	32.542	193	G
4	-3.060	-6.596	32.924	194	G
4	-3.083	-6.596	32.948	195	G
4	-3.273	-6.525	33.151	196	G
4	-3.439	-6.453	33.331	197	G
4	-3.582	-6.382	33.490	198	G
4	-3.653	-6.311	33.591	199	G
4	-3.653	-6.264	33.639	200	G
4	-3.700	-6.098	33.811	201	G
4	-3.842	-5.884	34.068	202	G
4	-3.914	-5.694	34.270	203	G
4	-3.961	-5.457	34.512	204	G
4	-3.985	-5.078	34.893	205	G
4	-3.819	-4.912	35.127	206	G
4	-3.842	-4.745	35.295	207	G
4	-3.866	-4.579	35.463	208	G
4	-3.866	-4.461	35.582	209	G
4	-3.771	-4.295	35.773	210	G
4	-3.676	-4.105	35.985	211	G
4	-3.558	-3.939	36.189	212	G
4	-3.416	-3.797	36.390	213	G
4	-3.273	-3.726	36.549	214	G
4	-3.107	-3.583	36.768	215	G
4	-2.917	-3.417	37.020	216	G
4	-2.751	-3.370	37.193	217	G
4	-2.609	-3.322	37.343	218	G
4	-2.396	-3.251	37.568	219	G
4	-2.253	-3.133	37.753	220	G
4	-2.040	-2.990	38.010	221	G
4	-1.897	-2.919	38.169	222	G
4	-1.708	-2.848	38.372	223	G
4	-1.518	-2.729	38.595	224	G
4	-1.328	-2.611	38.819	225	G
4	-1.186	-2.539	38.978	226	G
4	-1.020	-2.445	39.170	227	G
4	-0.854	-2.350	39.361	228	G
4	-0.640	-2.279	39.586	229	G
4	-0.474	-2.184	39.777	230	G
4	-0.308	-2.089	39.968	231	G
4	-0.071	-1.970	40.233	232	G
4	0.166	-1.875	40.489	233	G
4	0.261	-1.828	40.595	234	G
4	0.451	-1.780	40.791	235	G
4	0.641	-1.709	40.993	236	G
4	0.807	-1.638	41.174	237	G
4	1.091	-1.614	41.460	238	G
4	1.257	-1.567	41.632	239	G
4	1.400	-1.496	41.791	240	G
4	1.590	-1.401	42.004	241	G
4	1.779	-1.259	42.241	242	G
4	1.969	-1.211	42.436	243	G
4	2.088	-1.140	42.575	244	G
4	2.443	-1.045	42.943	245	G
4	2.609	-0.998	43.116	246	G
4	2.657	-0.950	43.183	247	G
4	2.894	-0.808	43.459	248	G
4	3.036	-0.760	43.609	249	G
4	3.226	-0.713	43.805	250	G
4	3.558	-0.666	44.140	251	G
4	3.748	-0.666	44.330	252	G
4	3.938	-0.666	44.520	253	G
4	4.175	-0.666	44.757	254	G
4	4.270	-0.666	44.852	255	G
4	4.626	-0.808	45.235	256	G
4	4.815	-0.784	45.426	257	G
4	4.958	-0.713	45.586	258	G
4	5.171	-0.713	45.799	259	G
4	5.408	-0.689	46.037	260	G
4	5.669	-0.618	46.308	261	G
4	5.812	-0.594	46.452	262	G
4	5.954	-0.618	46.596	263	G
4	6.144	-0.689	46.799	264	G
4	6.357	-0.737	47.018	265	G
4	6.500	-0.760	47.162	266	G
4	6.618	-0.832	47.300	267	G
4	6.832	-0.808	47.515	268	G
4	6.927	-0.808	47.610	269	G
4	6.998	-0.832	47.685	270	G
4	7.069	-0.855	47.760	271	G
4	7.093	-0.879	47.794	272	G
4	7.140	-0.879	47.841	273	G
4	7.164	-0.927	47.894	274	G
4	7.164	-1.140	48.108	275	G
4	7.259	-0.666	48.591	276	G
4	7.282	-0.500	48.759	277	G
4	7.282	-0.333	48.925	278	G
4	7.306	-0.144	49.116	279	G
4	7.306	0.070	49.330	280	G
4	7.306	0.260	49.520	281	G
4	7.259	0.520	49.785	282	G
4	7.235	0.663	49.929	283	G
4	7.211	0.853	50.120	284	G
4	7.140	1.042	50.323	285	G
4	7.116	1.137	50.421	286	G
4	7.116	1.279	50.563	287	G
4	7.069	1.493	50.782	288	G
4	7.021	1.659	50.955	289	G
4	6.998	1.825	51.122	290	G
4	6.950	1.944	51.250	291	G
4	6.879	2.062	51.388	292	G
4	6.784	2.228	51.580	293	G
4	6.713	2.394	51.760	294	G
4	6.618	2.560	51.952	295	G
4	6.500	2.821	52.238	296	G
4	6.428	3.011	52.441	297	G
4	6.334	3.248	52.696	298	G
4	6.215	3.485	52.961	299	G
5	-0.195	0.284	0.000	0	R
5	-0.101	0.190	0.133	1	R
5	-0.044	0.077	0.260	2	R
5	0.031	0.058	0.338	3	R
5	-0.063	-0.018	0.459	4	R
5	-0.082	0.058	0.537	5	R
5	-0.139	0.228	0.716	6	R
5	-0.158	0.228	0.735	7	R
5	-0.120	0.246	0.777	8	R
5	-0.025	0.095	0.955	9	R
5	-0.025	0.077	0.974	10	R
5	-0.176	0.001	1.143	11	R
5	-0.328	0.133	1.343	12	R
5	-0.328	0.284	1.494	13	R
5	-0.328	0.284	1.494	14	R
5	-0.214	0.303	1.609	15	R
5	-0.195	0.341	1.651	16	R
5	-0.290	0.416	1.772	17	R
5	-0.384	0.454	1.874	18	R
5	-0.290	0.397	1.984	19	R
5	-0.252	0.322	2.069	20	R
5	-0.290	0.114	2.280	21	R
5	-0.271	0.039	2.357	22	R
5	-0.158	0.058	2.472	23	R
5	-0.139	0.095	2.514	24	R
5	-0.195	0.020	2.609	25	R
5	-0.309	-0.018	2.728	26	R
5	-0.403	0.058	2.849	27	R
5	-0.460	0.152	2.959	28	R
5	-0.441	0.133	2.986	29	R
5	-0.384	-0.037	3.165	30	R
5	-0.328	0.058	3.275	31	R
5	-0.176	-0.018	3.444	32	R
5	-0.007	-0.169	3.671	33	R
5	0.031	-0.207	3.725	34	R
5	0.126	-0.395	3.936	35	R
5	0.163	-0.546	4.091	36	R
5	0.182	-0.660	4.206	37	R
5	0.258	-0.735	4.313	38	R
5	0.333	-0.811	4.420	39	R
5	0.409	-0.905	4.541	40	R
5	0.484	-0.962	4.635	41	R
5	0.673	-1.056	4.846	42	R
5	0.824	-1.151	5.024	43	R
5	0.994	-1.188	5.198	44	R
5	1.088	-1.264	5.319	45	R
5	1.202	-1.283	5.434	46	R
5	1.466	-1.302	5.699	47	R
5	1.655	-1.302	5.888	48	R
5	1.787	-1.264	6.025	49	R
5	1.995	-1.151	6.262	50	R
5	2.221	-1.075	6.501	51	R
5	2.372	-0.905	6.728	52	R
5	2.542	-0.848	6.907	53	R
5	2.636	-0.697	7.085	54	R
5	2.750	-0.603	7.232	55	R
5	2.901	-0.452	7.446	56	R
5	3.014	-0.320	7.620	57	R
5	3.108	-0.188	7.783	58	R
5	3.165	-0.074	7.909	59	R
5	3.222	0.114	8.106	60	R
5	3.297	0.265	8.275	61	R
5	3.316	0.435	8.446	62	R
5	3.335	0.586	8.598	63	R
5	3.335	0.832	8.844	64	R
5	3.335	1.020	9.032	65	R
5	3.335	1.209	9.221	66	R
5	3.373	1.417	9.432	67	R
5	3.354	1.568	9.585	68	R
5	3.240	1.757	9.805	69	R
5	3.127	1.927	10.009	70	R
5	3.071	2.097	10.188	71	R
5	3.071	2.210	10.301	72	R
5	3.033	2.399	10.494	73	R
5	2.750	2.512	10.799	74	R
5	2.655	2.568	10.909	75	R
5	2.523	2.682	11.083	76	R
5	2.334	2.757	11.286	77	R
5	2.108	2.738	11.514	78	R
5	1.900	2.814	11.735	79	R
5	1.768	2.889	11.887	80	R
5	1.617	2.965	12.056	81	G
5	1.541	3.003	12.140	82	G
5	1.334	2.965	12.351	83	G
5	1.164	2.852	12.555	84	G
5	1.013	2.757	12.733	85	G
5	0.767	2.644	13.004	86	G
5	0.616	2.550	13.182	87	G
5	0.484	2.455	13.344	88	G
5	0.390	2.361	13.478	89	G
5	0.182	2.285	13.699	90	G
5	-0.007	2.191	13.910	91	G
5	-0.195	2.097	14.121	92	G
5	-0.346	2.002	14.299	93	G
5	-0.611	1.927	14.574	94	G
5	-0.799	1.889	14.766	95	G
5	-0.951	1.832	14.928	96	G
5	-1.064	1.738	15.075	97	G
5	-1.234	1.662	15.261	98	G
5	-1.404	1.455	15.529	99	G
5	-1.536	1.341	15.703	100	G
5	-1.687	1.190	15.917	101	G
5	-1.743	1.077	16.043	102	G
5	-1.894	0.983	16.222	103	G
5	-2.045	0.945	16.377	104	G
5	-2.159	0.869	16.513	105	G
5	-2.121	0.681	16.706	106	G
5	-2.102	0.416	16.971	107	G
5	-2.102	0.228	17.160	108	G
5	-2.178	0.020	17.381	109	G
5	-2.234	-0.207	17.614	110	G
5	-2.215	-0.414	17.823	111	G
5	-2.159	-0.546	17.966	112	G
5	-2.140	-0.660	18.081	113	G
5	-2.140	-0.848	18.270	114	G
5	-2.102	-1.132	18.556	115	G
5	-2.102	-1.302	18.726	116	G
5	-2.121	-1.471	18.897	117	G
5	-2.064	-1.547	18.991	118	G
5	-1.894	-1.660	19.195	119	G
5	-1.781	-1.811	19.384	120	G
5	-1.706	-1.943	19.536	121	G
5	-1.573	-2.151	19.782	122	G
5	-1.460	-2.321	19.986	123	G
5	-1.404	-2.472	20.148	124	G
5	-1.422	-2.642	20.319	125	G
5	-1.441	-2.793	20.471	126	G
5	-1.215	-3.019	20.791	127	G
5	-1.120	-3.133	20.939	128	G
5	-0.988	-3.246	21.113	129	G
5	-0.913	-3.359	21.249	130	G
5	-0.818	-3.529	21.443	131	G
5	-0.724	-3.661	21.606	132	G
5	-0.648	-3.737	21.713	133	G
5	-0.497	-3.888	21.926	134	G
5	-0.403	-4.020	22.088	135	G
5	-0.290	-4.247	22.342	136	G
5	-0.195	-4.379	22.504	137	G
5	-0.063	-4.530	22.705	138	G
5	0.069	-4.643	22.879	139	G
5	0.163	-4.681	22.981	140	G
5	0.333	-4.794	23.185	141	G
5	0.484	-4.926	23.385	142	G
5	0.579	-5.058	23.548	143	G
5	0.654	-5.209	23.717	144	G
5	0.749	-5.360	23.895	145	G
5	0.881	-5.511	24.095	146	G
5	0.956	-5.644	24.248	147	G
5	1.051	-5.832	24.459	148	G
5	1.145	-6.002	24.653	149	G
5	1.221	-6.153	24.822	150	G
5	1.334	-6.304	25.011	151	G
5	1.428	-6.474	25.205	152	G
5	1.523	-6.606	25.367	153	G
5	1.692	-6.739	25.583	154	G
5	1.919	-6.776	25.812	155	G
5	2.146	-6.776	26.039	156	G
5	2.240	-6.776	26.133	157	G
5	2.353	-6.814	26.253	158	G
5	2.561	-6.795	26.461	159	G
5	2.787	-6.720	26.700	160	G
5	2.920	-6.701	26.834	161	G
5	3.089	-6.588	27.038	162	G
5	3.259	-6.455	27.253	163	G
5	3.410	-6.380	27.422	164	G
5	3.505	-6.285	27.555	165	G
5	3.543	-6.153	27.693	166	G
5	3.618	-5.983	27.879	167	G
5	3.731	-5.851	28.053	168	G
5	3.882	-5.681	28.280	169	G
5	3.977	-5.568	28.428	170	G
5	4.090	-5.398	28.632	171	G
5	4.184	-5.266	28.794	172	G
5	4.260	-5.172	28.915	173	G
5	4.373	-4.983	29.135	174	G
5	4.505	-4.832	29.336	175	G
5	4.619	-4.662	29.540	176	G
5	4.713	-4.492	29.734	177	G
5	4.751	-4.303	29.927	178	G
5	4.826	-4.152	30.096	179	G
5	4.902	-4.001	30.265	180	G
5	4.996	-3.775	30.510	181	G
5	5.053	-3.586	30.707	182	G
5	5.166	-3.397	30.927	183	G
5	5.242	-3.227	31.113	184	G
5	5.374	-3.057	31.328	185	G
5	5.430	-2.868	31.526	186	G
5	5.525	-2.680	31.737	187	G
5	5.525	-2.548	31.869	188	G
5	5.544	-2.378	32.040	189	G
5	5.600	-2.151	32.273	190	G
5	5.676	-1.943	32.494	191	G
5	5.676	-1.736	32.702	192	G
5	5.751	-1.528	32.923	193	G
5	5.808	-1.339	33.120	194	G
5	5.827	-1.226	33.235	195	G
5	5.846	-1.018	33.443	196	G
5	5.902	-0.773	33.695	197	G
5	5.921	-0.641	33.829	198	G
5	5.978	-0.414	34.062	199	G
5	5.997	-0.226	34.252	200	G
5	6.016	0.001	34.479	201	G
5	6.053	0.209	34.690	202	G
5	6.072	0.303	34.787	203	G
5	6.091	0.492	34.976	204	G
5	6.110	0.605	35.091	205	G
5	6.204	0.851	35.354	206	G
5	6.204	1.058	35.562	207	G
5	6.167	1.247	35.754	208	G
5	6.091	1.492	36.011	209	G
5	5.978	1.625	36.185	210	G
5	5.902	1.813	36.388	211	G
5	5.827	1.983	36.574	212	G
5	5.770	2.134	36.736	213	G
5	5.732	2.361	36.965	214	G
5	5.676	2.531	37.144	215	G
5	5.619	2.757	37.378	216	G
5	5.619	2.889	37.510	217	G
5	5.544	3.022	37.662	218	G
5	5.468	3.173	37.831	219	G
5	5.411	3.324	37.992	220	G
5	5.355	3.531	38.208	221	G
5	5.355	3.720	38.396	222	G
5	5.317	3.965	38.645	223	G
5	5.298	4.135	38.816	224	G
5	5.242	4.343	39.031	225	G
5	5.204	4.456	39.150	226	G
5	5.166	4.588	39.288	227	G
5	5.128	4.758	39.462	228	G
5	5.072	4.909	39.623	229	G
5	4.977	5.060	39.801	230	G
5	4.883	5.193	39.964	231	G
5	4.770	5.306	40.124	232	G
5	4.694	5.400	40.245	233	G
5	4.619	5.438	40.329	234	G
5	4.505	5.514	40.465	235	G
5	4.468	5.570	40.533	236	G
5	4.449	5.608	40.575	237	G
5	4.279	5.759	40.803	238	G
5	4.166	5.853	40.950	239	G
5	3.807	6.042	41.356	240	G
5	3.637	6.174	41.571	241	G
5	3.505	6.250	41.723	242	G
5	3.297	6.325	41.944	243	G
5	3.108	6.457	42.174	244	G
5	2.957	6.552	42.353	245	G
5	2.844	6.533	42.467	246	G
5	2.693	6.590	42.629	247	G
5	2.561	6.627	42.766	248	G
5	2.429	6.665	42.904	249	G
5	2.221	6.684	43.112	250	G
5	2.051	6.741	43.291	251	G
5	1.919	6.778	43.429	252	G
5	1.711	6.835	43.644	253	G
5	1.541	6.873	43.818	254	G
5	1.428	6.892	43.933	255	R
5	1.409	6.892	43.952	256	R
5	1.277	6.929	44.089	257	R
5	1.296	6.911	44.116	258	R
5	1.277	6.892	44.142	259	R
5	1.296	6.854	44.185	260	R
5	1.372	6.797	44.279	261	R
5	1.372	6.759	44.317	262	R
5	1.334	6.759	44.355	263	R
5	1.296	6.741	44.397	264	R
5	1.221	6.741	44.472	265	R
5	1.202	6.759	44.499	266	R
5	1.164	6.759	44.537	267	R
5	0.975	6.778	44.726	268	R
5	0.786	6.741	44.919	269	R
5	0.616	6.741	45.089	270	R
5	0.371	6.722	45.335	271	G
5	0.144	6.646	45.574	272	G
5	-0.139	6.627	45.858	273	G
5	-0.346	6.665	46.069	274	G
5	-0.592	6.684	46.315	275	G
5	-0.724	6.590	46.477	276	G
5	-0.951	6.571	46.705	277	G
5	-1.083	6.533	46.842	278	G
5	-1.290	6.439	47.070	279	G
5	-1.460	6.401	47.244	280	G
5	-1.725	6.325	47.519	281	G
5	-1.913	6.250	47.722	282	G
5	-2.064	6.231	47.875	283	G
5	-2.234	6.155	48.060	284	G
5	-2.442	6.136	48.269	285	G
5	-2.593	6.118	48.421	286	G
5	-2.876	6.061	48.710	287	G
5	-3.046	6.004	48.889	288	G
5	-3.197	5.985	49.041	289	G
5	-3.367	5.910	49.227	290	G
5	-3.556	5.834	49.431	291	G
5	-3.688	5.816	49.564	292	G
5	-3.858	5.759	49.743	293	G
5	-4.028	5.702	49.922	294	G
5	-4.216	5.646	50.119	295	G
5	-4.405	5.476	50.373	296	G
5	-4.537	5.344	50.560	297	G
5	-4.688	5.287	50.721	298	G
5	-4.915	5.117	51.005	299	G
6	-1.183	0.550	0.000	0	R
6	-1.119	0.465	0.106	1	R
6	-1.013	0.550	0.241	2	R
6	-0.992	0.444	0.349	3	R
6	-0.992	0.529	0.434	4	R
6	-0.971	0.613	0.521	5	R
6	-0.950	0.613	0.542	6	R
6	-0.950	0.508	0.648	7	R
6	-0.950	0.465	0.690	8	R
6	-0.971	0.508	0.737	9	R
6	-0.992	0.529	0.767	10	R
6	-0.992	0.486	0.810	11	R
6	-0.992	0.465	0.831	12	R
6	-1.013	0.465	0.852	13	R
6	-1.013	0.571	0.958	14	R
6	-1.013	0.571	0.958	15	R
6	-0.950	0.571	1.021	16	R
6	-0.908	0.550	1.069	17	R
6	-0.886	0.444	1.176	18	R
6	-0.908	0.360	1.264	19	R
6	-1.013	0.360	1.369	20	R
6	-0.929	0.423	1.475	21	R
6	-0.865	0.465	1.551	22	R
6	-0.865	0.465	1.551	23	R
6	-0.865	0.529	1.615	24	R
6	-1.013	0.508	1.765	25	R
6	-1.183	0.486	1.935	26	R
6	-1.077	0.486	2.041	27	R
6	-0.929	0.529	2.195	28	R
6	-0.823	0.508	2.303	29	R
6	-0.781	0.423	2.397	30	R
6	-0.759	0.360	2.464	31	R
6	-0.738	0.169	2.656	32	R
6	-0.717	-0.042	2.868	33	R
6	-0.717	-0.212	3.038	34	R
6	-0.717	-0.487	3.313	35	R
6	-0.717	-0.656	3.482	36	R
6	-0.865	-0.402	3.776	37	R
6	-0.992	-0.190	4.022	38	R
6	-1.098	-0.127	4.146	39	R
6	-1.225	-0.064	4.288	40	R
6	-0.929	-0.233	4.629	41	R
6	-0.823	-0.275	4.743	42	R
6	-0.823	-0.339	4.806	43	R
6	-0.886	-0.296	4.883	44	R
6	-0.865	-0.106	5.074	45	R
6	-0.738	0.042	5.269	46	R
6	-0.675	0.211	5.450	47	R
6	-0.654	0.486	5.726	48	R
6	-0.654	0.740	5.980	49	R
6	-0.696	0.931	6.175	50	R
6	-0.717	1.058	6.303	51	R
6	-0.738	1.206	6.453	52	R
6	-0.823	1.396	6.661	53	R
6	-0.823	1.608	6.873	54	R
6	-0.865	1.819	7.088	55	R
6	-0.908	1.988	7.263	56	R
6	-0.950	2.179	7.458	57	R
6	-0.950	2.390	7.669	58	R
6	-0.908	2.560	7.844	59	R
6	-0.929	2.792	8.078	60	R
6	-0.929	3.131	8.416	61	R
6	-0.886	3.173	8.476	62	R
6	-0.823	3.300	8.618	63	R
6	-0.781	3.363	8.694	64	R
6	-0.633	3.385	8.844	65	R
6	-0.929	3.067	9.278	66	R
6	-1.013	2.983	9.397	67	R
6	-1.119	2.877	9.547	68	R
6	-1.161	2.813	9.623	69	R
6	-1.098	2.560	9.885	70	R
6	-1.056	2.390	10.059	71	G
6	-1.077	2.158	10.293	72	G
6	-1.098	1.925	10.527	73	G
6	-1.098	1.840	10.611	74	G
6	-1.098	1.777	10.675	75	G
6	-1.056	1.629	10.829	76	G
6	-0.992	1.544	10.935	77	G
6	-0.886	1.354	11.152	78	G
6	-0.738	1.185	11.377	79	G
6	-0.569	0.931	11.682	80	G
6	-0.421	0.740	11.924	81	G
6	-0.294	0.613	12.103	82	G
6	-0.083	0.486	12.350	83	G
6	0.108	0.381	12.568	84	G
6	0.277	0.296	12.757	85	G
6	0.468	0.190	12.975	86	G
6	0.552	0.148	13.069	87	G
6	0.764	0.021	13.316	88	G
6	0.954	-0.042	13.517	89	G
6	1.081	-0.169	13.696	90	G
6	1.229	-0.254	13.867	91	G
6	1.356	-0.317	14.009	92	G
6	1.377	-0.317	14.030	93	G
6	1.652	-0.317	14.305	94	G
6	1.716	-0.275	14.381	95	G
6	1.821	-0.254	14.489	96	G
6	2.054	-0.190	14.730	97	G
6	2.308	-0.127	14.992	98	G
6	2.520	-0.296	15.263	99	G
6	2.646	-0.444	15.458	100	G
6	2.816	-0.571	15.669	101	G
6	3.027	-0.614	15.885	102	G
6	3.175	-0.656	16.039	103	G
6	3.345	-0.677	16.210	104	G
6	3.598	-0.635	16.467	105	G
6	3.768	-0.529	16.666	106	G
6	4.043	-0.466	16.949	107	G
6	4.212	-0.402	17.129	108	G
6	4.318	-0.360	17.243	109	G
6	4.445	-0.423	17.385	110	G
6	4.529	-0.508	17.505	111	G
6	4.656	-0.571	17.647	112	G
6	4.910	-0.635	17.909	113	G
6	5.100	-0.719	18.117	114	G
6	5.185	-0.783	18.223	115	G
6	5.312	-0.889	18.388	116	G
6	5.460	-0.973	18.558	117	G
6	5.608	-1.016	18.712	118	G
6	5.841	-1.079	18.954	119	G
6	5.968	-1.164	19.106	120	G
6	6.137	-1.206	19.281	121	G
6	6.306	-1.248	19.455	122	G
6	6.518	-1.312	19.676	123	G
6	6.645	-1.354	19.810	124	G
6	6.708	-1.333	19.877	125	G
6	6.793	-1.312	19.964	126	G
6	6.877	-1.248	20.070	127	G
6	6.941	-1.100	20.231	128	G
6	6.962	-0.973	20.359	129	G
6	7.004	-0.846	20.493	130	G
6	7.025	-0.656	20.685	131	G
6	7.047	-0.360	20.982	132	G
6	7.047	-0.169	21.172	133	G
6	7.110	0.000	21.353	134	G
6	7.174	0.254	21.614	135	G
6	7.195	0.402	21.764	136	G
6	7.110	0.592	21.972	137	G
6	7.068	0.740	22.126	138	G
6	7.004	0.888	22.288	139	G
6	6.983	0.952	22.354	140	G
6	6.941	1.079	22.488	141	G
6	6.856	1.290	22.716	142	G
6	6.835	1.460	22.887	143	G
6	6.877	1.650	23.082	144	G
6	6.899	1.756	23.190	145	G
6	6.899	1.862	23.295	146	G
6	6.835	2.073	23.516	147	G
6	6.793	2.179	23.630	148	G
6	6.708	2.263	23.750	149	G
6	6.581	2.390	23.929	150	G
6	6.412	2.560	24.169	151	G
6	6.285	2.665	24.334	152	G
6	6.179	2.792	24.499	153	G
6	6.095	2.898	24.635	154	G
6	5.925	3.004	24.834	155	G
6	5.714	3.088	25.062	156	G
6	5.439	3.237	25.374	157	G
6	5.227	3.385	25.632	158	G
6	5.058	3.448	25.813	159	G
6	4.952	3.533	25.949	160	G
6	4.825	3.639	26.114	161	G
6	4.677	3.702	26.275	162	G
6	4.381	3.892	26.627	163	G
6	4.318	3.935	26.703	164	G
6	4.191	4.104	26.915	165	G
6	4.021	4.231	27.126	166	G
6	3.958	4.273	27.203	167	G
6	3.810	4.358	27.373	168	G
6	3.704	4.400	27.487	169	G
6	3.577	4.485	27.640	170	G
6	3.408	4.590	27.839	171	G
6	3.281	4.590	27.966	172	G
6	3.048	4.633	28.203	173	G
6	2.921	4.633	28.330	174	G
6	2.773	4.760	28.525	175	G
6	2.710	4.760	28.588	176	G
6	2.625	4.802	28.683	177	G
6	2.435	4.908	28.901	178	G
6	2.245	5.014	29.118	179	G
6	2.075	5.140	29.330	180	G
6	1.991	5.246	29.465	181	G
6	1.969	5.310	29.532	182	G
6	1.864	5.437	29.698	183	G
6	1.779	5.542	29.833	184	G
6	1.631	5.691	30.042	185	G
6	1.504	5.860	30.254	186	G
6	1.504	6.029	30.423	187	G
6	1.483	6.092	30.490	188	G
6	1.377	6.135	30.604	189	G
6	1.229	6.198	30.765	190	G
6	1.144	6.219	30.852	191	G
6	0.996	6.367	31.062	192	G
6	0.827	6.537	31.301	193	G
6	0.721	6.664	31.466	194	G
6	0.679	6.664	31.509	195	G
6	0.594	6.791	31.661	196	G
6	0.510	6.854	31.767	197	G
6	0.404	6.981	31.932	198	G
6	0.298	7.044	32.056	199	G
6	0.192	7.129	32.191	200	G
6	0.044	7.171	32.345	201	R
6	-0.040	7.192	32.432	202	R
6	-0.231	7.235	32.627	203	R
6	-0.379	7.214	32.777	204	R
6	-0.675	7.171	33.076	205	R
6	-0.929	7.129	33.333	206	R
6	-1.056	7.108	33.462	207	R
6	-1.119	7.108	33.526	208	R
6	-1.119	7.108	33.526	209	R
6	-1.183	7.108	33.589	210	R
6	-1.267	7.108	33.674	211	R
6	-1.267	7.108	33.674	212	R
6	-1.288	7.108	33.695	213	R
6	-1.309	7.108	33.716	214	R
6	-1.309	7.108	33.716	215	R
6	-1.331	7.108	33.737	216	R
6	-1.331	7.108	33.737	217	R
6	-1.331	7.108	33.737	218	R
6	-1.415	7.108	33.822	219	R
6	-1.479	7.129	33.889	220	R
6	-1.479	7.129	33.889	221	R
6	-1.479	7.129	33.889	222	R
6	-1.479	7.129	33.889	223	R
6	-1.479	7.129	33.889	224	R
6	-1.500	7.087	33.936	225	R
6	-1.563	7.044	34.012	226	R
6	-1.584	7.044	34.033	227	S
6	-1.669	7.002	34.128	228	S
6	-1.733	7.002	34.191	229	S
6	-1.796	6.960	34.268	230	S
6	-1.860	6.917	34.344	231	S
6	-1.986	6.917	34.471	232	S
6	-2.198	6.854	34.692	233	S
6	-2.346	6.812	34.846	234	S
6	-2.452	6.769	34.960	235	S
6	-2.621	6.706	35.140	236	S
6	-2.685	6.664	35.217	237	S
6	-2.833	6.621	35.371	238	S
6	-3.023	6.600	35.562	239	S
6	-3.171	6.452	35.772	240	S
6	-3.361	6.367	35.980	241	S
6	-3.573	6.241	36.227	242	S
6	-3.679	6.135	36.376	243	S
6	-3.763	6.029	36.512	244	S
6	-3.890	5.902	36.691	245	S
6	-4.060	5.691	36.962	246	S
6	-4.123	5.479	37.183	247	S
6	-4.123	5.289	37.373	248	S
6	-4.165	5.119	37.548	249	S
6	-4.208	4.950	37.722	250	S
6	-4.208	4.823	37.849	251	S
6	-4.208	4.612	38.061	252	S
6	-4.250	4.485	38.195	253	R
6	-4.271	4.273	38.407	254	R
6	-4.271	4.104	38.576	255	R
6	-4.271	3.956	38.725	256	R
6	-4.208	3.808	38.886	257	R
6	-4.144	3.660	39.047	258	R
6	-4.271	3.554	39.212	259	R
6	-4.229	3.342	39.428	260	R
6	-4.208	3.088	39.682	261	R
6	-4.208	2.940	39.831	262	R
6	-4.187	2.835	39.938	263	R
6	-4.165	2.771	40.005	264	R
6	-4.165	2.623	40.153	265	R
6	-4.165	2.475	40.301	266	R
6	-4.165	2.390	40.386	267	R
6	-4.165	2.306	40.471	268	R
6	-4.123	2.158	40.625	269	R
6	-4.060	2.010	40.786	270	R
6	-4.038	1.925	40.873	271	R
6	-4.038	1.840	40.958	272	R
6	-4.038	1.777	41.021	273	R
6	-4.187	1.629	41.231	274	R
6	-4.187	1.608	41.252	275	R
6	-4.144	1.523	41.346	276	R
6	-4.102	1.502	41.394	277	R
6	-4.102	1.460	41.436	278	R
6	-4.102	1.438	41.457	279	R
6	-4.102	1.417	41.478	280	R
6	-4.081	1.396	41.508	281	R
6	-4.060	1.354	41.555	282	R
6	-4.038	1.269	41.643	283	R
6	-4.102	1.333	41.732	284	R
6	-4.144	1.354	41.780	285	R
6	-4.187	1.354	41.822	286	R
6	-4.229	1.354	41.864	287	R
6	-4.250	1.354	41.886	288	R
6	-4.250	1.311	41.928	289	R
6	-4.271	1.269	41.975	290	R
6	-4.271	1.269	41.975	291	R
6	-4.271	1.248	41.996	292	R
6	-4.313	1.185	42.073	293	R
6	-4.292	1.015	42.243	294	R
6	-4.208	0.761	42.511	295	R
6	-4.165	0.656	42.625	296	R
6	-4.165	0.465	42.815	297	R
6	-4.165	0.317	42.963	298	R
6	-4.250	-0.021	43.312	299	R
7	0.596	1.526	0.000	0	R
7	0.572	1.693	0.169	1	R
7	0.572	1.812	0.288	2	R
7	0.668	1.908	0.423	3	R
7	0.668	1.932	0.447	4	R
7	0.620	1.836	0.553	5	R
7	0.620	1.765	0.625	6	R
7	0.644	1.741	0.659	7	R
7	0.429	1.622	0.904	8	R
7	0.358	1.502	1.043	9	R
7	0.501	1.383	1.229	10	R
7	0.525	1.359	1.263	11	R
7	0.644	1.431	1.402	12	R
7	0.787	1.455	1.547	13	R
7	0.620	1.550	1.740	14	R
7	0.620	1.622	1.811	15	R
7	0.596	1.574	1.864	16	R
7	0.596	1.574	1.864	17	R
7	0.525	1.669	1.984	18	R
7	0.429	1.693	2.082	19	R
7	0.405	1.693	2.106	20	R
7	0.453	1.669	2.159	21	R
7	0.525	1.598	2.260	22	R
7	0.429	1.574	2.359	23	R
7	0.334	1.622	2.465	24	R
7	0.215	1.646	2.587	25	R
7	0.191	1.646	2.611	26	R
7	0.191	1.502	2.754	27	R
7	0.238	1.359	2.905	28	R
7	0.453	1.240	3.150	29	R
7	0.715	1.073	3.461	30	R
7	0.763	1.025	3.529	31	R
7	0.978	0.930	3.763	32	R
7	0.954	1.145	3.979	33	R
7	1.025	1.240	4.099	34	R
7	0.429	1.145	4.702	35	R
7	0.453	1.121	4.736	36	R
7	0.477	1.216	4.835	37	R
7	0.477	1.216	4.835	38	R
7	0.358	1.336	5.003	39	R
7	0.238	1.431	5.156	40	R
7	0.072	1.479	5.330	41	R
7	-0.048	1.598	5.498	42	R
7	-0.191	1.622	5.643	43	R
7	-0.382	1.741	5.868	44	R
7	-0.549	1.789	6.042	45	R
7	-0.811	1.908	6.330	46	R
7	-1.025	1.932	6.546	47	R
7	-0.835	1.979	6.743	48	R
7	-0.787	2.027	6.810	49	R
7	-0.644	1.932	6.982	50	R
7	-0.572	1.765	7.164	51	R
7	-0.501	1.669	7.283	52	R
7	-0.382	1.693	7.404	53	R
7	-0.143	1.741	7.648	54	R
7	0.024	1.789	7.821	55	R
7	0.215	1.836	8.018	56	R
7	0.477	1.884	8.285	57	R
7	0.668	1.884	8.475	58	R
7	0.954	1.932	8.766	59	R
7	1.049	1.932	8.861	60	R
7	0.787	1.979	9.128	61	R
7	0.477	2.003	9.438	62	R
7	0.358	2.003	9.558	63	R
7	0.262	2.051	9.664	64	R
7	0.429	2.051	9.831	65	R
7	0.620	1.765	10.175	66	R
7	0.787	1.622	10.395	67	R
7	0.882	1.574	10.502	68	R
7	0.668	1.574	10.716	69	R
7	0.358	1.741	11.069	70	R
7	0.262	1.789	11.175	71	R
7	1.002	1.812	11.915	72	R
7	1.002	1.812	11.915	73	R
7	1.073	1.836	11.990	74	G
7	1.240	1.884	12.164	75	G
7	1.407	1.908	12.333	76	G
7	1.550	2.027	12.519	77	G
7	1.669	2.146	12.687	78	G
7	1.812	2.337	12.926	79	G
7	1.860	2.528	13.123	80	G
7	1.884	2.814	13.410	81	G
7	2.003	3.005	13.635	82	G
7	2.099	3.124	13.787	83	G
7	2.194	3.267	13.959	84	G
7	2.313	3.410	14.146	85	G
7	2.409	3.530	14.298	86	G
7	2.480	3.720	14.502	87	G
7	2.242	3.148	15.122	88	G
7	2.003	3.053	15.379	89	G
7	1.884	2.862	15.604	90	G
7	1.932	2.576	15.894	91	G
7	1.932	2.480	15.990	92	G
7	1.932	2.337	16.133	93	G
7	1.812	2.218	16.301	94	G
7	1.646	2.051	16.537	95	G
7	1.479	1.956	16.730	96	G
7	1.288	1.836	16.955	97	G
7	1.121	1.693	17.175	98	G
7	1.025	1.502	17.388	99	G
7	0.882	1.312	17.626	100	G
7	0.739	1.216	17.798	101	G
7	0.596	1.097	17.985	102	G
7	0.429	0.930	18.221	103	G
7	0.286	0.763	18.440	104	G
7	0.191	0.644	18.593	105	G
7	0.048	0.501	18.796	106	G
7	-0.143	0.358	19.034	107	G
7	-0.310	0.262	19.226	108	G
7	-0.525	0.119	19.484	109	G
7	-0.692	0.048	19.666	110	G
7	-0.859	-0.024	19.848	111	G
7	-1.097	-0.119	20.104	112	G
7	-1.240	-0.215	20.276	113	G
7	-1.312	-0.262	20.362	114	G
7	-1.431	-0.334	20.501	115	G
7	-1.717	-0.382	20.792	116	G
7	-1.979	-0.429	21.058	117	G
7	-2.194	-0.453	21.274	118	G
7	-2.480	-0.453	21.560	119	G
7	-2.719	-0.453	21.799	120	G
7	-2.957	-0.382	22.048	121	G
7	-3.124	-0.310	22.229	122	G
7	-3.291	-0.215	22.422	123	G
7	-3.386	-0.167	22.528	124	G
7	-3.577	-0.048	22.753	125	G
7	-3.792	0.095	23.011	126	G
7	-3.887	0.143	23.118	127	G
7	-4.054	0.238	23.310	128	G
7	-4.269	0.358	23.556	129	G
7	-4.460	0.453	23.769	130	G
7	-4.603	0.501	23.920	131	G
7	-4.841	0.668	24.211	132	G
7	-5.032	0.763	24.424	133	G
7	-5.247	0.906	24.682	134	G
7	-5.318	1.025	24.821	135	G
7	-5.390	1.192	25.003	136	G
7	-5.437	1.264	25.089	137	G
7	-5.557	1.479	25.334	138	G
7	-5.795	1.669	25.640	139	G
7	-5.938	1.812	25.842	140	G
7	-5.986	1.908	25.949	141	G
7	-6.153	2.099	26.202	142	G
7	-6.224	2.289	26.406	143	G
7	-6.296	2.361	26.507	144	G
7	-6.344	2.433	26.593	145	G
7	-6.415	2.552	26.732	146	G
7	-6.463	2.647	26.839	147	G
7	-6.511	2.719	26.925	148	G
7	-6.534	2.862	27.070	149	G
7	-6.487	3.029	27.244	150	G
7	-6.463	3.124	27.342	151	G
7	-6.391	3.243	27.481	152	G
7	-6.248	3.434	27.720	153	G
7	-6.129	3.673	27.986	154	G
7	-6.034	3.863	28.199	155	G
7	-5.938	3.983	28.352	156	G
7	-5.795	4.173	28.591	157	G
7	-5.676	4.317	28.777	158	G
7	-5.557	4.483	28.982	159	G
7	-5.056	5.104	29.779	160	G
7	-4.865	5.390	30.123	161	G
7	-4.674	5.509	30.348	162	G
7	-4.627	5.557	30.416	163	G
7	-4.627	5.557	30.416	164	G
7	-4.507	5.676	30.584	165	G
7	-4.412	5.747	30.703	166	G
7	-4.364	5.795	30.771	167	G
7	-4.221	5.891	30.943	168	G
7	-4.078	5.986	31.115	169	G
7	-3.959	6.034	31.243	170	G
7	-3.792	6.129	31.435	171	G
7	-3.625	6.248	31.641	172	G
7	-3.458	6.344	31.833	173	G
7	-3.243	6.439	32.068	174	G
7	-2.957	6.558	32.378	175	G
7	-2.766	6.606	32.574	176	G
7	-2.504	6.749	32.873	177	G
7	-2.313	6.797	33.070	178	G
7	-2.051	6.916	33.358	179	G
7	-1.908	6.940	33.503	180	G
7	-1.765	6.964	33.648	181	G
7	-1.479	6.988	33.935	182	G
7	-1.288	7.035	34.132	183	G
7	-1.192	7.059	34.230	184	G
7	-0.978	7.083	34.446	185	G
7	-0.906	7.083	34.518	186	G
7	-0.692	7.083	34.733	187	G
7	-0.525	7.107	34.901	188	G
7	-0.286	7.083	35.141	189	G
7	-0.048	7.083	35.379	190	G
7	0.215	7.011	35.651	191	G
7	0.405	6.916	35.865	192	G
7	0.692	6.725	36.209	193	G
7	0.906	6.582	36.466	194	G
7	0.978	6.534	36.552	195	G
7	1.049	6.463	36.654	196	G
7	1.169	6.224	36.920	197	G
7	1.240	6.105	37.059	198	G
[truncated: 1,601 more rows]
