# Supplementary material for: Planarian RNAi knockdown: feeding once might just be enough
Source: Front Neurosci. 2025 Apr 30;19:1546196. doi: 10.3389/fnins.2025.1546196 (PMC12075233; doi:10.3389/fnins.2025.1546196)
Supplement: Supplementary file 1 [file Data_Sheet_1.ZIP › code and data/RNAi/RNAi oneshot TRPA1 + AITC50.csv]

n	x	y	L	t	behavior
1	1.108	0.065	0.00	0	R
1	1.164	0.103	0.07	1	R
1	1.164	0.103	0.07	2	R
1	1.164	0.103	0.07	3	R
1	1.164	0.103	0.07	4	R
1	1.164	0.121	0.09	5	R
1	1.164	0.140	0.11	6	R
1	1.221	0.121	0.17	7	R
1	1.221	0.121	0.17	8	R
1	1.202	0.216	0.26	9	R
1	1.202	0.253	0.30	10	R
1	1.221	0.291	0.34	11	R
1	1.296	0.272	0.42	12	R
1	1.372	0.235	0.50	13	R
1	1.391	0.310	0.58	14	R
1	1.391	0.310	0.58	15	R
1	1.315	0.291	0.66	16	R
1	1.277	0.235	0.73	17	R
1	1.221	0.272	0.80	18	R
1	1.164	0.140	0.94	19	R
1	1.127	0.065	1.02	20	R
1	1.070	0.103	1.09	21	R
1	1.089	0.216	1.21	22	R
1	1.240	0.310	1.38	23	R
1	1.334	0.329	1.48	24	R
1	1.353	0.253	1.56	25	R
1	1.334	0.253	1.58	26	R
1	1.315	0.310	1.64	27	R
1	1.391	0.329	1.71	28	R
1	1.485	0.404	1.84	29	R
1	1.391	0.291	1.98	30	R
1	1.353	0.197	2.08	31	R
1	1.334	0.140	2.14	32	R
1	1.259	0.140	2.22	33	R
1	1.032	0.103	2.45	34	R
1	0.900	0.121	2.58	35	R
1	0.787	0.121	2.70	36	R
1	0.674	0.159	2.81	37	R
1	0.561	0.159	2.93	38	R
1	0.410	0.159	3.08	39	R
1	0.259	0.121	3.23	40	R
1	-0.005	0.140	3.50	41	R
1	0.711	0.329	4.24	42	R
1	0.693	0.461	4.37	43	R
1	0.806	0.574	4.53	44	R
1	0.787	0.687	4.65	45	R
1	0.749	0.725	4.70	46	R
1	0.655	0.857	4.86	47	R
1	0.598	0.970	4.99	48	R
1	0.561	1.065	5.09	49	R
1	0.598	1.197	5.23	50	R
1	0.749	1.385	5.47	51	R
1	0.900	1.480	5.65	52	R
1	1.070	1.517	5.82	53	R
1	0.636	1.574	6.26	54	R
1	0.447	1.574	6.45	55	R
1	0.259	1.687	6.67	56	R
1	0.108	1.800	6.86	57	R
1	-0.024	1.914	7.03	58	R
1	-0.175	2.083	7.26	59	R
1	-0.251	2.178	7.38	60	R
1	0.089	1.725	7.95	61	R
1	0.221	1.574	8.15	62	R
1	0.259	1.366	8.36	63	R
1	0.164	1.197	8.55	64	R
1	0.127	1.083	8.67	65	R
1	-0.024	0.914	8.90	66	R
1	-0.100	0.725	9.10	67	R
1	-0.137	0.518	9.31	68	R
1	-0.175	0.348	9.49	69	R
1	-0.288	0.197	9.67	70	R
1	-0.402	0.008	9.89	71	R
1	-0.458	-0.124	10.04	72	R
1	-0.590	-0.369	10.32	73	R
1	-0.817	-0.595	10.64	74	R
1	-1.043	-0.822	10.96	75	R
1	-1.118	-1.067	11.21	76	G
1	-1.194	-1.256	11.42	77	G
1	-1.401	-1.482	11.72	78	G
1	-1.514	-1.614	11.90	79	G
1	-1.628	-1.708	12.04	80	G
1	-1.779	-1.822	12.23	81	G
1	-1.175	-1.388	12.98	82	G
1	-0.873	-1.350	13.28	83	G
1	-0.684	-1.275	13.48	84	G
1	-0.590	-1.086	13.70	85	G
1	-0.571	-0.935	13.85	86	S
1	-0.666	-0.803	14.01	87	S
1	-0.741	-0.727	14.12	88	S
1	-0.817	-0.595	14.27	89	S
1	-0.911	-0.445	14.45	90	S
1	-1.043	-0.256	14.68	91	S
1	-1.175	-0.124	14.86	92	S
1	-1.496	0.121	15.27	93	S
1	-1.533	0.159	15.32	94	S
1	-1.741	0.253	15.55	95	S
1	-2.062	0.499	15.95	96	S
1	-2.250	0.612	16.17	97	S
1	-2.477	0.668	16.41	98	S
1	-2.722	0.687	16.65	99	S
1	-2.910	0.763	16.85	100	S
1	-3.061	0.876	17.04	101	S
1	-3.156	0.933	17.15	102	S
1	-3.307	1.121	17.39	103	S
1	-3.495	1.253	17.63	104	S
1	-3.627	1.366	17.80	105	S
1	-3.816	1.480	18.02	106	S
1	-3.986	1.631	18.25	107	S
1	-3.646	1.555	18.59	108	S
1	-3.495	1.612	18.76	109	S
1	-3.288	1.781	19.02	110	S
1	-3.231	1.895	19.15	111	S
1	-3.080	2.159	19.45	112	S
1	-3.024	2.347	19.65	113	S
1	-3.005	2.498	19.80	114	S
1	-2.892	2.857	20.18	115	S
1	-2.797	3.177	20.51	116	S
1	-2.873	3.479	20.82	117	S
1	-3.005	3.875	21.24	118	S
1	-3.080	4.121	21.50	119	S
1	-2.760	3.498	22.20	120	S
1	-2.722	3.328	22.37	121	S
1	-2.627	3.121	22.60	122	S
1	-2.627	2.894	22.83	123	S
1	-2.665	2.706	23.02	124	S
1	-2.741	2.479	23.26	125	S
1	-2.835	2.253	23.50	126	S
1	-3.005	2.102	23.73	127	S
1	-3.212	1.838	24.07	128	S
1	-3.382	1.725	24.27	129	S
1	-3.571	1.612	24.49	130	S
1	-3.740	1.498	24.69	131	S
1	-4.005	1.329	25.01	132	S
1	-4.212	1.253	25.23	133	S
1	-4.382	1.140	25.43	134	S
1	-4.627	1.027	25.70	135	S
1	-4.816	0.895	25.93	136	S
1	-5.080	0.687	26.27	137	S
1	-5.344	0.706	26.53	138	S
1	-5.570	0.838	26.80	139	S
1	-5.834	0.951	27.08	140	S
1	-6.023	0.989	27.28	141	S
1	-6.212	0.876	27.50	142	S
1	-6.363	0.819	27.66	143	S
1	-6.457	0.857	27.76	144	S
1	-6.551	0.951	27.89	145	S
1	-6.683	1.159	28.14	146	S
1	-6.759	1.366	28.36	147	S
1	-6.778	1.555	28.55	148	S
1	-6.778	1.838	28.83	149	S
1	-6.740	2.064	29.06	150	S
1	-6.702	2.291	29.29	151	S
1	-6.608	2.498	29.52	152	S
1	-6.551	2.762	29.79	153	S
1	-6.419	3.008	30.07	154	S
1	-6.325	3.159	30.24	155	S
1	-6.249	3.347	30.45	156	S
1	-6.174	3.460	30.58	157	S
1	-6.099	3.630	30.77	158	S
1	-5.966	3.743	30.94	159	S
1	-5.797	3.875	31.16	160	S
1	-5.589	3.989	31.40	161	S
1	-5.495	4.196	31.62	162	S
1	-5.325	4.385	31.88	163	S
1	-5.193	4.573	32.11	164	S
1	-5.080	4.705	32.28	165	S
1	-4.986	4.819	32.43	166	S
1	-4.872	4.970	32.62	167	S
1	-4.684	5.158	32.88	168	S
1	-4.495	5.347	33.15	169	S
1	-4.288	5.479	33.40	170	S
1	-3.929	5.818	33.89	171	S
1	-3.873	5.932	34.02	172	S
1	-3.759	5.969	34.14	173	S
1	-3.552	6.083	34.37	174	S
1	-3.288	6.196	34.66	175	S
1	-3.099	6.252	34.86	176	S
1	-2.948	6.290	35.01	177	S
1	-2.722	6.328	35.24	178	S
1	-2.477	6.384	35.49	179	S
1	-2.250	6.384	35.72	180	S
1	-1.948	6.422	36.02	181	S
1	-1.741	6.441	36.23	182	S
1	-1.552	6.441	36.42	183	S
1	-1.307	6.441	36.67	184	S
1	-1.062	6.347	36.93	185	S
1	-0.817	6.158	37.24	186	S
1	-0.552	5.988	37.55	187	S
1	-0.288	5.856	37.85	188	S
1	-0.100	5.686	38.10	189	S
1	-0.081	5.517	38.27	190	S
1	-0.137	5.366	38.43	191	S
1	-0.326	5.158	38.71	192	S
1	-0.477	5.007	38.93	193	S
1	-0.628	4.762	39.22	194	S
1	-0.835	4.479	39.57	195	S
1	-1.043	4.309	39.83	196	S
1	-1.345	4.253	40.14	197	S
1	-1.590	4.196	40.39	198	S
1	-1.779	4.177	40.58	199	S
1	-2.005	4.121	40.82	200	S
1	-2.137	3.857	41.11	201	S
1	-2.250	3.592	41.40	202	S
1	-2.363	3.423	41.60	203	S
1	-2.514	3.159	41.91	204	S
1	-2.627	2.932	42.16	205	S
1	-2.835	2.725	42.45	206	S
1	-3.005	2.630	42.65	207	S
1	-3.231	2.517	42.90	208	S
1	-3.344	2.366	43.09	209	S
1	-3.401	2.253	43.22	210	S
1	-3.401	2.178	43.29	211	S
1	-3.269	1.989	43.52	212	S
1	-3.156	1.781	43.76	213	S
1	-3.156	1.612	43.93	214	S
1	-3.175	1.385	44.15	215	S
1	-3.250	1.140	44.41	216	S
1	-3.269	0.895	44.66	217	S
1	-3.250	0.593	44.96	218	S
1	-3.193	0.404	45.16	219	S
1	-3.175	0.140	45.42	220	S
1	-3.156	-0.030	45.59	221	S
1	-3.024	-0.275	45.87	222	S
1	-2.873	-0.426	46.08	223	S
1	-2.703	-0.558	46.30	224	S
1	-2.609	-0.727	46.49	225	S
1	-2.533	-1.048	46.82	226	S
1	-2.514	-1.293	47.07	227	S
1	-2.609	-1.482	47.28	228	S
1	-2.684	-1.708	47.52	229	S
1	-2.684	-1.916	47.73	230	S
1	-2.778	-2.123	47.95	231	S
1	-2.873	-2.312	48.17	232	S
1	-3.005	-2.501	48.40	233	S
1	-3.231	-2.576	48.63	234	S
1	-3.439	-2.746	48.90	235	S
1	-3.646	-2.821	49.12	236	S
1	-3.835	-2.878	49.32	237	S
1	-4.042	-2.991	49.56	238	S
1	-4.212	-3.086	49.75	239	S
1	-4.306	-3.180	49.88	240	S
1	-4.420	-3.236	50.01	241	S
1	-4.684	-3.199	50.28	242	S
1	-4.835	-3.274	50.45	243	S
1	-4.986	-3.387	50.63	244	S
1	-5.118	-3.444	50.78	245	S
1	-5.363	-3.331	51.05	246	S
1	-5.476	-3.331	51.16	247	S
1	-5.551	-3.274	51.26	248	S
1	-5.608	-3.199	51.35	249	S
1	-5.721	-3.142	51.48	250	S
1	-5.872	-3.123	51.63	251	S
1	-6.136	-3.067	51.90	252	S
1	-6.287	-3.067	52.05	253	S
1	-6.381	-3.086	52.15	254	S
1	-6.514	-2.991	52.31	255	S
1	-6.646	-2.840	52.51	256	S
1	-6.797	-2.576	52.81	257	S
1	-6.834	-2.312	53.08	258	S
1	-6.910	-1.991	53.41	259	S
1	-6.929	-1.784	53.62	260	S
1	-6.929	-1.708	53.69	261	S
1	-6.985	-1.520	53.89	262	S
1	-7.023	-1.293	54.12	263	S
1	-7.042	-1.143	54.27	264	S
1	-7.117	-0.916	54.51	265	S
1	-7.117	-0.671	54.76	266	S
1	-7.023	-0.482	54.97	267	S
1	-7.023	-0.331	55.12	268	S
1	-7.023	-0.162	55.29	269	S
1	-7.079	0.065	55.52	270	S
1	-7.098	0.253	55.71	271	S
1	-7.079	0.518	55.97	272	S
1	-7.042	0.725	56.19	273	S
1	-7.004	0.895	56.36	274	S
1	-6.929	1.046	56.53	275	S
1	-6.834	1.234	56.74	276	S
1	-6.834	1.348	56.85	277	S
1	-6.891	1.480	57.00	278	S
1	-6.947	1.744	57.27	279	S
1	-6.910	1.970	57.50	280	S
1	-6.759	2.215	57.78	281	S
1	-6.664	2.498	58.08	282	S
1	-6.532	2.706	58.33	283	S
1	-6.457	2.970	58.60	284	S
1	-6.344	3.140	58.81	285	S
1	-6.193	3.347	59.06	286	S
1	-6.061	3.555	59.31	287	S
1	-5.948	3.781	59.56	288	S
1	-5.816	3.932	59.76	289	S
1	-5.702	4.121	59.98	290	S
1	-5.570	4.272	60.18	291	S
1	-5.325	4.517	60.53	292	S
1	-5.250	4.573	60.62	293	S
1	-5.155	4.762	60.84	294	S
1	-4.967	4.988	61.13	295	S
1	-4.778	5.158	61.38	296	S
1	-4.646	5.252	61.55	297	S
1	-4.552	5.403	61.72	298	S
1	-4.231	5.762	62.20	299	S
2	-1.703	3.063	0.00	0	R
2	-1.472	3.042	0.23	1	R
2	-1.388	3.000	0.33	2	R
2	-1.261	2.979	0.45	3	R
2	-1.072	2.873	0.67	4	R
2	-0.861	2.831	0.89	5	R
2	-0.672	2.789	1.08	6	R
2	-0.587	2.810	1.17	7	R
2	-0.482	2.958	1.35	8	R
2	-0.335	3.042	1.52	9	R
2	-0.124	3.105	1.74	10	R
2	-0.040	3.147	1.83	11	R
2	-0.040	3.000	1.98	12	R
2	-0.208	3.084	2.17	13	R
2	-0.419	3.210	2.41	14	R
2	-0.545	3.252	2.55	15	R
2	-0.693	3.273	2.70	16	R
2	-0.756	3.021	2.96	17	R
2	-0.693	2.789	3.20	18	R
2	-0.482	2.852	3.42	19	R
2	-0.356	2.958	3.58	20	R
2	-0.230	2.958	3.71	21	R
2	-0.082	3.000	3.86	22	R
2	-0.040	3.021	3.91	23	R
2	-0.293	3.189	4.21	24	R
2	-0.440	3.168	4.36	25	R
2	-0.524	3.063	4.49	26	R
2	-0.587	3.000	4.58	27	G
2	-0.672	2.852	4.75	28	G
2	-0.735	2.663	4.95	29	G
2	-0.735	2.452	5.16	30	G
2	-0.672	2.347	5.29	31	G
2	-0.419	2.179	5.59	32	G
2	-0.230	2.136	5.78	33	G
2	-0.103	2.073	5.93	34	G
2	0.023	2.052	6.05	35	G
2	0.149	1.989	6.19	36	G
2	0.297	1.905	6.36	37	G
2	0.444	1.821	6.53	38	G
2	0.528	1.779	6.63	39	G
2	0.676	1.736	6.78	40	G
2	0.465	1.715	6.99	41	G
2	0.465	1.694	7.01	42	G
2	0.381	1.610	7.13	43	G
2	0.107	1.568	7.41	44	G
2	0.023	1.442	7.56	45	G
2	-0.019	1.315	7.70	46	G
2	-0.103	1.063	7.96	47	G
2	-0.166	0.831	8.20	48	G
2	-0.208	0.663	8.38	49	G
2	-0.377	0.536	8.59	50	G
2	-0.482	0.368	8.78	51	G
2	-0.545	0.199	8.96	52	G
2	-0.714	-0.053	9.27	53	G
2	-0.798	-0.306	9.53	54	G
2	-0.819	-0.516	9.75	55	G
2	-0.861	-0.769	10.00	56	G
2	-0.966	-1.064	10.32	57	G
2	-1.072	-1.253	10.53	58	G
2	-1.135	-1.401	10.69	59	G
2	-1.177	-1.527	10.83	60	G
2	-1.219	-1.653	10.96	61	G
2	-1.156	-1.653	11.02	62	R
2	-1.135	-1.738	11.11	63	R
2	-1.009	-1.422	11.45	64	R
2	-0.966	-1.211	11.66	65	R
2	-0.903	-1.148	11.75	66	R
2	-0.714	-1.064	11.96	67	R
2	-1.072	-1.232	12.36	68	R
2	-1.240	-1.106	12.57	69	R
2	-1.303	-1.001	12.69	70	R
2	-1.472	-0.959	12.86	71	R
2	-1.640	-0.811	13.09	72	R
2	-1.219	-0.938	13.53	73	R
2	-0.987	-1.064	13.79	74	R
2	-0.861	-1.085	13.92	75	R
2	-0.672	-1.127	14.11	76	R
2	-0.756	-1.317	14.32	77	R
2	-0.924	-1.443	14.53	78	R
2	-1.009	-1.632	14.74	79	R
2	-1.072	-1.780	14.90	80	R
2	-1.135	-1.843	14.99	81	R
2	-1.261	-1.717	15.17	82	R
2	-1.345	-1.632	15.28	83	R
2	-1.556	-1.632	15.50	84	R
2	-1.661	-1.611	15.60	85	R
2	-1.893	-1.569	15.84	86	R
2	-1.788	-1.506	15.96	87	R
2	-1.640	-1.443	16.12	88	R
2	-1.556	-1.380	16.23	89	R
2	-1.430	-1.190	16.45	90	R
2	-1.282	-1.043	16.66	91	G
2	-1.135	-0.938	16.84	92	G
2	-0.966	-0.832	17.04	93	G
2	-0.819	-0.748	17.21	94	G
2	-0.672	-0.622	17.41	95	G
2	-0.545	-0.390	17.67	96	G
2	-0.377	-0.180	17.94	97	G
2	-0.314	-0.032	18.10	98	G
2	-0.272	0.115	18.25	99	G
2	-0.251	0.284	18.42	100	G
2	-0.272	0.494	18.63	101	G
2	-0.356	0.684	18.84	102	G
2	-0.524	0.873	19.10	103	G
2	-0.693	0.999	19.31	104	G
2	-0.861	1.021	19.48	105	G
2	-1.030	1.021	19.64	106	G
2	-1.219	0.999	19.84	107	G
2	-1.409	0.957	20.03	108	G
2	-1.598	0.810	20.27	109	G
2	-1.914	0.705	20.60	110	G
2	-2.167	0.642	20.86	111	G
2	-2.419	0.620	21.12	112	G
2	-2.588	0.557	21.30	113	G
2	-2.798	0.536	21.51	114	G
2	-2.967	0.578	21.68	115	G
2	-3.156	0.705	21.91	116	G
2	-3.282	0.768	22.05	117	G
2	-2.988	0.642	22.37	118	G
2	-2.904	0.620	22.46	119	G
2	-2.735	0.684	22.64	120	G
2	-2.693	0.789	22.75	121	G
2	-2.819	0.620	22.96	122	G
2	-2.756	0.473	23.12	123	G
2	-2.693	0.410	23.21	124	G
2	-2.461	0.431	23.44	125	G
2	-2.293	0.494	23.62	126	G
2	-2.103	0.620	23.85	127	G
2	-1.935	0.747	24.06	128	G
2	-1.767	0.831	24.25	129	G
2	-1.619	0.915	24.42	130	G
2	-1.345	0.978	24.70	131	G
2	-1.030	1.042	25.02	132	G
2	-0.798	1.042	25.25	133	G
2	-0.672	1.042	25.38	134	G
2	-0.440	1.021	25.61	135	G
2	-0.208	0.957	25.85	136	G
2	0.065	0.957	26.13	137	G
2	0.297	0.957	26.36	138	G
2	0.528	0.999	26.59	139	G
2	0.739	1.063	26.81	140	G
2	0.886	1.084	26.96	141	G
2	1.055	1.084	27.13	142	G
2	1.223	1.084	27.30	143	G
2	1.539	0.999	27.63	144	G
2	1.665	0.957	27.76	145	G
2	1.771	0.873	27.89	146	G
2	2.002	0.768	28.15	147	G
2	2.213	0.642	28.39	148	G
2	2.318	0.578	28.52	149	G
2	2.466	0.536	28.67	150	G
2	2.655	0.410	28.90	151	G
2	2.866	0.263	29.16	152	G
2	3.097	0.052	29.47	153	G
2	3.160	-0.074	29.61	154	G
2	3.202	-0.264	29.80	155	G
2	3.308	-0.411	29.99	156	G
2	3.476	-0.622	30.25	157	G
2	3.560	-0.769	30.42	158	G
2	3.645	-0.917	30.59	159	G
2	3.708	-1.127	30.81	160	G
2	3.750	-1.359	31.05	161	G
2	3.813	-1.464	31.17	162	G
2	3.834	-1.506	31.22	163	G
2	3.897	-1.569	31.31	164	G
2	3.666	-0.895	32.02	165	G
2	3.750	-0.959	32.13	166	G
2	3.708	-0.811	32.28	167	G
2	3.624	-0.685	32.43	168	G
2	3.455	-0.495	32.69	169	G
2	3.329	-0.390	32.85	170	G
2	3.266	-0.306	32.95	171	G
2	3.181	-0.159	33.12	172	G
2	3.034	0.010	33.35	173	G
2	2.908	0.157	33.54	174	G
2	2.739	0.305	33.77	175	G
2	2.529	0.431	34.01	176	G
2	2.339	0.515	34.22	177	G
2	2.150	0.557	34.41	178	G
2	1.981	0.599	34.59	179	G
2	1.771	0.494	34.82	180	G
2	1.518	0.368	35.10	181	G
2	1.286	0.241	35.37	182	G
2	1.160	0.094	35.56	183	G
2	1.055	-0.032	35.73	184	G
2	0.886	-0.180	35.95	185	G
2	0.760	-0.327	36.15	186	G
2	0.613	-0.559	36.42	187	G
2	0.486	-0.664	36.58	188	G
2	0.360	-0.853	36.81	189	G
2	0.276	-1.043	37.02	190	G
2	0.213	-1.232	37.22	191	G
2	0.107	-1.485	37.49	192	G
2	0.044	-1.696	37.71	193	G
2	-0.061	-1.906	37.95	194	G
2	-0.103	-2.096	38.14	195	G
2	-0.187	-2.306	38.37	196	G
2	-0.251	-2.454	38.53	197	G
2	-0.314	-2.622	38.71	198	G
2	-0.377	-2.833	38.93	199	G
2	-0.398	-3.022	39.12	200	G
2	-0.419	-3.233	39.33	201	G
2	-0.461	-3.380	39.48	202	G
2	-0.566	-3.506	39.65	203	G
2	-0.672	-3.569	39.77	204	G
2	-0.777	-3.548	39.88	205	G
2	-1.009	-3.506	40.11	206	G
2	-1.198	-3.506	40.30	207	G
2	-1.324	-3.485	40.43	208	G
2	-1.535	-3.464	40.64	209	G
2	-1.682	-3.506	40.80	210	G
2	-1.851	-3.548	40.97	211	G
2	-1.956	-3.591	41.08	212	G
2	-1.956	-3.633	41.13	213	G
2	-1.998	-3.780	41.28	214	G
2	-2.061	-3.864	41.38	215	G
2	-2.167	-3.906	41.50	216	G
2	-2.272	-4.033	41.66	217	G
2	-2.314	-4.138	41.78	218	G
2	-2.356	-4.306	41.95	219	G
2	-2.377	-4.580	42.22	220	G
2	-2.482	-4.749	42.42	221	G
2	-2.567	-4.917	42.61	222	G
2	-2.693	-5.128	42.86	223	G
2	-2.777	-5.380	43.12	224	G
2	-2.777	-5.591	43.33	225	G
2	-2.840	-5.822	43.57	226	G
2	-2.840	-5.928	43.68	227	G
2	-2.904	-6.243	44.00	228	G
2	-2.925	-6.370	44.13	229	G
2	-2.988	-6.391	44.20	230	G
2	-2.988	-6.433	44.24	231	G
2	-2.904	-6.454	44.32	232	G
2	-2.609	-6.538	44.63	233	G
2	-2.356	-6.644	44.90	234	G
2	-2.040	-6.770	45.24	235	G
2	-1.851	-6.812	45.44	236	G
2	-1.640	-6.833	45.65	237	G
2	-1.472	-6.833	45.82	238	G
2	-1.345	-6.812	45.95	239	G
2	-1.135	-6.854	46.16	240	G
2	-0.903	-6.854	46.39	241	G
2	-0.756	-6.833	46.54	242	G
2	-0.503	-6.917	46.81	243	G
2	-0.230	-6.980	47.09	244	G
2	0.065	-6.980	47.38	245	G
2	0.234	-6.980	47.55	246	G
2	0.402	-6.980	47.72	247	G
2	0.655	-7.001	47.97	248	G
2	0.886	-7.001	48.21	249	G
2	1.181	-6.980	48.50	250	G
2	1.392	-6.980	48.71	251	G
2	1.623	-6.896	48.96	252	G
2	1.897	-6.812	49.25	253	G
2	2.087	-6.791	49.44	254	G
2	2.213	-6.749	49.57	255	G
2	2.339	-6.644	49.73	256	G
2	2.529	-6.601	49.93	257	G
2	2.845	-6.496	50.26	258	G
2	2.992	-6.412	50.43	259	G
2	3.139	-6.307	50.61	260	G
2	3.287	-6.222	50.78	261	G
2	3.476	-6.159	50.98	262	G
2	3.708	-6.012	51.26	263	G
2	3.876	-5.886	51.47	264	G
2	4.003	-5.801	51.62	265	G
2	4.087	-5.738	51.72	266	G
2	4.234	-5.654	51.89	267	S
2	4.466	-5.464	52.19	268	S
2	4.571	-5.359	52.34	269	S
2	4.697	-5.233	52.52	270	S
2	4.845	-5.128	52.70	271	S
2	4.971	-5.001	52.88	272	S
2	5.140	-4.812	53.13	273	S
2	5.287	-4.601	53.39	274	S
2	5.434	-4.433	53.61	275	S
2	5.582	-4.285	53.82	276	S
2	5.708	-4.159	54.00	277	S
2	5.771	-3.991	54.18	278	S
2	5.771	-3.780	54.39	279	S
2	5.813	-3.591	54.59	280	S
2	5.940	-3.422	54.80	281	S
2	6.003	-3.275	54.96	282	S
2	6.087	-3.085	55.16	283	S
2	6.171	-2.917	55.35	284	S
2	6.192	-2.643	55.63	285	S
2	6.171	-2.369	55.90	286	S
2	6.108	-2.180	56.10	287	S
2	6.024	-1.990	56.31	288	S
2	5.940	-1.885	56.44	289	S
2	5.813	-1.801	56.59	290	S
2	5.666	-1.696	56.78	291	S
2	5.497	-1.590	56.97	292	S
2	5.287	-1.464	57.22	293	S
2	5.076	-1.401	57.44	294	S
2	4.887	-1.338	57.64	295	S
2	4.655	-1.253	57.89	296	S
2	4.382	-1.253	58.16	297	S
2	4.087	-1.338	58.47	298	S
2	3.687	-1.274	58.87	299	S
3	0.276	-0.276	0.00	0	R
3	0.446	-0.488	0.27	1	R
3	0.446	-0.510	0.29	2	R
3	0.510	-0.594	0.40	3	R
3	0.637	-0.679	0.55	4	R
3	0.679	-0.743	0.63	5	R
3	0.743	-0.892	0.79	6	R
3	0.786	-0.934	0.85	7	R
3	0.849	-1.061	0.99	8	R
3	0.955	-1.231	1.19	9	R
3	1.019	-1.337	1.32	10	R
3	1.146	-1.550	1.56	11	R
3	1.253	-1.741	1.78	12	R
3	1.401	-1.996	2.08	13	R
3	1.486	-2.123	2.23	14	R
3	1.571	-2.250	2.38	15	R
3	1.592	-2.378	2.51	16	R
3	1.592	-2.463	2.60	17	R
3	1.592	-2.526	2.66	18	R
3	1.422	-2.420	2.86	19	R
3	1.253	-2.484	3.04	20	R
3	1.146	-2.484	3.15	21	R
3	1.422	-2.293	3.49	22	R
3	1.783	-2.187	3.86	23	R
3	1.911	-2.081	4.03	24	R
3	2.059	-2.038	4.18	25	R
3	1.635	-1.953	4.62	26	R
3	1.401	-1.868	4.86	27	R
3	1.295	-1.741	5.03	28	R
3	1.189	-1.677	5.15	29	R
3	1.040	-1.656	5.30	30	R
3	0.977	-1.783	5.45	31	R
3	0.892	-1.868	5.57	32	R
3	0.870	-1.911	5.61	33	R
3	0.849	-1.932	5.64	34	R
3	1.125	-2.165	6.00	35	R
3	1.125	-2.293	6.13	36	R
3	1.040	-2.335	6.23	37	R
3	0.849	-2.441	6.45	38	R
3	0.637	-2.569	6.69	39	R
3	0.552	-2.632	6.80	40	R
3	0.552	-2.760	6.93	41	R
3	0.446	-2.845	7.06	42	R
3	0.318	-2.972	7.24	43	R
3	0.764	-2.781	7.73	44	R
3	0.828	-2.760	7.80	45	R
3	0.913	-2.717	7.89	46	R
3	0.955	-2.590	8.02	47	R
3	0.934	-2.420	8.20	48	G
3	0.977	-2.293	8.33	49	G
3	1.083	-2.187	8.48	50	G
3	1.189	-2.059	8.65	51	G
3	1.295	-1.974	8.78	52	G
3	1.465	-1.953	8.95	53	G
3	1.720	-1.953	9.21	54	G
3	1.847	-1.996	9.34	55	G
3	2.038	-1.996	9.53	56	G
3	2.208	-1.996	9.70	57	G
3	2.314	-1.953	9.82	58	G
3	2.441	-1.911	9.95	59	G
3	2.144	-2.059	10.28	60	G
3	2.187	-2.165	10.40	61	G
3	2.293	-2.314	10.58	62	G
3	2.314	-2.314	10.60	63	G
3	2.314	-2.335	10.62	64	G
3	2.314	-2.378	10.67	65	G
3	2.335	-2.399	10.70	66	G
3	2.272	-2.569	10.88	67	G
3	2.144	-2.675	11.04	68	G
3	2.038	-2.845	11.24	69	G
3	2.017	-2.972	11.37	70	G
3	1.826	-2.993	11.56	71	G
3	1.592	-3.015	11.80	72	G
3	1.316	-3.057	12.08	73	G
3	1.125	-3.078	12.27	74	G
3	0.934	-3.057	12.46	75	G
3	0.764	-3.057	12.63	76	G
3	0.531	-3.057	12.87	77	G
3	0.318	-3.121	13.09	78	G
3	0.149	-3.163	13.26	79	G
3	-0.042	-3.163	13.45	80	G
3	-0.340	-3.100	13.76	81	G
3	-0.531	-2.993	13.98	82	G
3	-0.701	-2.908	14.17	83	G
3	-0.870	-2.824	14.36	84	G
3	-0.977	-2.717	14.51	85	G
3	-0.913	-2.781	14.60	86	G
3	-1.019	-2.781	14.70	87	G
3	-1.189	-2.717	14.88	88	G
3	-1.019	-2.802	15.07	89	G
3	-1.083	-2.845	15.15	90	G
3	-1.189	-2.781	15.27	91	G
3	-1.083	-2.590	15.49	92	G
3	-1.083	-2.420	15.66	93	G
3	-1.104	-2.378	15.71	94	G
3	-1.168	-2.081	16.01	95	G
3	-1.295	-1.911	16.23	96	G
3	-1.401	-1.720	16.44	97	G
3	-1.592	-1.507	16.73	98	G
3	-1.698	-1.380	16.90	99	G
3	-1.911	-1.210	17.17	100	G
3	-1.974	-1.104	17.29	101	G
3	-2.059	-0.828	17.58	102	G
3	-2.250	-0.573	17.90	103	G
3	-2.357	-0.403	18.10	104	G
3	-2.357	-0.340	18.16	105	G
3	-2.357	-0.170	18.33	106	G
3	-2.357	-0.042	18.46	107	G
3	-2.144	-0.382	18.86	108	G
3	-2.059	-0.403	18.95	109	G
3	-2.144	-0.594	19.16	110	G
3	-2.144	-0.807	19.37	111	G
3	-2.102	-0.934	19.50	112	G
3	-2.059	-1.231	19.80	113	G
3	-2.017	-1.444	20.02	114	G
3	-1.974	-1.613	20.20	115	G
3	-1.953	-1.868	20.45	116	G
3	-1.953	-2.123	20.71	117	G
3	-1.974	-2.272	20.86	118	G
3	-2.017	-2.378	20.97	119	G
3	-2.017	-2.420	21.01	120	G
3	-1.783	-2.208	21.33	121	G
3	-1.720	-2.208	21.39	122	G
3	-1.507	-2.272	21.61	123	G
3	-1.380	-2.293	21.74	124	G
3	-1.146	-2.378	21.99	125	G
3	-0.977	-2.505	22.20	126	G
3	-0.892	-2.654	22.38	127	G
3	-0.786	-2.760	22.53	128	G
3	-0.743	-2.845	22.62	129	G
3	-0.573	-2.993	22.85	130	G
3	-0.191	-3.142	23.26	131	G
3	0.000	-3.184	23.45	132	G
3	0.170	-3.269	23.64	133	G
3	0.318	-3.418	23.85	134	G
3	0.425	-3.545	24.02	135	G
3	0.488	-3.588	24.09	136	G
3	0.573	-3.715	24.25	137	G
3	0.594	-3.885	24.42	138	G
3	0.658	-4.161	24.70	139	G
3	0.658	-4.373	24.91	140	G
3	0.531	-4.522	25.11	141	G
3	0.403	-4.628	25.28	142	G
3	0.234	-4.777	25.50	143	G
3	0.064	-4.968	25.76	144	G
3	-0.021	-5.180	25.99	145	G
3	-0.085	-5.307	26.13	146	G
3	-0.212	-5.477	26.34	147	G
3	-0.340	-5.711	26.61	148	G
3	-0.446	-5.881	26.81	149	G
3	-0.531	-6.093	27.03	150	G
3	-0.658	-6.263	27.25	151	G
3	-0.764	-6.433	27.45	152	G
3	-0.807	-6.539	27.56	153	G
3	-0.934	-6.709	27.77	154	G
3	-1.061	-6.815	27.94	155	G
3	-1.253	-6.921	28.16	156	G
3	-1.401	-6.985	28.32	157	G
3	-1.592	-7.006	28.51	158	G
3	-1.656	-7.006	28.58	159	G
3	-1.698	-7.006	28.62	160	G
3	-1.762	-7.027	28.69	161	G
3	-1.805	-7.027	28.73	162	G
3	-1.805	-7.027	28.73	163	G
3	-1.826	-7.027	28.75	164	G
3	-2.102	-6.921	29.05	165	G
3	-2.378	-6.794	29.35	166	G
3	-2.654	-6.730	29.63	167	G
3	-2.866	-6.602	29.88	168	G
3	-2.993	-6.539	30.02	169	G
3	-3.206	-6.475	30.24	170	G
3	-3.418	-6.348	30.49	171	G
3	-3.609	-6.242	30.71	172	G
3	-3.758	-6.157	30.88	173	G
3	-3.970	-5.987	31.15	174	G
3	-4.203	-5.859	31.42	175	G
3	-4.501	-5.753	31.73	176	G
3	-4.734	-5.562	32.04	177	G
3	-4.925	-5.350	32.32	178	G
3	-5.095	-5.159	32.58	179	G
3	-5.265	-4.947	32.85	180	G
3	-5.392	-4.777	33.06	181	G
3	-5.583	-4.522	33.38	182	G
3	-5.753	-4.331	33.64	183	G
3	-5.796	-4.225	33.75	184	G
3	-5.859	-4.097	33.89	185	G
3	-5.902	-3.949	34.05	186	G
3	-5.966	-3.736	34.27	187	G
3	-6.050	-3.418	34.60	188	G
3	-6.114	-3.248	34.78	189	G
3	-6.157	-3.015	35.02	190	G
3	-6.263	-2.824	35.24	191	G
3	-6.348	-2.632	35.44	192	G
3	-6.411	-2.484	35.61	193	G
3	-6.454	-2.335	35.76	194	G
3	-6.518	-2.102	36.00	195	G
3	-6.581	-1.847	36.27	196	G
3	-6.666	-1.613	36.51	197	G
3	-6.666	-1.359	36.77	198	G
3	-6.645	-1.125	37.00	199	G
3	-6.666	-0.849	37.28	200	G
3	-6.709	-0.679	37.46	201	G
3	-6.709	-0.467	37.67	202	G
3	-6.709	-0.361	37.77	203	G
3	-6.730	-0.255	37.88	204	G
3	-6.772	-0.127	38.02	205	G
3	-6.836	0.042	38.20	206	G
3	-6.878	0.276	38.44	207	G
3	-6.878	0.488	38.65	208	G
3	-6.857	0.807	38.97	209	G
3	-6.751	0.998	39.19	210	G
3	-6.645	1.253	39.46	211	G
3	-6.539	1.465	39.70	212	G
3	-6.411	1.613	39.89	213	G
3	-6.242	1.932	40.26	214	G
3	-6.114	2.059	40.44	215	G
3	-6.050	2.272	40.66	216	G
3	-5.987	2.441	40.84	217	G
3	-5.881	2.611	41.04	218	G
3	-5.774	2.760	41.22	219	G
3	-5.711	2.930	41.40	220	G
3	-5.520	2.930	41.59	221	G
3	-5.286	2.887	41.83	222	G
3	-5.116	2.887	42.00	223	G
3	-4.883	2.887	42.23	224	G
3	-4.649	2.951	42.48	225	G
3	-4.522	2.993	42.61	226	G
3	-4.267	2.993	42.87	227	G
3	-4.119	2.993	43.01	228	G
3	-3.821	3.015	43.31	229	G
3	-3.609	3.015	43.52	230	G
3	-3.333	3.036	43.80	231	G
3	-3.142	2.993	44.00	232	G
3	-3.015	2.866	44.18	233	G
3	-2.824	2.781	44.39	234	G
3	-2.632	2.675	44.60	235	G
3	-2.505	2.590	44.76	236	G
3	-2.229	2.378	45.11	237	G
3	-2.123	2.272	45.26	238	G
3	-1.953	2.102	45.50	239	G
3	-1.783	1.974	45.71	240	G
3	-1.635	1.847	45.90	241	G
3	-1.444	1.720	46.13	242	G
3	-1.295	1.529	46.38	243	G
3	-1.231	1.337	46.58	244	G
3	-1.168	1.189	46.74	245	G
3	-1.083	0.828	47.11	246	G
3	-1.040	0.701	47.24	247	G
3	-0.998	0.446	47.50	248	G
3	-0.977	0.191	47.76	249	G
3	-0.977	-0.085	48.03	250	G
3	-0.977	-0.234	48.18	251	G
3	-1.019	-0.361	48.32	252	G
3	-1.061	-0.573	48.53	253	G
3	-1.125	-0.764	48.73	254	G
3	-1.210	-0.977	48.96	255	G
3	-1.253	-1.104	49.10	256	G
3	-1.316	-1.359	49.36	257	G
3	-1.359	-1.465	49.47	258	G
3	-1.444	-1.656	49.68	259	G
3	-1.507	-1.805	49.85	260	G
3	-1.507	-2.059	50.10	261	G
3	-1.507	-2.272	50.31	262	G
3	-1.529	-2.463	50.50	263	G
3	-1.635	-2.590	50.67	264	G
3	-1.741	-2.845	50.95	265	G
3	-1.847	-2.972	51.11	266	G
3	-1.932	-3.100	51.27	267	G
3	-2.144	-3.291	51.55	268	G
3	-2.335	-3.397	51.77	269	G
3	-2.632	-3.567	52.11	270	S
3	-2.760	-3.715	52.31	271	S
3	-2.908	-3.843	52.50	272	S
3	-2.972	-4.034	52.70	273	S
3	-3.036	-4.203	52.89	274	S
3	-3.121	-4.331	53.04	275	S
3	-3.248	-4.564	53.31	276	S
3	-3.312	-4.586	53.37	277	S
3	-3.418	-4.416	53.57	278	S
3	-3.524	-4.331	53.71	279	S
3	-3.758	-4.140	54.01	280	S
3	-3.928	-3.949	54.27	281	S
3	-4.034	-3.736	54.50	282	S
3	-4.182	-3.503	54.78	283	S
3	-4.246	-3.354	54.94	284	S
3	-4.310	-3.206	55.10	285	S
3	-4.352	-2.993	55.32	286	S
3	-4.352	-2.866	55.45	287	S
3	-4.437	-2.654	55.68	288	S
3	-4.458	-2.526	55.81	289	S
3	-4.479	-2.314	56.02	290	S
3	-4.586	-2.038	56.31	291	S
3	-4.671	-1.847	56.52	292	S
3	-4.671	-1.529	56.84	293	S
3	-4.692	-1.359	57.01	294	S
3	-4.692	-1.146	57.23	295	S
3	-4.713	-0.934	57.44	296	S
3	-4.755	-0.722	57.66	297	S
3	-4.777	-0.552	57.83	298	S
3	-4.755	-0.255	58.12	299	S
4	-2.020	1.737	0.00	0	R
4	-2.095	1.680	0.09	1	R
4	-2.057	1.737	0.16	2	R
4	-2.132	1.737	0.24	3	R
4	-2.132	1.737	0.24	4	R
4	-2.113	1.811	0.31	5	R
4	-2.113	1.943	0.44	6	R
4	-2.169	2.055	0.57	7	R
4	-2.207	2.205	0.72	8	R
4	-2.244	2.336	0.86	9	R
4	-2.413	2.486	1.09	10	R
4	-2.488	2.598	1.22	11	R
4	-2.394	2.710	1.37	12	R
4	-2.338	2.823	1.49	13	R
4	-2.319	2.860	1.53	14	R
4	-2.394	2.691	1.72	15	R
4	-2.282	2.635	1.84	16	R
4	-2.263	2.579	1.90	17	R
4	-2.244	2.560	1.93	18	R
4	-2.338	2.598	2.03	19	R
4	-2.432	2.467	2.19	20	R
4	-2.619	2.411	2.39	21	R
4	-2.712	2.392	2.48	22	R
4	-2.338	2.373	2.86	23	R
4	-2.188	2.280	3.04	24	R
4	-2.207	2.336	3.09	25	R
4	-2.188	2.354	3.12	26	R
4	-2.132	2.336	3.18	27	R
4	-1.963	2.242	3.37	28	R
4	-1.870	2.167	3.49	29	R
4	-1.851	2.223	3.55	30	R
4	-1.832	2.336	3.67	31	R
4	-1.776	2.448	3.79	32	R
4	-1.776	2.486	3.83	33	R
4	-1.945	2.392	4.02	34	R
4	-2.076	2.354	4.16	35	R
4	-2.095	2.354	4.18	36	R
4	-2.282	2.448	4.39	37	R
4	-2.413	2.542	4.55	38	R
4	-2.488	2.635	4.67	39	R
4	-2.544	2.748	4.79	40	R
4	-2.619	2.954	5.01	41	R
4	-2.769	3.141	5.25	42	R
4	-2.806	3.216	5.34	43	R
4	-2.694	3.066	5.52	44	R
4	-2.844	2.972	5.70	45	R
4	-2.769	2.785	5.90	46	G
4	-2.694	2.523	6.17	47	G
4	-2.750	2.392	6.32	48	G
4	-2.787	2.223	6.49	49	G
4	-2.787	2.074	6.64	50	G
4	-2.787	1.924	6.79	51	G
4	-2.825	1.699	7.02	52	G
4	-2.862	1.474	7.24	53	G
4	-2.806	1.119	7.60	54	G
4	-2.769	0.913	7.81	55	G
4	-2.769	0.725	8.00	56	G
4	-2.769	0.482	8.24	57	G
4	-2.731	0.276	8.45	58	G
4	-2.638	0.089	8.66	59	G
4	-2.581	0.033	8.74	60	G
4	-2.563	-0.098	8.87	61	G
4	-2.619	-0.248	9.03	62	G
4	-2.638	-0.398	9.19	63	G
4	-2.656	-0.585	9.37	64	G
4	-2.638	-0.735	9.52	65	G
4	-2.731	-0.810	9.64	66	G
4	-2.750	-0.922	9.76	67	G
4	-2.769	-1.110	9.95	68	G
4	-2.731	-1.185	10.03	69	G
4	-2.619	-0.922	10.32	70	G
4	-2.825	-1.053	10.56	71	G
4	-2.900	-1.147	10.68	72	G
4	-2.750	-1.110	10.83	73	G
4	-2.694	-1.185	10.93	74	G
4	-2.600	-1.297	11.07	75	G
4	-2.581	-1.372	11.15	76	G
4	-2.563	-0.997	11.53	77	G
4	-2.563	-0.885	11.64	78	G
4	-2.600	-0.754	11.77	79	G
4	-2.638	-0.604	11.93	80	G
4	-2.656	-0.417	12.12	81	G
4	-2.675	-0.286	12.25	82	G
4	-2.694	-0.098	12.44	83	G
4	-2.694	0.033	12.57	84	G
4	-2.694	0.313	12.85	85	G
4	-2.769	0.538	13.09	86	G
4	-2.750	0.782	13.33	87	G
4	-2.750	1.119	13.67	88	G
4	-2.825	1.381	13.94	89	G
4	-2.844	1.549	14.11	90	G
4	-2.844	1.849	14.41	91	G
4	-2.806	2.055	14.62	92	G
4	-2.806	2.223	14.79	93	G
4	-2.787	2.486	15.05	94	G
4	-2.806	2.766	15.33	95	G
4	-2.806	3.047	15.61	96	G
4	-2.787	3.272	15.84	97	G
4	-2.844	3.459	16.03	98	G
4	-2.956	3.628	16.24	99	G
4	-3.106	3.834	16.49	100	G
4	-3.274	3.983	16.72	101	G
4	-3.480	4.115	16.96	102	G
4	-3.593	4.171	17.09	103	G
4	-3.199	3.684	17.71	104	G
4	-3.274	3.646	17.80	105	G
4	-3.312	3.609	17.85	106	G
4	-3.312	3.572	17.89	107	G
4	-3.330	3.515	17.95	108	G
4	-3.255	3.553	18.03	109	G
4	-3.087	3.572	18.20	110	G
4	-2.937	3.572	18.35	111	G
4	-2.769	3.572	18.52	112	G
4	-2.488	3.609	18.80	113	G
4	-2.282	3.628	19.01	114	G
4	-2.057	3.553	19.24	115	G
4	-1.832	3.440	19.50	116	G
4	-1.608	3.403	19.72	117	G
4	-1.346	3.309	20.00	118	G
4	-1.102	3.216	20.26	119	G
4	-0.877	3.141	20.50	120	G
4	-0.597	3.047	20.80	121	G
4	-0.372	3.047	21.02	122	G
4	-0.166	3.047	21.23	123	G
4	0.021	2.954	21.44	124	G
4	0.190	2.804	21.66	125	G
4	0.340	2.673	21.86	126	G
4	0.508	2.691	22.03	127	G
4	0.227	2.916	22.39	128	G
4	0.246	3.066	22.54	129	G
4	0.209	3.122	22.61	130	G
4	0.021	3.178	22.80	131	G
4	-0.054	3.216	22.89	132	G
4	-0.147	3.178	22.99	133	G
4	-0.260	3.103	23.12	134	G
4	-0.428	3.029	23.31	135	G
4	-0.597	3.010	23.48	136	G
4	-0.840	3.122	23.74	137	G
4	-1.083	3.160	23.99	138	G
4	-1.252	3.141	24.16	139	G
4	-1.552	3.047	24.47	140	G
4	-1.814	2.954	24.75	141	G
4	-2.001	2.897	24.95	142	G
4	-2.301	2.766	25.28	143	G
4	-2.507	2.579	25.55	144	G
4	-2.675	2.467	25.76	145	G
4	-2.825	2.392	25.92	146	G
4	-3.012	2.242	26.16	147	G
4	-3.181	2.036	26.43	148	G
4	-3.312	1.886	26.63	149	G
4	-3.424	1.662	26.88	150	G
4	-3.499	1.493	27.06	151	G
4	-3.574	1.325	27.25	152	G
4	-3.742	1.194	27.46	153	G
4	-3.892	1.137	27.62	154	G
4	-4.079	1.119	27.81	155	G
4	-4.136	1.100	27.87	156	R
4	-4.154	0.950	28.02	157	R
4	-4.117	0.875	28.10	158	R
4	-4.061	0.782	28.21	159	R
4	-4.042	0.707	28.29	160	R
4	-4.042	0.632	28.37	161	R
4	-4.248	0.501	28.61	162	R
4	-4.304	0.426	28.70	163	R
4	-4.416	0.332	28.85	164	R
4	-4.454	0.070	29.11	165	R
4	-4.491	-0.098	29.29	166	R
4	-4.491	-0.230	29.42	167	R
4	-4.529	-0.286	29.49	168	R
4	-4.660	-0.379	29.65	169	R
4	-4.679	-0.473	29.74	170	R
4	-4.716	-0.567	29.84	171	R
4	-4.473	-0.510	30.09	172	R
4	-4.379	-0.585	30.21	173	R
4	-4.267	-0.698	30.37	174	R
4	-4.154	-0.735	30.49	175	R
4	-4.061	-0.791	30.60	176	R
4	-3.948	-0.941	30.79	177	G
4	-3.780	-1.091	31.01	178	G
4	-3.611	-1.259	31.25	179	G
4	-3.499	-1.390	31.42	180	G
4	-3.349	-1.540	31.63	181	G
4	-3.218	-1.671	31.82	182	G
4	-2.993	-1.765	32.06	183	G
4	-2.844	-1.784	32.21	184	G
4	-2.619	-1.840	32.45	185	G
4	-2.375	-1.840	32.69	186	G
4	-2.151	-1.765	32.93	187	G
4	-2.507	-1.653	33.30	188	G
4	-2.581	-1.559	33.42	189	G
4	-2.638	-1.372	33.61	190	G
4	-2.581	-1.222	33.77	191	G
4	-2.600	-1.035	33.96	192	G
4	-2.638	-0.847	34.15	193	G
4	-2.619	-0.735	34.27	194	G
4	-2.619	-0.567	34.44	195	G
4	-2.638	-0.361	34.64	196	G
4	-2.638	-0.136	34.87	197	G
4	-2.619	0.051	35.06	198	G
4	-2.656	0.220	35.23	199	G
4	-2.712	0.426	35.44	200	G
4	-2.750	0.613	35.63	201	G
4	-2.787	0.838	35.86	202	G
4	-2.787	1.062	36.09	203	G
4	-2.769	1.381	36.40	204	G
4	-2.769	1.662	36.69	205	G
4	-2.787	1.943	36.97	206	G
4	-2.825	2.167	37.19	207	G
4	-2.862	2.448	37.48	208	G
4	-2.881	2.598	37.63	209	G
4	-3.012	2.841	37.91	210	G
4	-3.143	3.010	38.12	211	G
4	-3.237	3.141	38.28	212	G
4	-3.387	3.253	38.47	213	G
4	-3.574	3.384	38.70	214	G
4	-3.780	3.440	38.91	215	G
4	-3.967	3.440	39.10	216	G
4	-4.136	3.366	39.28	217	G
4	-4.342	3.309	39.49	218	G
4	-4.435	3.309	39.59	219	G
4	-4.566	3.347	39.72	220	G
4	-4.772	3.403	39.94	221	G
4	-4.978	3.422	40.14	222	G
4	-5.147	3.440	40.31	223	G
4	-5.334	3.459	40.50	224	G
4	-5.502	3.459	40.67	225	G
4	-5.652	3.422	40.83	226	G
4	-5.652	3.534	40.94	227	G
4	-5.577	3.440	41.06	228	G
4	-5.484	3.328	41.20	229	G
4	-5.353	3.253	41.35	230	G
4	-5.147	3.141	41.59	231	G
4	-4.941	3.066	41.81	232	G
4	-4.697	3.047	42.05	233	G
4	-4.547	3.103	42.21	234	G
4	-4.473	3.347	42.47	235	G
4	-4.398	3.572	42.70	236	G
4	-4.360	3.740	42.88	237	G
4	-4.304	3.852	43.00	238	G
4	-4.229	4.077	43.24	239	G
4	-4.154	4.321	43.49	240	G
4	-4.023	4.545	43.75	241	G
4	-3.892	4.770	44.01	242	G
4	-3.817	4.995	44.25	243	G
4	-3.817	5.126	44.38	244	G
4	-3.817	5.407	44.66	245	G
4	-3.817	5.575	44.83	246	G
4	-3.817	5.800	45.06	247	G
4	-3.724	5.950	45.23	248	G
4	-3.667	6.024	45.33	249	G
4	-3.555	6.118	45.47	250	G
4	-3.237	6.305	45.84	251	G
4	-3.181	6.362	45.92	252	G
4	-3.162	6.362	45.94	253	G
4	-3.087	6.399	46.02	254	G
4	-2.881	6.455	46.24	255	G
4	-2.694	6.530	46.44	256	G
4	-2.413	6.568	46.72	257	G
4	-2.207	6.661	46.95	258	G
4	-1.945	6.773	47.23	259	G
4	-1.683	6.848	47.51	260	G
4	-1.514	6.905	47.68	261	G
4	-1.327	6.923	47.87	262	G
4	-1.177	6.942	48.02	263	G
4	-1.009	6.998	48.20	264	G
4	-0.821	7.036	48.39	265	G
4	-0.634	7.073	48.58	266	G
4	-0.409	7.111	48.81	267	G
4	-0.241	7.148	48.98	268	G
4	0.040	7.148	49.26	269	G
4	0.265	7.148	49.49	270	G
4	0.546	7.111	49.77	271	G
4	0.658	7.092	49.89	272	G
4	0.770	7.073	50.00	273	G
4	1.070	7.054	50.30	274	G
4	1.370	7.017	50.60	275	G
4	1.557	6.961	50.80	276	G
4	1.725	6.942	50.97	277	G
4	1.969	6.905	51.21	278	G
4	2.100	6.848	51.36	279	G
4	2.268	6.755	51.55	280	G
4	2.418	6.661	51.73	281	G
4	2.643	6.549	51.98	282	G
4	2.793	6.493	52.14	283	G
4	3.055	6.399	52.42	284	G
4	3.130	6.380	52.49	285	G
4	3.317	6.249	52.72	286	G
4	3.448	6.212	52.86	287	G
4	3.616	6.156	53.03	288	G
4	3.748	6.081	53.19	289	G
4	3.822	6.024	53.28	290	G
4	3.954	5.931	53.44	291	G
4	4.047	5.856	53.56	292	G
4	4.141	5.781	53.68	293	G
4	4.291	5.669	53.87	294	G
4	4.440	5.594	54.03	295	G
4	4.571	5.538	54.18	296	G
4	4.852	5.275	54.56	297	G
4	5.021	5.107	54.80	298	G
4	5.283	4.826	55.18	299	G
5	0.144	-0.158	0.00	0	R
5	0.123	-0.137	0.03	1	R
5	-0.068	-0.073	0.23	2	R
5	0.165	-0.116	0.47	3	R
5	0.250	-0.137	0.55	4	R
5	0.271	-0.052	0.64	5	R
5	0.271	-0.052	0.64	6	R
5	0.123	-0.116	0.80	7	R
5	-0.046	-0.010	1.00	8	R
5	-0.004	0.180	1.20	9	R
5	-0.046	0.202	1.24	10	R
5	0.017	-0.010	1.47	11	R
5	0.080	-0.052	1.54	12	R
5	0.102	-0.073	1.57	13	R
5	0.229	-0.137	1.71	14	R
5	0.313	-0.137	1.80	15	R
5	0.398	-0.137	1.88	16	R
5	0.398	-0.052	1.97	17	R
5	0.355	0.117	2.14	18	R
5	0.313	0.117	2.18	19	R
5	0.186	0.159	2.32	20	R
5	0.144	0.159	2.36	21	R
5	0.017	0.138	2.49	22	R
5	-0.004	0.096	2.54	23	R
5	0.017	-0.031	2.66	24	R
5	0.059	-0.095	2.74	25	R
5	0.271	-0.010	2.97	26	R
5	0.355	0.032	3.06	27	R
5	0.440	0.096	3.17	28	R
5	0.546	0.138	3.28	29	R
5	0.292	0.054	3.55	30	R
5	0.165	0.011	3.68	31	R
5	-0.068	-0.052	3.93	32	R
5	-0.110	0.159	4.14	33	R
5	-0.152	0.413	4.40	34	R
5	-0.173	0.604	4.59	35	R
5	-0.195	0.773	4.76	36	R
5	0.059	0.477	5.15	37	R
5	0.207	0.286	5.39	38	R
5	0.250	0.244	5.45	39	R
5	0.334	0.138	5.59	40	R
5	0.398	0.075	5.68	41	R
5	0.334	-0.095	5.86	42	R
5	0.334	-0.264	6.03	43	G
5	0.271	-0.370	6.15	44	G
5	0.229	-0.475	6.26	45	G
5	0.165	-0.687	6.49	46	G
5	0.080	-0.856	6.67	47	G
5	-0.068	-1.110	6.97	48	G
5	-0.131	-1.322	7.19	49	G
5	-0.131	-1.068	7.44	50	G
5	-0.152	-0.962	7.55	51	G
5	-0.216	-0.814	7.71	52	G
5	-0.258	-0.666	7.87	53	G
5	-0.300	-0.539	8.00	54	G
5	-0.131	-0.433	8.20	55	G
5	-0.004	-0.370	8.34	56	G
5	0.080	-0.475	8.48	57	G
5	0.080	-0.708	8.71	58	G
5	-0.004	-0.962	8.98	59	G
5	-0.004	-1.173	9.19	60	G
5	-0.131	-1.343	9.40	61	G
5	-0.216	-1.470	9.55	62	G
5	-0.279	-1.681	9.77	63	G
5	-0.364	-1.850	9.96	64	G
5	-0.470	-2.020	10.16	65	G
5	-0.639	-2.147	10.37	66	G
5	-0.829	-2.295	10.62	67	G
5	-0.956	-2.379	10.77	68	G
5	-1.062	-2.464	10.90	69	G
5	-0.575	-2.274	11.43	70	G
5	-0.554	-2.379	11.53	71	G
5	-0.554	-2.443	11.60	72	G
5	-0.279	-2.422	11.87	73	G
5	-0.068	-2.422	12.08	74	G
5	-0.025	-2.358	12.16	75	G
5	0.165	-2.443	12.37	76	G
5	0.355	-2.506	12.57	77	G
5	0.525	-2.570	12.75	78	G
5	0.884	-2.718	13.14	79	G
5	1.117	-2.802	13.39	80	G
5	1.265	-2.950	13.60	81	G
5	1.371	-3.056	13.75	82	G
5	1.392	-3.099	13.79	83	G
5	0.884	-2.929	14.33	84	G
5	0.694	-3.056	14.56	85	G
5	0.609	-3.141	14.68	86	G
5	1.032	-2.760	15.25	87	G
5	1.096	-2.633	15.39	88	G
5	1.138	-2.549	15.48	89	G
5	1.329	-2.443	15.70	90	G
5	1.519	-2.231	15.99	91	G
5	1.773	-2.104	16.27	92	G
5	1.942	-1.956	16.49	93	G
5	2.154	-1.702	16.82	94	G
5	2.238	-1.597	16.96	95	G
5	2.196	-1.639	17.02	96	G
5	2.281	-1.702	17.13	97	G
5	2.111	-1.935	17.41	98	G
5	1.815	-1.893	17.71	99	G
5	1.604	-1.723	17.98	100	G
5	1.477	-1.639	18.14	101	G
5	1.265	-1.554	18.36	102	G
5	1.032	-1.406	18.64	103	G
5	0.800	-1.258	18.92	104	G
5	0.609	-1.173	19.12	105	G
5	0.419	-1.110	19.32	106	G
5	0.186	-1.047	19.57	107	G
5	0.017	-0.983	19.75	108	G
5	-0.173	-0.835	19.99	109	G
5	-0.321	-0.645	20.23	110	G
5	-0.470	-0.497	20.44	111	G
5	-0.681	-0.391	20.67	112	G
5	-0.977	-0.222	21.02	113	G
5	-1.147	-0.137	21.21	114	G
5	-1.379	-0.031	21.46	115	G
5	-1.570	0.032	21.66	116	G
5	-1.718	0.054	21.81	117	G
5	-1.950	0.138	22.06	118	G
5	-2.162	0.223	22.29	119	G
5	-2.479	0.350	22.63	120	G
5	-2.670	0.350	22.82	121	G
5	-2.797	0.307	22.95	122	G
5	-3.029	0.307	23.19	123	G
5	-3.199	0.286	23.36	124	G
5	-3.516	0.350	23.68	125	G
5	-2.818	0.350	24.38	126	G
5	-2.924	0.159	24.60	127	G
5	-2.881	0.011	24.75	128	G
5	-2.797	-0.200	24.98	129	G
5	-2.775	-0.327	25.11	130	G
5	-2.754	-0.581	25.36	131	R
5	-2.754	-0.708	25.49	132	R
5	-2.924	-0.327	25.90	133	R
5	-3.008	-0.497	26.09	134	R
5	-3.156	-0.518	26.24	135	R
5	-3.241	-0.433	26.36	136	R
5	-3.325	-0.285	26.53	137	R
5	-3.389	-0.243	26.61	138	R
5	-3.431	-0.243	26.65	139	R
5	-3.537	-0.179	26.77	140	R
5	-3.664	-0.116	26.92	141	R
5	-3.981	-0.095	27.23	142	R
5	-4.214	0.011	27.49	143	R
5	-4.404	0.117	27.71	144	R
5	-4.447	0.117	27.75	145	R
5	-4.468	0.138	27.78	146	R
5	-4.468	0.138	27.78	147	R
5	-4.362	0.138	27.89	148	R
5	-4.447	0.202	27.99	149	R
5	-4.510	0.223	28.06	150	R
5	-4.552	0.244	28.11	151	R
5	-4.595	0.244	28.15	152	R
5	-4.616	0.244	28.17	153	R
5	-4.679	0.244	28.23	154	R
5	-4.700	0.265	28.26	155	R
5	-4.806	0.265	28.37	156	R
5	-4.806	0.286	28.39	157	R
5	-4.806	0.286	28.39	158	R
5	-4.827	0.286	28.41	159	R
5	-4.827	0.286	28.41	160	R
5	-4.870	0.329	28.47	161	R
5	-4.912	0.371	28.53	162	R
5	-4.997	0.413	28.63	163	R
5	-5.102	0.413	28.73	164	R
5	-5.124	0.413	28.75	165	R
5	-5.187	0.455	28.83	166	R
5	-5.251	0.477	28.90	167	R
5	-5.251	0.477	28.90	168	R
5	-5.293	0.477	28.94	169	R
5	-5.420	0.498	29.07	170	R
5	-5.420	0.519	29.09	171	R
5	-5.441	0.540	29.12	172	R
5	-5.504	0.519	29.18	173	R
5	-5.547	0.519	29.23	174	R
5	-5.610	0.561	29.30	175	R
5	-5.652	0.582	29.35	176	R
5	-5.610	0.582	29.39	177	R
5	-5.695	0.582	29.48	178	R
5	-5.716	0.582	29.50	179	R
5	-5.758	0.625	29.56	180	R
5	-5.652	0.625	29.66	181	R
5	-5.779	0.667	29.80	182	R
5	-5.843	0.667	29.86	183	R
5	-5.906	0.667	29.92	184	R
5	-5.949	0.688	29.97	185	R
5	-5.991	0.688	30.01	186	R
5	-6.054	0.730	30.09	187	R
5	-6.224	0.794	30.27	188	R
5	-6.329	0.879	30.41	189	R
5	-6.393	0.942	30.50	190	R
5	-6.520	1.069	30.68	191	R
5	-6.626	1.196	30.84	192	R
5	-6.668	0.984	31.06	193	R
5	-6.837	0.900	31.25	194	R
5	-6.879	0.836	31.32	195	R
5	-6.901	0.709	31.45	196	R
5	-6.922	0.688	31.48	197	R
5	-6.477	1.027	32.04	198	R
5	-6.372	1.069	32.15	199	R
5	-6.181	1.132	32.35	200	R
5	-6.012	1.005	32.57	201	R
5	-6.456	1.005	33.01	202	R
5	-6.456	1.005	33.01	203	R
5	-6.499	0.879	33.14	204	R
5	-6.583	0.752	33.30	205	R
5	-6.647	0.667	33.40	206	R
5	-6.647	0.561	33.51	207	R
5	-6.414	0.667	33.76	208	R
5	-6.329	0.752	33.88	209	R
5	-6.181	0.836	34.05	210	R
5	-5.970	0.921	34.28	211	G
5	-5.695	1.027	34.58	212	G
5	-5.462	1.069	34.81	213	G
5	-5.208	1.132	35.07	214	G
5	-4.997	1.217	35.30	215	G
5	-4.806	1.217	35.49	216	G
5	-4.595	1.259	35.71	217	G
5	-4.447	1.429	35.93	218	G
5	-4.235	1.598	36.20	219	G
5	-4.193	1.640	36.26	220	G
5	-4.045	1.598	36.42	221	G
5	-3.875	1.598	36.59	222	G
5	-3.706	1.598	36.76	223	G
5	-3.495	1.555	36.97	224	G
5	-3.304	1.471	37.18	225	G
5	-3.135	1.365	37.38	226	G
5	-2.945	1.132	37.68	227	G
5	-2.839	1.069	37.80	228	G
5	-2.670	0.921	38.03	229	G
5	-2.500	0.773	38.25	230	G
5	-2.373	0.604	38.47	231	G
5	-2.310	0.392	38.69	232	G
5	-2.247	0.202	38.89	233	G
5	-2.183	0.032	39.07	234	G
5	-2.056	-0.306	39.43	235	G
5	-2.035	-0.560	39.68	236	G
5	-1.972	-0.623	39.77	237	G
5	-1.887	-0.772	39.94	238	G
5	-1.887	-0.920	40.09	239	G
5	-1.950	-1.131	40.31	240	G
5	-1.887	-1.364	40.55	241	G
5	-1.866	-1.618	40.81	242	G
5	-1.866	-1.850	41.04	243	G
5	-1.866	-2.104	41.30	244	G
5	-1.887	-2.316	41.51	245	G
5	-1.929	-2.506	41.70	246	G
5	-1.950	-2.718	41.92	247	G
5	-1.972	-2.887	42.09	248	G
5	-1.993	-3.120	42.32	249	G
5	-1.929	-3.458	42.66	250	G
5	-1.929	-3.627	42.83	251	G
5	-1.950	-3.797	43.00	252	G
5	-1.972	-4.008	43.22	253	G
5	-1.993	-4.199	43.41	254	G
5	-2.014	-4.368	43.58	255	G
5	-2.014	-4.664	43.88	256	G
5	-2.014	-4.960	44.17	257	G
5	-2.035	-5.151	44.36	258	G
5	-2.077	-5.404	44.62	259	G
5	-2.141	-5.531	44.76	260	G
5	-2.183	-5.658	44.90	261	G
5	-2.183	-5.785	45.02	262	G
5	-2.204	-5.912	45.15	263	G
5	-2.289	-6.081	45.34	264	G
5	-2.352	-6.293	45.56	265	G
5	-2.416	-6.378	45.67	266	G
5	-2.522	-6.483	45.82	267	G
5	-2.437	-6.695	46.04	268	G
5	-2.331	-6.758	46.17	269	G
5	-2.141	-6.801	46.36	270	G
5	-1.993	-6.843	46.52	271	G
5	-1.845	-6.906	46.68	272	G
5	-1.231	-7.139	47.33	273	G
5	-1.147	-7.139	47.42	274	G
5	-1.020	-7.160	47.55	275	G
5	-0.893	-7.160	47.67	276	G
5	-0.723	-7.160	47.84	277	G
5	-0.554	-7.181	48.01	278	G
5	-0.448	-7.203	48.12	279	G
5	-0.110	-7.245	48.46	280	G
5	0.144	-7.245	48.72	281	G
5	0.419	-7.203	49.00	282	G
5	0.673	-7.139	49.26	283	G
5	0.927	-7.118	49.51	284	G
5	1.138	-7.097	49.72	285	G
5	1.265	-7.097	49.85	286	G
5	1.413	-7.097	50.00	287	G
5	1.582	-7.033	50.18	288	G
5	1.773	-6.970	50.38	289	G
5	1.984	-6.928	50.60	290	G
5	2.111	-6.843	50.75	291	G
5	2.281	-6.801	50.92	292	G
5	2.471	-6.716	51.13	293	G
5	2.640	-6.631	51.32	294	G
5	2.936	-6.462	51.66	295	G
5	3.211	-6.378	51.95	296	G
5	3.317	-6.314	52.07	297	G
5	3.529	-6.208	52.31	298	G
5	3.846	-6.018	52.68	299	G
6	-0.563	1.111	0.00	0	R
6	-0.542	1.090	0.03	1	R
6	-0.605	1.090	0.09	2	R
6	-0.648	1.090	0.14	3	R
6	-0.732	1.175	0.26	4	R
6	-0.774	1.302	0.39	5	R
6	-0.859	1.429	0.54	6	R
6	-0.965	1.598	0.74	7	R
6	-1.071	1.682	0.88	8	R
6	-1.113	1.661	0.92	9	R
6	-1.176	1.598	1.01	10	R
6	-1.176	1.534	1.08	11	R
6	-1.240	1.407	1.22	12	R
6	-1.176	1.661	1.48	13	R
6	-1.007	1.767	1.68	14	R
6	-0.838	1.830	1.86	15	R
6	-0.669	1.873	2.04	16	R
6	-0.626	1.725	2.19	17	R
6	-0.584	1.704	2.24	18	R
6	-0.436	1.746	2.39	19	R
6	-0.309	1.830	2.54	20	R
6	-0.267	1.767	2.62	21	R
6	-0.246	1.767	2.64	22	R
6	-0.351	1.873	2.79	23	R
6	-0.203	1.640	3.07	24	R
6	-0.309	1.555	3.20	25	R
6	-0.457	1.386	3.43	26	R
6	-0.648	1.386	3.62	27	R
6	-0.880	1.429	3.85	28	R
6	-1.155	1.429	4.13	29	R
6	-1.346	1.407	4.32	30	R
6	-1.557	1.302	4.56	31	G
6	-1.726	1.196	4.76	32	G
6	-1.874	1.154	4.91	33	G
6	-2.044	0.984	5.15	34	G
6	-2.149	0.836	5.33	35	G
6	-2.276	0.604	5.60	36	G
6	-2.361	0.413	5.80	37	G
6	-2.488	0.096	6.15	38	G
6	-2.594	-0.095	6.36	39	G
6	-2.678	-0.285	6.57	40	G
6	-2.784	-0.497	6.81	41	G
6	-2.805	-0.560	6.88	42	G
6	-2.848	-0.391	7.05	43	G
6	-2.742	-0.200	7.27	44	G
6	-2.700	0.096	7.57	45	G
6	-2.594	0.180	7.70	46	G
6	-2.446	0.223	7.86	47	G
6	-2.255	0.223	8.05	48	G
6	-2.065	0.223	8.24	49	G
6	-1.896	0.180	8.41	50	G
6	-1.726	0.117	8.59	51	G
6	-1.621	0.054	8.72	52	G
6	-1.599	-0.052	8.82	53	G
6	-1.621	-0.116	8.89	54	G
6	-1.684	-0.222	9.01	55	G
6	-1.769	-0.285	9.12	56	G
6	-1.874	-0.391	9.27	57	G
6	-2.023	-0.623	9.55	58	G
6	-2.065	-0.856	9.78	59	G
6	-2.149	-1.152	10.09	60	G
6	-2.276	-1.322	10.30	61	G
6	-2.361	-1.470	10.47	62	G
6	-2.425	-1.597	10.61	63	G
6	-2.446	-1.681	10.70	64	G
6	-2.467	-1.787	10.81	65	G
6	-2.488	-1.893	10.92	66	G
6	-2.488	-1.956	10.98	67	G
6	-2.488	-2.020	11.04	68	R
6	-2.467	-1.808	11.26	69	R
6	-2.425	-1.829	11.30	70	R
6	-2.319	-1.766	11.43	71	R
6	-2.298	-1.554	11.64	72	R
6	-2.276	-1.364	11.83	73	R
6	-2.382	-1.279	11.97	74	R
6	-2.509	-1.216	12.11	75	R
6	-2.509	-1.258	12.15	76	R
6	-2.488	-1.364	12.26	77	R
6	-2.382	-1.470	12.41	78	R
6	-2.298	-1.660	12.62	79	R
6	-2.255	-1.829	12.79	80	R
6	-2.192	-2.020	12.99	81	R
6	-2.128	-2.189	13.17	82	R
6	-2.044	-2.337	13.34	83	R
6	-2.023	-2.612	13.62	84	R
6	-2.023	-2.675	13.68	85	R
6	-2.001	-2.697	13.71	86	R
6	-2.001	-2.506	13.90	87	R
6	-2.361	-2.379	14.28	88	R
6	-2.488	-2.379	14.41	89	R
6	-2.678	-2.464	14.62	90	R
6	-2.784	-2.549	14.76	91	R
6	-2.848	-2.612	14.84	92	R
6	-2.953	-2.675	14.97	93	R
6	-2.996	-2.718	15.03	94	R
6	-2.721	-2.591	15.33	95	R
6	-2.805	-2.675	15.45	96	R
6	-2.826	-2.739	15.52	97	R
6	-2.826	-2.802	15.58	98	R
6	-3.017	-2.760	15.78	99	R
6	-3.271	-2.760	16.03	100	R
6	-3.398	-2.739	16.16	101	R
6	-3.546	-2.802	16.32	102	R
6	-3.588	-2.845	16.38	103	R
6	-3.778	-2.950	16.60	104	R
6	-3.905	-2.993	16.73	105	R
6	-3.948	-2.993	16.77	106	R
6	-3.990	-3.014	16.82	107	R
6	-4.307	-3.035	17.14	108	R
6	-4.413	-3.077	17.25	109	R
6	-4.540	-3.141	17.39	110	R
6	-3.990	-2.950	17.98	111	R
6	-3.757	-2.908	18.21	112	R
6	-3.651	-2.887	18.32	113	R
6	-3.503	-2.824	18.48	114	R
6	-3.355	-2.802	18.63	115	R
6	-3.228	-2.760	18.77	116	R
6	-3.101	-2.718	18.90	117	R
6	-2.996	-2.654	19.02	118	R
6	-2.805	-2.570	19.23	119	R
6	-2.509	-2.506	19.53	120	R
6	-2.382	-2.422	19.69	121	G
6	-2.107	-2.295	19.99	122	G
6	-1.980	-2.231	20.13	123	G
6	-1.853	-2.147	20.28	124	G
6	-1.684	-2.210	20.46	125	G
6	-1.430	-2.273	20.73	126	G
6	-1.240	-2.273	20.92	127	G
6	-1.028	-2.168	21.15	128	G
6	-0.796	-2.083	21.40	129	G
6	-0.753	-2.062	21.45	130	G
6	-0.732	-1.977	21.54	131	G
6	-0.690	-1.829	21.69	132	G
6	-0.690	-1.639	21.88	133	G
6	-0.690	-1.575	21.94	134	G
6	-0.774	-1.279	22.25	135	G
6	-0.838	-1.089	22.45	136	G
6	-0.944	-0.898	22.67	137	G
6	-1.028	-0.623	22.96	138	G
6	-1.028	-0.370	23.21	139	G
6	-1.028	-0.179	23.40	140	G
6	-1.071	-0.031	23.56	141	G
6	-1.028	0.202	23.79	142	G
6	-0.986	0.413	24.01	143	G
6	-0.944	0.709	24.31	144	G
6	-0.838	0.942	24.56	145	G
6	-0.817	1.217	24.84	146	G
6	-0.732	1.513	25.15	147	G
6	-0.669	1.682	25.33	148	G
6	-0.669	1.809	25.45	149	G
6	-0.626	2.042	25.69	150	G
6	-0.542	2.275	25.94	151	G
6	-0.478	2.486	26.16	152	G
6	-0.394	2.740	26.43	153	G
6	-0.288	2.867	26.59	154	G
6	-0.140	2.867	26.74	155	G
6	0.072	2.952	26.97	156	G
6	0.262	2.994	27.16	157	G
6	0.453	3.100	27.38	158	G
6	0.431	2.994	27.49	159	G
6	0.326	2.740	27.76	160	G
6	0.326	2.613	27.89	161	G
6	0.558	2.507	28.15	162	G
6	0.791	2.359	28.42	163	G
6	0.918	2.254	28.59	164	G
6	0.960	2.127	28.72	165	G
6	0.960	2.000	28.85	166	G
6	0.897	1.767	29.09	167	G
6	0.939	1.577	29.28	168	G
6	0.939	1.450	29.41	169	G
6	0.981	1.280	29.59	170	G
6	0.960	1.090	29.78	171	G
6	0.918	0.963	29.91	172	G
6	0.876	0.730	30.15	173	G
6	0.876	0.561	30.32	174	G
6	0.791	0.413	30.49	175	G
6	0.770	0.265	30.64	176	G
6	0.770	0.159	30.74	177	G
6	0.960	-0.222	31.17	178	G
6	1.003	-0.370	31.32	179	G
6	1.045	-0.518	31.48	180	G
6	1.108	-0.623	31.60	181	G
6	1.256	-0.729	31.78	182	G
6	1.404	-0.729	31.93	183	G
6	1.574	-0.708	32.10	184	G
6	1.743	-0.835	32.31	185	G
6	1.891	-0.920	32.48	186	G
6	2.018	-1.068	32.68	187	G
6	2.124	-1.152	32.81	188	G
6	2.229	-1.364	33.05	189	G
6	2.187	-1.597	33.29	190	G
6	2.103	-1.872	33.57	191	G
6	2.060	-2.104	33.81	192	G
6	2.060	-2.316	34.02	193	G
6	2.081	-2.527	34.23	194	G
6	1.891	-2.337	34.50	195	G
6	1.849	-2.337	34.55	196	G
6	1.637	-2.316	34.76	197	G
6	1.531	-2.210	34.91	198	G
6	1.320	-2.104	35.14	199	G
6	1.045	-1.977	35.45	200	G
6	0.939	-1.956	35.56	201	G
6	1.383	-2.104	36.02	202	G
6	1.553	-1.998	36.22	203	G
6	1.658	-1.914	36.36	204	G
6	1.722	-2.147	36.60	205	G
6	1.785	-2.189	36.68	206	G
6	1.933	-2.189	36.82	207	G
6	2.145	-2.189	37.04	208	G
6	2.293	-2.231	37.19	209	G
6	2.504	-2.295	37.41	210	G
6	2.737	-2.379	37.66	211	G
6	2.885	-2.485	37.84	212	G
6	3.055	-2.591	38.04	213	G
6	3.181	-2.739	38.23	214	G
6	3.203	-2.929	38.43	215	G
6	3.266	-3.183	38.69	216	G
6	3.308	-3.437	38.95	217	G
6	3.266	-3.670	39.18	218	G
6	3.160	-3.860	39.40	219	G
6	3.033	-4.072	39.65	220	G
6	2.885	-4.283	39.90	221	G
6	2.843	-4.452	40.08	222	G
6	2.758	-4.643	40.29	223	G
6	2.716	-4.812	40.46	224	G
6	2.631	-4.939	40.61	225	G
6	2.462	-5.087	40.84	226	G
6	2.251	-5.256	41.11	227	G
6	2.103	-5.447	41.35	228	G
6	1.976	-5.616	41.56	229	G
6	1.764	-5.806	41.85	230	G
6	1.553	-6.039	42.16	231	G
6	1.362	-5.976	42.36	232	G
6	1.235	-6.102	42.54	233	G
6	1.066	-6.187	42.73	234	G
6	0.897	-6.251	42.91	235	G
6	0.664	-6.335	43.16	236	G
6	0.474	-6.356	43.35	237	G
6	0.283	-6.356	43.54	238	G
6	0.114	-6.399	43.72	239	G
6	-0.055	-6.526	43.93	240	G
6	-0.203	-6.674	44.14	241	G
6	-0.288	-6.758	44.26	242	G
6	-0.563	-6.906	44.57	243	G
6	-0.796	-6.991	44.82	244	G
6	-1.007	-7.033	45.03	245	G
6	-1.240	-7.012	45.27	246	G
6	-1.409	-6.991	45.44	247	G
6	-1.663	-6.949	45.69	248	G
6	-1.832	-6.885	45.87	249	G
6	-2.107	-6.822	46.16	250	G
6	-2.340	-6.779	46.39	251	G
6	-2.509	-6.716	46.57	252	G
6	-2.657	-6.610	46.76	253	G
6	-2.848	-6.526	46.96	254	G
6	-3.059	-6.441	47.19	255	G
6	-3.228	-6.377	47.37	256	G
6	-3.419	-6.272	47.59	257	G
6	-3.546	-6.187	47.74	258	G
6	-3.736	-6.081	47.96	259	G
6	-3.926	-5.954	48.19	260	G
6	-4.032	-5.849	48.34	261	G
6	-4.159	-5.764	48.49	262	G
6	-4.350	-5.616	48.73	263	G
6	-4.561	-5.447	49.00	264	G
6	-4.709	-5.341	49.19	265	G
6	-4.900	-5.151	49.46	266	G
6	-5.005	-5.002	49.64	267	G
6	-5.175	-4.812	49.89	268	G
6	-5.302	-4.643	50.10	269	G
6	-5.428	-4.495	50.30	270	G
6	-5.619	-4.325	50.55	271	G
6	-5.767	-4.135	50.79	272	G
6	-5.957	-3.902	51.10	273	G
6	-6.105	-3.733	51.32	274	G
6	-6.211	-3.395	51.67	275	G
6	-6.232	-3.247	51.82	276	G
6	-6.275	-3.120	51.96	277	G
6	-6.338	-2.972	52.12	278	G
6	-6.402	-2.802	52.30	279	G
6	-6.465	-2.633	52.48	280	G
6	-6.571	-2.464	52.68	281	G
6	-6.677	-2.231	52.94	282	G
6	-6.761	-2.083	53.11	283	G
6	-6.846	-1.893	53.31	284	G
6	-6.909	-1.723	53.50	285	G
6	-6.930	-1.491	53.73	286	G
6	-6.930	-1.343	53.88	287	G
6	-6.973	-1.004	54.22	288	G
6	-6.973	-0.772	54.45	289	G
6	-6.930	-0.602	54.63	290	G
6	-6.952	-0.370	54.86	291	G
6	-6.994	-0.158	55.07	292	G
6	-7.057	0.054	55.30	293	G
6	-7.057	0.329	55.57	294	G
6	-6.973	0.582	55.84	295	G
6	-6.930	0.836	56.10	296	G
6	-6.930	1.027	56.29	297	G
6	-6.930	1.259	56.52	298	G
6	-6.930	1.704	56.96	299	G
7	-0.183	0.875	0.00	0	R
7	0.008	1.002	0.23	1	R
7	0.093	1.024	0.32	2	R
7	0.115	1.151	0.45	3	R
7	0.115	1.193	0.49	4	R
7	-0.055	1.236	0.66	5	R
7	0.030	1.151	0.78	6	R
7	0.157	1.002	0.98	7	R
7	0.115	0.854	1.14	8	R
7	0.030	0.769	1.26	9	R
7	0.093	0.896	1.40	10	R
7	0.136	1.002	1.51	11	R
7	0.093	1.087	1.61	12	R
7	-0.077	1.257	1.85	13	R
7	-0.119	1.172	1.94	14	R
7	-0.119	1.045	2.07	15	R
7	-0.119	0.960	2.16	16	R
7	-0.055	0.875	2.26	17	R
7	-0.013	0.811	2.34	18	R
7	0.093	0.684	2.50	19	R
7	0.093	0.684	2.50	20	R
7	0.136	0.790	2.62	21	R
7	0.072	0.896	2.74	22	R
7	0.008	0.960	2.83	23	R
7	-0.077	0.981	2.92	24	R
7	-0.162	0.896	3.04	25	G
7	-0.268	0.832	3.16	26	G
7	-0.417	0.811	3.31	27	G
7	-0.608	0.726	3.52	28	G
7	-0.799	0.535	3.79	29	G
7	-0.948	0.322	4.05	30	G
7	-0.969	0.152	4.22	31	G
7	-0.799	-0.166	4.59	32	G
7	-0.650	-0.379	4.84	33	G
7	-0.565	-0.506	5.00	34	G
7	-0.417	-0.719	5.26	35	G
7	-0.268	-0.889	5.48	36	G
7	-0.183	-1.080	5.69	37	G
7	-0.055	-1.314	5.96	38	G
7	-0.034	-1.462	6.11	39	G
7	-0.140	-1.080	6.51	40	G
7	-0.119	-0.974	6.61	41	G
7	-0.098	-0.804	6.79	42	G
7	-0.119	-0.634	6.96	43	G
7	-0.140	-0.379	7.21	44	G
7	-0.183	-0.294	7.31	45	G
7	-0.332	-0.549	7.60	46	G
7	-0.417	-0.782	7.85	47	G
7	-0.565	-1.144	8.24	48	G
7	-0.544	-1.271	8.37	49	G
7	-0.565	-1.377	8.48	50	G
7	-0.650	-1.568	8.69	51	G
7	-0.672	-1.696	8.82	52	G
7	-0.714	-1.823	8.95	53	G
7	-0.735	-2.036	9.17	54	G
7	-0.735	-2.206	9.34	55	G
7	-0.693	-2.397	9.53	56	G
7	-0.587	-2.610	9.77	57	G
7	-0.480	-2.737	9.94	58	G
7	-0.417	-2.864	10.08	59	G
7	-0.247	-2.949	10.27	60	G
7	-0.119	-3.013	10.41	61	G
7	0.051	-3.056	10.59	62	G
7	0.242	-3.077	10.78	63	G
7	0.476	-3.141	11.02	64	G
7	0.667	-3.226	11.23	65	G
7	0.412	-3.077	11.52	66	G
7	0.284	-3.013	11.67	67	G
7	0.157	-2.928	11.82	68	G
7	0.093	-2.864	11.91	69	G
7	0.136	-2.949	12.01	70	G
7	0.030	-3.056	12.16	71	G
7	-0.077	-3.141	12.29	72	G
7	-0.247	-3.247	12.49	73	G
7	-0.374	-3.417	12.70	74	G
7	-0.374	-3.566	12.85	75	G
7	-0.417	-3.714	13.01	76	G
7	-0.502	-4.097	13.40	77	G
7	-0.459	-3.587	13.91	78	G
7	-0.417	-3.608	13.96	79	G
7	-0.374	-3.459	14.11	80	G
7	-0.310	-3.332	14.26	81	G
7	-0.225	-3.226	14.39	82	G
7	-0.077	-3.141	14.56	83	G
7	0.115	-3.119	14.76	84	G
7	0.284	-3.162	14.93	85	G
7	0.476	-3.226	15.13	86	G
7	0.603	-3.268	15.27	87	G
7	0.794	-3.353	15.48	88	G
7	0.986	-3.481	15.71	89	G
7	1.219	-3.523	15.94	90	G
7	1.432	-3.714	16.23	91	G
7	1.580	-3.821	16.41	92	G
7	1.772	-3.906	16.62	93	G
7	1.878	-3.991	16.76	94	G
7	2.005	-4.118	16.94	95	G
7	2.112	-4.245	17.10	96	G
7	1.920	-4.012	17.41	97	G
7	1.920	-3.991	17.43	98	G
7	1.793	-3.799	17.66	99	G
7	1.687	-3.629	17.86	100	G
7	1.538	-3.438	18.10	101	G
7	1.411	-3.247	18.33	102	G
7	1.347	-3.162	18.44	103	G
7	1.156	-2.971	18.71	104	G
7	0.964	-2.822	18.95	105	G
7	0.794	-2.695	19.16	106	G
7	0.624	-2.610	19.35	107	G
7	0.476	-2.588	19.50	108	G
7	0.306	-2.588	19.67	109	G
7	0.200	-2.588	19.78	110	G
7	-0.034	-2.567	20.01	111	G
7	-0.268	-2.631	20.25	112	G
7	-0.502	-2.716	20.50	113	G
7	-0.799	-2.716	20.80	114	G
7	-1.012	-2.843	21.05	115	G
7	-1.224	-2.907	21.27	116	G
7	-1.500	-2.949	21.55	117	G
7	-1.670	-3.034	21.74	118	G
7	-1.904	-3.098	21.98	119	G
7	-2.053	-3.141	22.14	120	G
7	-2.244	-3.268	22.37	121	G
7	-2.541	-3.438	22.71	122	G
7	-2.711	-3.566	22.92	123	G
7	-2.966	-3.651	23.19	124	G
7	-3.200	-3.757	23.45	125	G
7	-3.306	-3.821	23.57	126	G
7	-3.752	-4.012	24.06	127	G
7	-3.816	-4.075	24.15	128	G
7	-3.943	-4.203	24.33	129	G
7	-4.135	-4.288	24.54	130	G
7	-4.347	-4.330	24.75	131	G
7	-4.496	-4.394	24.91	132	G
7	-4.666	-4.479	25.10	133	G
7	-4.793	-4.585	25.27	134	G
7	-5.048	-4.649	25.53	135	G
7	-5.176	-4.670	25.66	136	G
7	-5.239	-4.670	25.73	137	G
7	-5.388	-4.649	25.88	138	G
7	-5.494	-4.755	26.03	139	G
7	-5.409	-4.862	26.16	140	G
7	-5.409	-4.883	26.18	141	G
7	-5.388	-4.904	26.21	142	G
7	-5.048	-5.202	26.67	143	G
7	-4.857	-5.371	26.92	144	G
7	-4.645	-5.584	27.22	145	G
7	-4.475	-5.754	27.46	146	G
7	-4.262	-5.860	27.70	147	G
7	-4.198	-5.903	27.78	148	G
7	-4.071	-6.030	27.96	149	G
7	-3.922	-6.094	28.12	150	G
7	-3.646	-6.243	28.43	151	G
7	-3.391	-6.413	28.74	152	G
7	-3.157	-6.604	29.04	153	G
7	-2.839	-6.795	29.41	154	G
7	-2.647	-6.859	29.61	155	G
7	-2.392	-6.880	29.87	156	G
7	-2.074	-7.007	30.21	157	G
7	-1.904	-7.071	30.39	158	G
7	-1.713	-7.092	30.59	159	G
7	-1.564	-7.114	30.74	160	G
7	-1.266	-7.177	31.04	161	G
7	-1.012	-7.262	31.31	162	G
7	-0.714	-7.284	31.61	163	G
7	-0.480	-7.305	31.84	164	G
7	-0.247	-7.369	32.08	165	G
7	-0.034	-7.411	32.30	166	G
7	0.072	-7.390	32.41	167	G
7	0.263	-7.347	32.61	168	G
7	0.582	-7.347	32.92	169	G
7	0.731	-7.347	33.07	170	G
7	0.986	-7.326	33.33	171	G
7	1.177	-7.262	33.53	172	G
7	1.411	-7.262	33.76	173	G
7	1.474	-7.241	33.83	174	G
7	1.623	-7.199	33.99	175	G
7	1.857	-7.156	34.22	176	G
7	2.048	-7.071	34.43	177	G
7	2.154	-7.050	34.54	178	G
7	2.324	-7.029	34.71	179	G
7	2.707	-6.922	35.11	180	G
7	2.876	-6.816	35.31	181	G
7	3.004	-6.774	35.44	182	G
7	3.280	-6.646	35.75	183	G
7	3.514	-6.434	36.06	184	G
7	3.663	-6.349	36.24	185	G
7	3.833	-6.221	36.45	186	G
7	4.151	-5.966	36.86	187	G
7	4.385	-5.903	37.10	188	G
7	4.491	-5.839	37.22	189	G
7	4.661	-5.669	37.46	190	G
7	4.704	-5.584	37.56	191	G
7	4.746	-5.478	37.67	192	G
7	4.874	-5.223	37.96	193	G
7	4.980	-5.074	38.14	194	G
7	5.044	-4.925	38.30	195	G
7	5.107	-4.777	38.46	196	G
7	5.192	-4.607	38.65	197	G
7	5.341	-4.394	38.91	198	G
[truncated: 1,301 more rows]
