# Supplementary material for: Planarian RNAi knockdown: feeding once might just be enough
Source: Front Neurosci. 2025 Apr 30;19:1546196. doi: 10.3389/fnins.2025.1546196 (PMC12075233; doi:10.3389/fnins.2025.1546196)
Supplement: Supplementary file 1 [file Data_Sheet_1.ZIP › code and data/RNAi/RNAi TRPA1 + AITC50 + 10 weeks.csv]

n	t	x	y	L	behavior
1	0	-0.423	1.289	0.00	R
1	1	-0.254	1.141	0.22	R
1	2	-0.233	1.141	0.25	R
1	3	-0.148	1.205	0.35	R
1	4	-0.127	1.226	0.38	R
1	5	-0.127	1.247	0.40	R
1	6	-0.296	1.268	0.57	R
1	7	-0.296	1.332	0.64	R
1	8	-0.359	1.416	0.74	R
1	9	-0.444	1.395	0.83	R
1	10	-0.423	1.416	0.86	R
1	11	-0.402	1.416	0.88	R
1	12	-0.380	1.289	1.01	R
1	13	-0.254	1.332	1.14	R
1	14	-0.063	1.310	1.33	R
1	15	-0.021	1.332	1.38	R
1	16	-0.148	1.332	1.51	R
1	17	-0.190	1.501	1.68	R
1	18	-0.169	1.649	1.83	R
1	19	-0.254	1.797	2.00	R
1	20	-0.233	1.818	2.03	R
1	21	-0.063	1.628	2.29	R
1	22	-0.063	1.522	2.39	R
1	23	-0.085	1.353	2.56	R
1	24	-0.085	1.310	2.60	R
1	25	-0.042	1.564	2.86	R
1	26	0.042	1.543	2.95	R
1	27	0.085	1.501	3.01	R
1	28	0.148	1.458	3.09	R
1	29	0.317	1.480	3.26	R
1	30	0.359	1.501	3.30	R
1	31	0.296	1.416	3.41	R
1	32	0.169	1.437	3.54	R
1	33	0.063	1.353	3.67	R
1	34	-0.085	1.310	3.83	R
1	35	-0.296	1.247	4.05	R
1	36	-0.550	1.226	4.30	R
1	37	-0.761	1.163	4.52	R
1	38	-0.888	1.120	4.66	R
1	39	-1.015	1.120	4.78	R
1	40	-0.571	1.078	5.23	R
1	41	-0.507	1.099	5.30	R
1	42	-0.571	0.993	5.42	R
1	43	-0.740	0.909	5.61	R
1	44	-0.888	0.803	5.79	R
1	45	-0.571	1.015	6.17	R
1	46	-0.423	1.036	6.32	R
1	47	-0.296	1.141	6.49	R
1	48	-0.317	1.310	6.66	R
1	49	-0.444	1.458	6.85	R
1	50	-0.550	1.416	6.96	R
1	51	-0.698	1.585	7.19	R
1	52	-0.824	1.712	7.37	R
1	53	-0.951	1.881	7.58	R
1	54	-1.015	2.029	7.74	R
1	55	-1.099	2.156	7.89	R
1	56	-1.099	2.050	8.00	R
1	57	-1.015	2.177	8.15	R
1	58	-1.015	2.262	8.24	R
1	59	-1.036	2.410	8.39	R
1	60	-1.078	2.558	8.54	R
1	61	-1.078	2.727	8.71	R
1	62	-0.867	2.325	9.16	R
1	63	-0.803	2.177	9.32	R
1	64	-0.782	2.071	9.43	R
1	65	-0.782	1.923	9.58	G
1	66	-0.719	1.754	9.76	G
1	67	-0.655	1.628	9.90	G
1	68	-0.571	1.416	10.13	G
1	69	-0.507	1.247	10.31	G
1	70	-0.465	1.099	10.46	G
1	71	-0.380	0.824	10.75	G
1	72	-0.296	0.634	10.96	G
1	73	-0.190	0.380	11.23	G
1	74	-0.190	0.148	11.47	G
1	75	-0.190	-0.085	11.70	G
1	76	-0.211	-0.254	11.87	G
1	77	-0.296	-0.444	12.08	G
1	78	-0.359	-0.676	12.32	G
1	79	-0.444	-0.824	12.49	G
1	80	-0.507	-0.993	12.67	G
1	81	-0.507	-1.289	12.97	G
1	82	-0.571	-1.480	13.17	G
1	83	-0.592	-1.628	13.32	G
1	84	-0.571	-1.902	13.59	G
1	85	-0.613	-2.050	13.74	G
1	86	-0.613	-2.219	13.91	G
1	87	-0.719	-2.579	14.29	G
1	88	-0.740	-2.706	14.42	G
1	89	-0.824	-2.875	14.61	G
1	90	-0.888	-3.086	14.83	G
1	91	-0.972	-3.213	14.98	G
1	92	-1.099	-3.424	15.23	G
1	93	-1.099	-3.614	15.42	G
1	94	-1.163	-3.762	15.58	G
1	95	-1.163	-3.953	15.77	G
1	96	-1.163	-4.206	16.02	G
1	97	-1.184	-4.418	16.23	G
1	98	-1.226	-4.692	16.51	G
1	99	-1.247	-4.819	16.64	G
1	100	-1.247	-5.031	16.85	G
1	101	-1.226	-5.200	17.02	G
1	102	-1.226	-5.348	17.17	G
1	103	-1.184	-5.559	17.38	G
1	104	-1.163	-5.749	17.58	G
1	105	-1.078	-6.045	17.88	G
1	106	-0.993	-6.362	18.21	G
1	107	-0.993	-6.552	18.40	G
1	108	-0.993	-6.679	18.53	G
1	109	-1.036	-6.891	18.74	G
1	110	-0.951	-7.060	18.93	G
1	111	-0.909	-7.102	18.99	G
1	112	-1.226	-6.764	19.46	G
1	113	-1.416	-6.658	19.67	G
1	114	-1.543	-6.552	19.84	G
1	115	-1.691	-6.362	20.08	G
1	116	-1.797	-6.130	20.34	G
1	117	-1.923	-5.918	20.58	G
1	118	-2.071	-5.728	20.82	G
1	119	-2.198	-5.538	21.05	G
1	120	-2.241	-5.474	21.13	G
1	121	-2.325	-5.305	21.32	G
1	122	-2.452	-5.115	21.55	G
1	123	-2.642	-4.925	21.82	G
1	124	-2.727	-4.819	21.95	G
1	125	-2.811	-4.671	22.12	G
1	126	-2.959	-4.502	22.35	S
1	127	-3.001	-4.418	22.44	S
1	128	-3.086	-4.227	22.65	S
1	129	-3.086	-4.143	22.73	S
1	130	-3.086	-3.931	22.94	S
1	131	-3.086	-3.741	23.13	S
1	132	-3.128	-3.488	23.39	S
1	133	-3.086	-3.213	23.67	S
1	134	-3.023	-3.001	23.89	S
1	135	-2.896	-2.727	24.19	S
1	136	-2.769	-2.452	24.50	S
1	137	-2.684	-2.241	24.72	S
1	138	-2.600	-2.008	24.97	S
1	139	-2.536	-1.818	25.17	S
1	140	-2.388	-1.606	25.43	S
1	141	-2.262	-1.416	25.66	S
1	142	-2.177	-1.353	25.76	S
1	143	-1.881	-1.205	26.09	S
1	144	-1.776	-1.099	26.24	S
1	145	-1.543	-0.888	26.56	S
1	146	-1.437	-0.845	26.67	S
1	147	-1.184	-0.824	26.93	S
1	148	-0.993	-0.740	27.13	S
1	149	-0.740	-0.634	27.41	S
1	150	-0.402	-0.634	27.75	S
1	151	-0.169	-0.676	27.98	S
1	152	0.021	-0.740	28.18	S
1	153	0.106	-0.803	28.29	S
1	154	0.359	-0.993	28.61	S
1	155	0.486	-1.036	28.74	S
1	156	0.676	-1.141	28.96	S
1	157	0.888	-1.289	29.22	S
1	158	1.036	-1.437	29.43	S
1	159	1.310	-1.649	29.77	S
1	160	1.395	-1.733	29.89	S
1	161	1.564	-1.902	30.13	S
1	162	1.691	-2.029	30.31	S
1	163	1.945	-2.241	30.64	S
1	164	2.135	-2.304	30.84	S
1	165	2.410	-2.431	31.14	S
1	166	2.684	-2.452	31.42	S
1	167	2.917	-2.494	31.66	S
1	168	3.255	-2.558	32.00	S
1	169	3.382	-2.579	32.13	S
1	170	3.530	-2.621	32.28	S
1	171	3.889	-2.558	32.65	S
1	172	3.931	-2.642	32.74	S
1	173	4.122	-2.706	32.94	S
1	174	4.249	-2.769	33.08	S
1	175	4.481	-2.875	33.34	S
1	176	4.650	-2.811	33.52	S
1	177	4.840	-2.727	33.73	S
1	178	4.988	-2.642	33.90	S
1	179	5.221	-2.642	34.13	S
1	180	5.474	-2.642	34.38	S
1	181	5.686	-2.621	34.60	S
1	182	5.876	-2.621	34.79	S
1	183	6.024	-2.558	34.95	S
1	184	6.087	-2.515	35.02	S
1	185	6.362	-2.325	35.36	S
1	186	6.468	-2.177	35.54	S
1	187	6.595	-1.966	35.79	S
1	188	6.658	-1.881	35.89	S
1	189	6.806	-1.649	36.17	S
1	190	6.912	-1.458	36.39	S
1	191	7.017	-1.289	36.59	S
1	192	7.081	-1.099	36.79	S
1	193	7.102	-0.951	36.94	S
1	194	7.123	-0.719	37.17	S
1	195	7.165	-0.528	37.36	S
1	196	7.144	-0.402	37.49	S
1	197	7.102	-0.127	37.77	S
1	198	7.102	0.085	37.98	S
1	199	7.123	0.338	38.24	S
1	200	7.123	0.571	38.47	S
1	201	7.081	0.867	38.77	S
1	202	7.039	1.078	38.98	S
1	203	6.975	1.564	39.47	S
1	204	6.954	1.712	39.62	S
1	205	6.912	1.902	39.82	S
1	206	6.891	2.093	40.01	S
1	207	6.785	2.283	40.23	S
1	208	6.700	2.431	40.40	S
1	209	6.637	2.579	40.56	S
1	210	6.489	2.853	40.87	S
1	211	6.362	3.128	41.17	S
1	212	6.341	3.319	41.36	S
1	213	6.299	3.488	41.54	S
1	214	6.151	3.699	41.80	S
1	215	5.939	3.953	42.13	S
1	216	5.770	4.164	42.40	S
1	217	5.580	4.375	42.68	S
1	218	5.432	4.566	42.92	S
1	219	5.200	4.819	43.27	S
1	220	5.009	5.009	43.54	S
1	221	4.840	5.221	43.81	S
1	222	4.692	5.348	44.00	S
1	223	4.523	5.474	44.21	S
1	224	4.333	5.644	44.47	S
1	225	4.143	5.792	44.71	S
1	226	3.784	5.961	45.11	S
1	227	3.593	6.066	45.32	S
1	228	3.361	6.193	45.59	S
1	229	3.234	6.235	45.72	S
1	230	3.107	6.341	45.89	S
1	231	2.938	6.405	46.07	S
1	232	2.684	6.552	46.36	S
1	233	2.473	6.658	46.60	S
1	234	2.283	6.743	46.81	S
1	235	1.987	6.806	47.11	S
1	236	1.691	6.954	47.44	S
1	237	1.501	7.017	47.64	S
1	238	1.226	7.017	47.91	S
1	239	0.993	7.017	48.15	S
1	240	0.867	7.039	48.28	S
1	241	0.592	7.081	48.55	S
1	242	0.338	7.102	48.81	S
1	243	0.021	7.060	49.13	S
1	244	-0.317	7.039	49.47	S
1	245	-0.698	7.039	49.85	S
1	246	-0.930	6.975	50.09	S
1	247	-1.205	6.933	50.37	S
1	248	-1.416	6.806	50.61	S
1	249	-1.628	6.531	50.96	S
1	250	-1.776	6.405	51.15	S
1	251	-2.050	6.278	51.46	S
1	252	-2.219	6.172	51.66	S
1	253	-2.388	5.939	51.94	S
1	254	-2.600	5.749	52.23	S
1	255	-2.727	5.559	52.46	S
1	256	-2.769	5.284	52.73	S
1	257	-2.853	4.925	53.10	S
1	258	-2.917	4.735	53.30	S
1	259	-3.044	4.566	53.52	S
1	260	-3.107	4.418	53.68	S
1	261	-3.086	4.249	53.85	S
1	262	-3.065	4.058	54.04	S
1	263	-3.065	3.762	54.33	S
1	264	-3.107	3.509	54.59	S
1	265	-3.128	3.234	54.87	S
1	266	-3.149	3.044	55.06	S
1	267	-3.192	2.853	55.25	S
1	268	-3.234	2.579	55.53	S
1	269	-3.255	2.410	55.70	S
1	270	-3.276	2.071	56.04	S
1	271	-3.319	1.881	56.24	S
1	272	-3.319	1.564	56.55	S
1	273	-3.319	1.310	56.81	S
1	274	-3.403	1.036	57.09	S
1	275	-3.488	0.803	57.34	S
1	276	-3.424	0.528	57.62	S
1	277	-3.361	0.275	57.88	S
1	278	-3.340	0.063	58.10	S
1	279	-3.297	-0.233	58.40	S
1	280	-3.107	-0.507	58.73	S
1	281	-3.086	-0.698	58.92	S
1	282	-3.001	-0.909	59.15	S
1	283	-2.938	-1.247	59.49	S
1	284	-2.938	-1.416	59.66	S
1	285	-2.938	-1.564	59.81	S
1	286	-2.896	-1.733	59.98	S
1	287	-2.727	-1.902	60.22	S
1	288	-2.494	-2.029	60.49	S
1	289	-2.283	-2.219	60.77	S
1	290	-2.071	-2.494	61.12	S
1	291	-1.923	-2.663	61.34	S
1	292	-1.818	-2.748	61.48	S
1	293	-1.522	-2.832	61.79	S
1	294	-1.268	-2.959	62.07	S
1	295	-0.930	-3.023	62.42	S
1	296	-0.592	-3.086	62.76	S
1	297	-0.233	-3.065	63.12	S
1	298	0.127	-3.001	63.48	S
1	299	0.613	-2.727	64.04	S
2	0	0.276	0.870	0.00	R
2	1	0.318	0.870	0.04	R
2	2	0.467	0.849	0.19	R
2	3	0.276	0.892	0.39	R
2	4	0.170	0.828	0.51	R
2	5	0.127	0.722	0.63	R
2	6	0.106	0.743	0.66	R
2	7	0.212	0.870	0.82	R
2	8	0.297	0.764	0.96	R
2	9	0.297	0.722	1.00	R
2	10	0.255	0.743	1.05	R
2	11	0.191	0.743	1.11	R
2	12	0.191	0.637	1.22	R
2	13	0.149	0.594	1.28	R
2	14	0.042	0.552	1.39	R
2	15	0.021	0.531	1.42	R
2	16	-0.042	0.573	1.50	R
2	17	-0.149	0.616	1.61	R
2	18	0.149	0.701	1.92	R
2	19	0.149	0.828	2.05	R
2	20	0.170	0.828	2.07	R
2	21	0.149	0.679	2.22	R
2	22	0.297	0.573	2.40	R
2	23	0.425	0.637	2.55	R
2	24	0.446	0.658	2.58	R
2	25	0.531	0.743	2.70	R
2	26	0.594	0.594	2.86	R
2	27	0.594	0.573	2.88	R
2	28	0.594	0.679	2.99	R
2	29	0.488	0.637	3.10	R
2	30	0.446	0.594	3.16	R
2	31	0.340	0.786	3.38	R
2	32	0.318	0.892	3.49	R
2	33	0.425	1.019	3.65	R
2	34	0.552	1.061	3.79	R
2	35	0.382	1.040	3.96	R
2	36	0.382	1.040	3.96	R
2	37	0.340	0.913	4.09	R
2	38	0.340	0.743	4.26	R
2	39	0.340	0.552	4.45	R
2	40	0.191	0.510	4.61	R
2	41	0.064	0.488	4.74	R
2	42	-0.085	0.467	4.89	R
2	43	-0.276	0.467	5.08	R
2	44	-0.531	0.467	5.33	R
2	45	-0.764	0.446	5.57	R
2	46	-0.297	0.552	6.05	R
2	47	-0.340	0.616	6.12	R
2	48	-0.297	0.743	6.26	R
2	49	-0.127	0.637	6.46	R
2	50	0.000	0.531	6.62	R
2	51	0.042	0.488	6.68	R
2	52	0.000	0.382	6.80	R
2	53	-0.127	0.255	6.98	R
2	54	-0.042	0.085	7.17	R
2	55	0.000	0.000	7.26	R
2	56	0.000	-0.106	7.37	R
2	57	0.000	-0.170	7.43	R
2	58	-0.085	-0.297	7.59	R
2	59	-0.212	-0.425	7.77	R
2	60	-0.425	-0.297	8.01	R
2	61	-0.276	0.149	8.48	R
2	62	-0.276	0.382	8.72	R
2	63	-0.276	0.594	8.93	R
2	64	-0.297	0.913	9.25	R
2	65	-0.382	1.146	9.50	R
2	66	-0.467	1.359	9.72	R
2	67	-0.552	1.529	9.91	R
2	68	-0.637	1.656	10.07	R
2	69	-0.679	1.720	10.14	R
2	70	-0.403	1.380	10.58	R
2	71	-0.340	1.146	10.82	R
2	72	-0.318	1.189	10.87	R
2	73	-0.170	1.231	11.03	R
2	74	-0.064	1.189	11.14	R
2	75	0.000	1.019	11.32	G
2	76	0.021	0.870	11.47	G
2	77	0.127	0.658	11.71	G
2	78	0.191	0.488	11.89	G
2	79	0.212	0.340	12.04	G
2	80	0.340	0.127	12.29	G
2	81	0.403	-0.064	12.49	G
2	82	0.488	-0.234	12.68	G
2	83	0.552	-0.403	12.86	G
2	84	0.594	-0.594	13.06	G
2	85	0.722	-0.955	13.44	G
2	86	0.722	-1.253	13.74	G
2	87	0.658	-1.380	13.88	G
2	88	0.616	-1.465	13.97	G
2	89	0.510	-0.637	14.81	G
2	90	0.594	-0.552	14.93	G
2	91	0.743	-0.531	15.08	G
2	92	0.828	-0.552	15.17	G
2	93	0.913	-0.552	15.25	G
2	94	0.701	-0.276	15.60	G
2	95	0.552	-0.106	15.83	G
2	96	0.382	0.042	16.05	G
2	97	0.212	0.042	16.22	G
2	98	0.106	0.042	16.33	G
2	99	0.000	0.106	16.45	G
2	100	-0.170	0.191	16.64	G
2	101	-0.318	0.255	16.80	G
2	102	-0.552	0.276	17.04	G
2	103	-0.764	0.276	17.25	G
2	104	-0.955	0.297	17.44	G
2	105	-1.231	0.212	17.73	G
2	106	-1.401	0.149	17.91	G
2	107	-1.613	0.106	18.13	G
2	108	-1.805	0.085	18.32	G
2	109	-1.953	0.021	18.48	G
2	110	-2.123	0.000	18.65	G
2	111	-1.422	0.276	19.41	G
2	112	-1.380	0.403	19.54	G
2	113	-1.380	0.510	19.65	G
2	114	-1.380	0.616	19.75	G
2	115	-1.571	0.786	20.01	G
2	116	-1.847	1.019	20.37	G
2	117	-1.974	1.125	20.54	G
2	118	-2.144	1.274	20.76	G
2	119	-2.335	1.380	20.98	G
2	120	-2.484	1.550	21.21	G
2	121	-2.590	1.613	21.33	G
2	122	-2.696	1.720	21.48	G
2	123	-2.824	1.805	21.63	G
2	124	-2.972	1.911	21.82	G
2	125	-3.078	2.038	21.98	G
2	126	-3.121	2.102	22.06	G
2	127	-3.312	2.229	22.29	G
2	128	-3.503	2.399	22.54	G
2	129	-3.609	2.505	22.69	G
2	130	-3.736	2.633	22.87	G
2	131	-3.928	2.739	23.09	G
2	132	-4.140	2.866	23.34	G
2	133	-4.395	2.930	23.60	G
2	134	-4.671	2.972	23.88	G
2	135	-4.925	2.972	24.14	G
2	136	-5.074	2.930	24.29	G
2	137	-5.201	2.887	24.42	G
2	138	-5.350	2.739	24.64	G
2	139	-5.499	2.675	24.80	G
2	140	-5.753	2.633	25.05	G
2	141	-5.966	2.526	25.29	G
2	142	-6.114	2.463	25.45	G
2	143	-6.348	2.314	25.73	G
2	144	-6.454	2.229	25.87	G
2	145	-6.560	2.144	26.00	G
2	146	-6.687	2.017	26.18	G
2	147	-6.794	1.805	26.42	G
2	148	-6.794	1.529	26.70	G
2	149	-6.878	1.380	26.87	G
2	150	-6.900	1.274	26.98	G
2	151	-6.942	1.104	27.15	G
2	152	-6.942	0.913	27.34	G
2	153	-6.963	0.764	27.49	G
2	154	-7.027	0.594	27.67	G
2	155	-7.091	0.212	28.06	G
2	156	-7.070	-0.064	28.34	G
2	157	-7.070	-0.467	28.74	S
2	158	-7.006	-0.658	28.94	S
2	159	-7.048	-0.807	29.10	S
2	160	-7.027	-1.104	29.39	S
2	161	-7.006	-1.401	29.69	S
2	162	-6.985	-1.635	29.93	S
2	163	-6.942	-1.805	30.10	S
2	164	-6.878	-1.953	30.26	S
2	165	-6.836	-2.123	30.44	S
2	166	-6.751	-2.314	30.65	S
2	167	-6.624	-2.611	30.97	S
2	168	-6.581	-2.866	31.23	S
2	169	-6.518	-3.036	31.41	S
2	170	-6.390	-3.248	31.66	S
2	171	-6.305	-3.460	31.89	S
2	172	-6.157	-3.736	32.20	S
2	173	-6.008	-4.012	32.51	S
2	174	-5.944	-4.140	32.66	S
2	175	-5.838	-4.331	32.88	S
2	176	-5.775	-4.479	33.04	S
2	177	-5.499	-4.692	33.39	S
2	178	-5.392	-4.840	33.57	S
2	179	-5.138	-5.244	34.04	S
2	180	-4.798	-5.499	34.47	S
2	181	-4.692	-5.583	34.61	S
2	182	-4.479	-5.711	34.85	S
2	183	-4.288	-5.817	35.07	S
2	184	-4.182	-5.881	35.20	S
2	185	-3.991	-5.987	35.41	S
2	186	-3.800	-6.114	35.64	S
2	187	-3.652	-6.220	35.83	S
2	188	-3.439	-6.348	36.07	S
2	189	-3.248	-6.433	36.28	S
2	190	-3.057	-6.539	36.50	S
2	191	-2.908	-6.602	36.66	S
2	192	-2.675	-6.772	36.95	S
2	193	-2.590	-6.772	37.04	S
2	194	-2.250	-6.921	37.41	S
2	195	-1.996	-7.027	37.68	S
2	196	-1.762	-7.112	37.93	S
2	197	-1.465	-7.176	38.24	S
2	198	-1.253	-7.197	38.45	S
2	199	-1.125	-7.218	38.58	S
2	200	-0.913	-7.261	38.79	S
2	201	-0.637	-7.261	39.07	S
2	202	-0.425	-7.239	39.28	S
2	203	-0.318	-7.239	39.39	S
2	204	-0.149	-7.261	39.56	S
2	205	0.106	-7.324	39.82	S
2	206	0.255	-7.324	39.97	S
2	207	0.531	-7.303	40.25	S
2	208	0.743	-7.261	40.47	S
2	209	0.955	-7.176	40.69	S
2	210	1.125	-7.112	40.88	S
2	211	1.274	-7.091	41.03	S
2	212	1.380	-6.942	41.21	S
2	213	1.422	-6.878	41.29	S
2	214	1.444	-6.666	41.50	S
2	215	1.444	-6.581	41.58	S
2	216	1.359	-6.496	41.70	S
2	217	1.146	-6.369	41.95	S
2	218	0.955	-6.326	42.15	S
2	219	0.764	-6.369	42.34	S
2	220	0.616	-6.496	42.54	S
2	221	0.361	-6.560	42.80	S
2	222	0.149	-6.751	43.09	S
2	223	0.021	-6.857	43.25	S
2	224	0.446	-6.518	43.80	S
2	225	0.446	-6.475	43.84	S
2	226	0.467	-6.305	44.01	S
2	227	0.531	-6.093	44.23	S
2	228	0.531	-5.817	44.51	S
2	229	0.488	-5.562	44.77	S
2	230	0.488	-5.307	45.02	S
2	231	0.510	-5.116	45.21	S
2	232	0.510	-4.819	45.51	S
2	233	0.510	-4.649	45.68	S
2	234	0.446	-4.395	45.94	S
2	235	0.361	-4.204	46.15	S
2	236	0.255	-4.034	46.35	S
2	237	0.127	-3.864	46.56	S
2	238	0.000	-3.736	46.74	S
2	239	-0.191	-3.503	47.05	S
2	240	-0.403	-3.333	47.32	S
2	241	-0.616	-3.184	47.58	S
2	242	-0.807	-3.036	47.82	S
2	243	-0.955	-2.845	48.06	S
2	244	-1.040	-2.696	48.23	S
2	245	-1.083	-2.505	48.43	S
2	246	-1.083	-2.293	48.64	S
2	247	-0.955	-2.123	48.85	S
2	248	-0.870	-1.911	49.08	S
2	249	-0.764	-1.720	49.30	S
2	250	-0.743	-1.550	49.47	S
2	251	-0.764	-1.274	49.75	S
2	252	-0.764	-1.061	49.96	S
2	253	-0.764	-0.764	50.26	S
2	254	-0.743	-0.594	50.43	S
2	255	-0.786	-0.297	50.73	S
2	256	-0.934	0.127	51.18	S
2	257	-0.934	0.191	51.24	S
2	258	-1.019	0.318	51.40	S
2	259	-1.253	0.552	51.73	S
2	260	-1.401	0.679	51.92	S
2	261	-1.677	0.786	52.22	S
2	262	-1.911	0.892	52.47	S
2	263	-2.123	0.998	52.71	S
2	264	-2.314	0.998	52.90	S
2	265	-2.526	0.892	53.14	S
2	266	-2.887	0.764	53.52	S
2	267	-3.121	0.722	53.76	S
2	268	-3.354	0.573	54.04	S
2	269	-3.524	0.467	54.24	S
2	270	-3.758	0.340	54.50	S
2	271	-3.970	0.191	54.76	S
2	272	-4.161	0.021	55.02	S
2	273	-4.310	-0.212	55.29	S
2	274	-4.522	-0.318	55.53	S
2	275	-4.777	-0.446	55.82	S
2	276	-4.925	-0.616	56.04	S
2	277	-5.074	-0.870	56.34	S
2	278	-5.286	-1.040	56.61	S
2	279	-5.371	-1.253	56.84	S
2	280	-5.520	-1.465	57.10	S
2	281	-5.583	-1.316	57.26	S
2	282	-5.817	-1.210	57.51	S
2	283	-6.029	-1.083	57.76	S
2	284	-6.135	-1.061	57.87	S
2	285	-6.390	-1.019	58.13	S
2	286	-6.496	-1.146	58.29	S
2	287	-6.687	-1.210	58.50	S
2	288	-6.794	-1.359	58.68	S
2	289	-6.815	-1.529	58.85	S
2	290	-6.815	-1.698	59.02	S
2	291	-6.730	-1.996	59.33	S
2	292	-6.645	-2.187	59.54	S
2	293	-6.602	-2.314	59.67	S
2	294	-6.539	-2.441	59.81	S
2	295	-6.454	-2.548	59.95	S
2	296	-6.348	-2.590	60.06	S
2	297	-6.199	-2.696	60.25	S
2	298	-5.987	-2.845	60.51	S
2	299	-5.583	-3.206	61.05	S
3	0	-0.636	2.438	0.00	R
3	1	-0.700	2.459	0.07	R
3	2	-0.678	2.501	0.11	R
3	3	-0.700	2.480	0.14	R
3	4	-0.721	2.523	0.19	R
3	5	-0.742	2.671	0.34	R
3	6	-0.784	2.629	0.40	R
3	7	-0.827	2.671	0.46	R
3	8	-0.848	2.819	0.61	R
3	9	-0.975	2.798	0.74	R
3	10	-1.039	2.862	0.83	R
3	11	-1.166	2.904	0.96	R
3	12	-1.336	2.968	1.15	R
3	13	-1.336	2.883	1.23	R
3	14	-1.272	2.925	1.31	R
3	15	-1.272	2.968	1.35	R
3	16	-1.187	3.053	1.47	R
3	17	-1.018	3.053	1.64	R
3	18	-1.018	3.116	1.70	R
3	19	-1.145	3.116	1.83	R
3	20	-1.336	3.095	2.02	R
3	21	-1.230	3.095	2.13	R
3	22	-1.081	3.095	2.28	R
3	23	-0.912	3.031	2.46	R
3	24	-0.912	3.031	2.46	R
3	25	-0.933	3.031	2.48	R
3	26	-0.912	3.053	2.51	R
3	27	-0.912	3.074	2.53	R
3	28	-0.912	3.053	2.55	R
3	29	-0.869	3.010	2.61	R
3	30	-0.763	2.862	2.79	R
3	31	-0.848	2.862	2.88	R
3	32	-0.869	2.841	2.91	R
3	33	-0.996	2.904	3.05	R
3	34	-1.039	2.904	3.09	R
3	35	-1.208	2.883	3.26	R
3	36	-1.293	2.819	3.37	R
3	37	-1.102	2.841	3.56	R
3	38	-0.933	2.904	3.74	R
3	39	-0.784	3.031	3.94	R
3	40	-0.721	3.031	4.00	R
3	41	-0.488	3.053	4.24	R
3	42	-0.254	3.095	4.47	R
3	43	0.021	3.180	4.76	R
3	44	0.191	3.222	4.94	R
3	45	0.424	3.265	5.17	R
3	46	0.594	3.286	5.34	R
3	47	0.700	3.286	5.45	R
3	48	0.933	3.222	5.69	R
3	49	1.081	3.201	5.84	R
3	50	0.742	3.243	6.18	R
3	51	0.657	3.159	6.30	R
3	52	0.594	3.116	6.38	R
3	53	0.572	2.968	6.53	R
3	54	0.636	2.671	6.83	R
3	55	0.742	2.438	7.09	R
3	56	0.742	2.311	7.22	R
3	57	0.742	2.120	7.41	R
3	58	0.721	1.950	7.58	R
3	59	0.763	2.035	7.67	R
3	60	0.530	2.289	8.02	R
3	61	0.403	2.395	8.18	R
3	62	0.297	2.565	8.38	R
3	63	0.297	2.713	8.53	G
3	64	0.212	3.031	8.86	G
3	65	0.212	3.201	9.03	G
3	66	0.212	3.413	9.24	G
3	67	0.212	3.583	9.41	G
3	68	0.191	3.773	9.60	G
3	69	0.148	4.049	9.88	G
3	70	0.127	4.346	10.18	G
3	71	0.127	4.643	10.48	G
3	72	0.085	4.791	10.63	G
3	73	0.085	4.982	10.82	G
3	74	0.021	5.257	11.10	G
3	75	0.021	5.512	11.36	G
3	76	0.021	5.808	11.66	G
3	77	0.085	5.936	11.80	G
3	78	0.042	6.105	11.97	G
3	79	-0.042	6.232	12.13	G
3	80	-0.064	6.423	12.32	G
3	81	0.191	6.275	12.61	G
3	82	0.424	6.275	12.85	G
3	83	0.721	6.338	13.15	G
3	84	0.890	6.254	13.34	G
3	85	1.124	6.148	13.59	G
3	86	1.251	6.042	13.76	G
3	87	1.442	5.893	14.00	G
3	88	1.590	5.702	14.24	G
3	89	1.781	5.639	14.45	G
3	90	2.056	5.533	14.74	G
3	91	2.289	5.448	14.99	G
3	92	2.523	5.384	15.23	G
3	93	2.713	5.279	15.45	G
3	94	2.841	5.236	15.58	G
3	95	2.925	5.173	15.69	G
3	96	2.417	5.427	16.26	G
3	97	2.332	5.363	16.36	G
3	98	2.120	5.448	16.59	G
3	99	1.844	5.384	16.87	G
3	100	1.505	5.342	17.22	G
3	101	1.208	5.236	17.53	G
3	102	0.996	5.215	17.74	G
3	103	0.742	5.194	18.00	G
3	104	0.530	5.215	18.21	G
3	105	0.360	5.215	18.38	G
3	106	0.148	5.215	18.59	G
3	107	-0.148	5.236	18.89	G
3	108	-0.382	5.173	19.13	G
3	109	-0.530	5.045	19.33	G
3	110	-0.784	4.961	19.60	G
3	111	-1.124	4.982	19.94	G
3	112	-1.336	4.939	20.15	G
3	113	-1.526	4.918	20.35	S
3	114	-1.781	4.897	20.60	S
3	115	-2.056	4.812	20.89	S
3	116	-2.332	4.812	21.16	S
3	117	-2.523	4.791	21.36	S
3	118	-2.756	4.749	21.59	S
3	119	-2.968	4.727	21.81	S
3	120	-3.286	4.749	22.12	S
3	121	-3.477	4.727	22.32	S
3	122	-3.604	4.770	22.45	S
3	123	-3.795	4.812	22.65	S
3	124	-3.964	4.982	22.89	S
3	125	-4.070	5.024	23.00	S
3	126	-4.388	5.173	23.35	S
3	127	-4.431	5.236	23.43	S
3	128	-3.858	5.067	24.02	S
3	129	-3.773	5.067	24.11	S
3	130	-3.519	4.939	24.39	S
3	131	-3.371	4.855	24.56	S
3	132	-3.116	4.664	24.88	S
3	133	-2.989	4.579	25.04	S
3	134	-2.862	4.431	25.23	S
3	135	-2.756	4.261	25.43	S
3	136	-2.565	3.985	25.77	S
3	137	-2.374	3.731	26.08	S
3	138	-2.332	3.519	26.30	S
3	139	-2.289	3.413	26.41	S
3	140	-2.289	3.243	26.58	S
3	141	-2.332	2.989	26.84	S
3	142	-2.417	2.713	27.13	S
3	143	-2.501	2.459	27.40	S
3	144	-2.735	2.311	27.68	S
3	145	-2.925	2.141	27.93	S
3	146	-3.053	1.950	28.16	S
3	147	-3.180	1.611	28.52	S
3	148	-3.243	1.399	28.74	S
3	149	-3.371	1.124	29.05	S
3	150	-3.583	0.869	29.38	S
3	151	-3.731	0.721	29.59	S
3	152	-3.858	0.551	29.80	S
3	153	-4.007	0.445	29.98	S
3	154	-4.282	0.233	30.33	S
3	155	-4.388	0.000	30.59	S
3	156	-4.515	-0.148	30.78	S
3	157	-4.664	-0.382	31.06	S
3	158	-4.727	-0.572	31.26	S
3	159	-4.939	-0.806	31.57	S
3	160	-5.088	-0.869	31.74	S
3	161	-5.363	-0.933	32.02	S
3	162	-5.575	-1.060	32.27	S
3	163	-5.003	-0.594	33.00	S
3	164	-4.876	-0.488	33.17	S
3	165	-4.727	-0.382	33.35	S
3	166	-4.579	-0.318	33.51	S
3	167	-4.431	-0.297	33.66	S
3	168	-4.176	-0.276	33.92	S
3	169	-3.901	-0.339	34.20	S
3	170	-3.583	-0.339	34.52	S
3	171	-3.349	-0.318	34.75	S
3	172	-3.137	-0.382	34.97	S
3	173	-2.883	-0.382	35.23	S
3	174	-2.671	-0.360	35.44	S
3	175	-2.480	-0.403	35.64	S
3	176	-2.268	-0.551	35.90	S
3	177	-2.162	-0.657	36.05	S
3	178	-2.014	-0.869	36.30	S
3	179	-1.908	-1.039	36.50	S
3	180	-1.823	-1.293	36.77	S
3	181	-1.696	-1.590	37.10	S
3	182	-1.611	-1.844	37.36	S
3	183	-1.442	-2.120	37.69	S
3	184	-1.336	-2.353	37.94	S
3	185	-1.336	-2.650	38.24	S
3	186	-1.336	-2.947	38.54	S
3	187	-1.357	-3.243	38.83	S
3	188	-1.569	-3.540	39.20	S
3	189	-1.675	-3.731	39.42	S
3	190	-1.760	-3.943	39.65	S
3	191	-1.823	-4.219	39.93	S
3	192	-1.844	-4.537	40.25	S
3	193	-1.950	-4.727	40.47	S
3	194	-2.035	-5.088	40.84	S
3	195	-2.035	-5.300	41.05	S
3	196	-2.035	-5.554	41.30	S
3	197	-2.035	-5.766	41.51	S
3	198	-2.035	-5.957	41.71	S
3	199	-2.035	-6.190	41.94	S
3	200	-2.014	-6.423	42.17	S
3	201	-1.908	-6.678	42.45	S
3	202	-1.781	-6.847	42.66	S
3	203	-1.590	-6.890	42.86	S
3	204	-1.505	-6.932	42.95	S
3	205	-1.187	-7.038	43.29	S
3	206	-0.869	-7.059	43.60	S
3	207	-0.594	-7.059	43.88	S
3	208	-0.318	-7.123	44.16	S
3	209	0.064	-7.186	44.55	S
3	210	0.276	-7.144	44.77	S
3	211	0.700	-7.102	45.19	S
3	212	0.975	-7.102	45.47	S
3	213	1.272	-7.038	45.77	S
3	214	1.717	-6.932	46.23	S
3	215	2.077	-6.784	46.62	S
3	216	2.374	-6.614	46.96	S
3	217	2.629	-6.550	47.22	S
3	218	2.989	-6.508	47.59	S
3	219	3.243	-6.423	47.85	S
3	220	3.498	-6.254	48.16	S
3	221	3.625	-6.148	48.32	S
3	222	4.134	-5.724	48.99	S
3	223	4.261	-5.660	49.13	S
3	224	4.537	-5.469	49.46	S
3	225	4.685	-5.363	49.65	S
3	226	4.876	-5.173	49.92	S
3	227	5.173	-4.855	50.35	S
3	228	5.384	-4.494	50.77	S
3	229	5.575	-4.282	51.05	S
3	230	5.872	-4.028	51.45	S
3	231	6.063	-3.795	51.75	S
3	232	6.169	-3.477	52.08	S
3	233	6.275	-3.265	52.32	S
3	234	6.423	-2.925	52.69	S
3	235	6.572	-2.607	53.04	S
3	236	6.678	-2.289	53.38	S
3	237	6.762	-1.993	53.68	S
3	238	6.932	-1.590	54.12	S
3	239	6.974	-1.208	54.51	S
3	240	6.974	-1.018	54.70	S
3	241	7.017	-0.763	54.95	S
3	242	7.038	-0.445	55.27	S
3	243	7.017	-0.085	55.63	S
3	244	6.932	0.382	56.11	S
3	245	6.932	0.721	56.45	S
3	246	6.911	1.060	56.79	S
3	247	6.911	1.357	57.08	S
3	248	6.826	1.654	57.39	S
3	249	6.699	1.993	57.75	S
3	250	6.572	2.332	58.12	S
3	251	6.466	2.671	58.47	S
3	252	6.275	3.031	58.88	S
3	253	6.105	3.498	59.38	S
3	254	5.999	3.710	59.61	S
3	255	5.893	3.901	59.83	S
3	256	5.702	4.134	60.13	S
3	257	5.533	4.346	60.40	S
3	258	5.342	4.537	60.67	S
3	259	5.045	4.855	61.11	S
3	260	4.770	5.130	61.50	S
3	261	4.579	5.279	61.74	S
3	262	4.367	5.448	62.01	S
3	263	4.113	5.681	62.36	S
3	264	3.901	5.830	62.62	S
3	265	3.752	5.936	62.80	S
3	266	3.498	6.105	63.10	S
3	267	3.286	6.148	63.32	S
3	268	3.053	6.232	63.57	S
3	269	2.841	6.338	63.80	S
3	270	2.480	6.529	64.21	S
3	271	2.226	6.699	64.52	S
3	272	2.035	6.720	64.71	S
3	273	1.908	6.741	64.84	S
3	274	1.802	6.762	64.95	S
3	275	1.611	6.868	65.17	S
3	276	1.442	6.890	65.34	S
3	277	1.208	6.911	65.57	S
3	278	0.975	6.953	65.81	S
3	279	0.721	6.974	66.06	S
3	280	0.551	6.974	66.23	S
3	281	0.382	6.996	66.40	S
3	282	0.233	6.996	66.55	S
3	283	0.021	6.974	66.76	S
3	284	-0.254	6.932	67.04	S
3	285	-0.424	6.868	67.22	S
3	286	-0.551	6.826	67.36	S
3	287	-0.721	6.762	67.54	S
3	288	-0.869	6.762	67.69	S
3	289	-1.018	6.762	67.84	S
3	290	-1.145	6.741	67.97	S
3	291	-1.505	6.720	68.33	S
3	292	-1.717	6.720	68.54	S
3	293	-1.929	6.720	68.75	S
3	294	-2.141	6.699	68.96	S
3	295	-2.268	6.720	69.09	S
3	296	-2.417	6.720	69.24	S
3	297	-2.650	6.678	69.48	S
3	298	-2.968	6.529	69.83	S
3	299	-3.265	6.360	70.17	S
4	0	0.901	-1.357	0.00	R
4	1	0.817	-1.421	0.11	R
4	2	0.817	-1.526	0.21	R
4	3	0.796	-1.505	0.24	R
4	4	0.753	-1.463	0.30	R
4	5	0.753	-1.421	0.34	R
4	6	0.859	-1.294	0.51	R
4	7	0.859	-1.168	0.63	R
4	8	0.880	-1.168	0.65	R
4	9	0.880	-1.252	0.74	R
4	10	0.838	-1.315	0.81	R
4	11	0.796	-1.315	0.86	R
4	12	0.753	-1.189	0.99	R
4	13	0.690	-1.126	1.08	R
4	14	0.606	-1.126	1.16	R
4	15	0.585	-1.231	1.27	R
4	16	0.585	-1.252	1.29	R
4	17	0.796	-1.252	1.50	R
4	18	0.985	-1.294	1.70	R
4	19	1.090	-1.421	1.86	R
4	20	1.111	-1.357	1.93	R
4	21	1.069	-1.231	2.06	R
4	22	1.048	-1.252	2.09	R
4	23	0.964	-1.526	2.38	R
4	24	0.964	-1.631	2.48	R
4	25	0.901	-1.463	2.66	R
4	26	0.775	-1.315	2.86	R
4	27	0.732	-1.442	2.99	R
4	28	0.859	-1.315	3.17	R
4	29	0.880	-1.126	3.36	R
4	30	0.922	-1.126	3.40	R
4	31	1.069	-1.084	3.55	R
4	32	1.196	-1.210	3.73	R
4	33	1.280	-1.336	3.88	R
4	34	1.343	-1.273	3.97	R
4	35	1.406	-1.231	4.05	R
4	36	1.448	-1.210	4.10	R
4	37	1.575	-1.294	4.25	R
4	38	1.680	-1.357	4.37	R
4	39	1.869	-1.505	4.61	R
4	40	2.143	-1.589	4.90	R
4	41	2.185	-1.652	4.97	R
4	42	2.227	-1.863	5.19	R
4	43	2.354	-1.947	5.34	R
4	44	2.648	-2.073	5.66	R
4	45	2.838	-2.179	5.88	R
4	46	3.091	-2.284	6.15	R
4	47	3.259	-2.431	6.37	R
4	48	3.427	-2.536	6.57	R
4	49	2.985	-2.389	7.04	R
4	50	2.964	-2.389	7.06	R
4	51	2.838	-2.305	7.21	R
4	52	2.564	-2.221	7.50	R
4	53	2.459	-2.010	7.73	G
4	54	2.354	-1.947	7.86	G
4	55	2.185	-1.694	8.16	G
4	56	2.101	-1.463	8.41	G
4	57	2.017	-1.336	8.56	G
4	58	1.933	-1.210	8.71	G
4	59	1.869	-1.021	8.91	G
4	60	1.785	-0.852	9.10	G
4	61	1.680	-0.620	9.35	G
4	62	1.638	-0.452	9.53	G
4	63	1.638	-0.284	9.70	G
4	64	1.659	-0.031	9.95	G
4	65	1.701	0.159	10.14	G
4	66	1.743	0.390	10.38	G
4	67	1.806	0.580	10.58	G
4	68	1.912	0.874	10.89	G
4	69	1.954	1.106	11.13	G
4	70	1.975	1.253	11.28	G
4	71	1.996	1.485	11.51	G
4	72	2.038	1.611	11.64	G
4	73	2.206	1.864	11.94	G
4	74	2.269	1.969	12.07	G
4	75	2.354	2.096	12.22	G
4	76	2.396	2.222	12.35	G
4	77	2.438	2.411	12.55	G
4	78	2.480	2.601	12.74	G
4	79	2.606	2.917	13.08	G
4	80	2.712	3.127	13.32	G
4	81	2.796	3.359	13.56	G
4	82	2.838	3.633	13.84	G
4	83	2.838	3.885	14.09	G
4	84	2.838	4.054	14.26	S
4	85	2.838	4.327	14.53	S
4	86	2.838	4.538	14.74	S
4	87	2.796	4.749	14.96	S
4	88	2.796	5.001	15.21	S
4	89	2.754	5.254	15.47	S
4	90	2.733	5.485	15.70	S
4	91	2.606	5.738	15.98	S
4	92	2.627	5.864	16.11	S
4	93	2.606	6.075	16.32	S
4	94	2.543	6.243	16.50	S
4	95	2.459	6.391	16.67	S
4	96	2.669	6.349	16.89	S
4	97	3.006	6.222	17.25	S
4	98	3.133	6.201	17.38	S
4	99	3.322	6.117	17.58	S
4	100	3.554	6.012	17.84	S
4	101	3.785	5.886	18.10	S
4	102	3.912	5.780	18.27	S
4	103	4.122	5.675	18.50	S
4	104	4.270	5.549	18.69	S
4	105	4.396	5.443	18.86	S
4	106	4.522	5.317	19.04	S
4	107	4.670	5.191	19.23	S
4	108	4.838	5.128	19.41	S
4	109	4.964	5.001	19.59	S
4	110	5.112	4.875	19.78	S
4	111	5.280	4.685	20.04	S
4	112	5.407	4.496	20.27	S
4	113	5.596	4.285	20.55	S
4	114	5.933	3.927	21.04	S
4	115	6.017	3.780	21.21	S
4	116	6.080	3.633	21.37	S
4	117	6.165	3.401	21.62	S
4	118	6.207	3.317	21.71	S
4	119	6.249	3.190	21.84	S
4	120	6.312	3.022	22.02	S
4	121	6.396	2.875	22.19	S
4	122	6.523	2.706	22.41	S
4	123	6.607	2.496	22.63	S
4	124	6.691	2.243	22.90	S
4	125	6.733	1.990	23.15	S
4	126	6.796	1.738	23.41	S
4	127	6.859	1.527	23.63	S
4	128	6.923	1.296	23.87	S
4	129	6.986	1.001	24.18	S
4	130	7.007	0.790	24.39	S
4	131	7.028	0.601	24.58	S
4	132	7.070	0.327	24.86	S
4	133	6.986	0.137	25.06	S
4	134	7.091	-0.010	25.24	S
4	135	7.091	-0.284	25.52	S
4	136	7.112	-0.494	25.73	S
4	137	7.112	-0.768	26.00	S
4	138	7.091	-1.042	26.28	S
4	139	7.007	-1.294	26.54	S
4	140	6.944	-1.505	26.76	S
4	141	6.881	-1.757	27.02	S
4	142	6.775	-1.884	27.19	S
4	143	6.628	-1.968	27.36	S
4	144	6.480	-2.094	27.55	S
4	145	6.354	-2.242	27.75	S
4	146	6.186	-2.368	27.96	S
4	147	6.080	-2.452	28.09	S
4	148	5.828	-2.621	28.40	S
4	149	5.617	-2.768	28.65	S
4	150	5.386	-2.937	28.94	S
4	151	5.259	-3.000	29.08	S
4	152	5.070	-3.168	29.33	S
4	153	4.901	-3.273	29.53	S
4	154	4.754	-3.442	29.76	S
4	155	4.564	-3.547	29.97	S
4	156	4.228	-3.610	30.32	S
4	157	3.975	-3.716	30.59	S
4	158	3.743	-3.842	30.85	S
4	159	3.533	-3.884	31.07	S
4	160	3.322	-3.947	31.29	S
4	161	3.048	-4.074	31.59	S
4	162	3.027	-4.221	31.74	S
4	163	2.859	-4.326	31.94	S
4	164	2.564	-4.347	32.23	S
4	165	2.417	-4.389	32.39	S
4	166	2.164	-4.453	32.65	S
4	167	1.975	-4.516	32.85	S
4	168	1.869	-4.579	32.97	S
4	169	1.638	-4.684	33.22	S
4	170	1.511	-4.705	33.35	S
4	171	1.238	-4.747	33.63	S
4	172	1.048	-4.789	33.82	S
4	173	0.880	-4.853	34.00	S
4	174	0.648	-4.916	34.24	S
4	175	0.374	-4.979	34.52	S
4	176	0.038	-5.084	34.88	S
4	177	-0.215	-5.168	35.14	S
4	178	-0.405	-5.210	35.34	S
4	179	-0.636	-5.274	35.58	S
4	180	-0.826	-5.316	35.77	S
4	181	-1.015	-5.400	35.98	S
4	182	-1.247	-5.442	36.21	S
4	183	-1.331	-5.568	36.36	S
4	184	-1.563	-5.716	36.64	S
4	185	-1.710	-5.884	36.86	S
4	186	-1.815	-6.032	37.04	S
4	187	-1.963	-6.179	37.25	S
4	188	-2.089	-6.284	37.42	S
4	189	-2.152	-6.347	37.51	S
4	190	-2.468	-6.369	37.82	S
4	191	-2.678	-6.432	38.04	S
4	192	-2.868	-6.474	38.24	S
4	193	-3.100	-6.495	38.47	S
4	194	-3.310	-6.432	38.69	S
4	195	-3.373	-6.432	38.75	S
4	196	-3.015	-6.537	39.13	S
4	197	-2.826	-6.726	39.39	S
4	198	-2.721	-6.790	39.52	S
4	199	-2.594	-6.832	39.65	S
4	200	-2.489	-6.874	39.76	S
4	201	-2.278	-6.937	39.98	S
4	202	-2.089	-6.979	40.18	S
4	203	-1.794	-7.063	40.48	S
4	204	-1.563	-7.127	40.72	S
4	205	-1.310	-7.148	40.98	S
4	206	-1.120	-7.169	41.17	S
4	207	-0.889	-7.232	41.41	S
4	208	-0.636	-7.295	41.67	S
4	209	-0.341	-7.400	41.98	S
4	210	-0.089	-7.400	42.23	S
4	211	0.122	-7.379	42.45	S
4	212	0.311	-7.316	42.65	S
4	213	0.480	-7.316	42.81	S
4	214	0.775	-7.316	43.11	S
4	215	0.922	-7.316	43.26	S
4	216	1.111	-7.253	43.46	S
4	217	1.343	-7.211	43.69	S
4	218	1.511	-7.127	43.88	S
4	219	1.701	-7.105	44.07	S
4	220	1.975	-7.042	44.35	S
4	221	2.101	-7.021	44.48	S
4	222	2.248	-6.916	44.66	S
4	223	2.459	-6.811	44.90	S
4	224	2.606	-6.726	45.07	S
4	225	2.691	-6.663	45.17	S
4	226	2.901	-6.621	45.39	S
4	227	3.154	-6.537	45.65	S
4	228	3.385	-6.411	45.92	S
4	229	3.575	-6.347	46.12	S
4	230	3.722	-6.242	46.30	S
4	231	3.891	-6.116	46.51	S
4	232	4.101	-5.968	46.76	S
4	233	4.291	-5.800	47.02	S
4	234	4.417	-5.695	47.18	S
4	235	4.628	-5.505	47.47	S
4	236	4.880	-5.316	47.78	S
4	237	5.091	-5.105	48.08	S
4	238	5.238	-4.937	48.30	S
4	239	5.407	-4.768	48.54	S
4	240	5.491	-4.663	48.68	S
4	241	5.596	-4.537	48.84	S
4	242	5.680	-4.347	49.05	S
4	243	5.722	-4.221	49.18	S
4	244	5.765	-4.095	49.31	S
4	245	5.891	-3.884	49.56	S
4	246	6.101	-3.589	49.92	S
4	247	6.228	-3.400	50.15	S
4	248	6.354	-3.210	50.38	S
4	249	6.459	-3.000	50.61	S
4	250	6.523	-2.768	50.85	S
4	251	6.586	-2.579	51.05	S
4	252	6.649	-2.242	51.39	S
4	253	6.733	-2.073	51.58	S
4	254	6.775	-1.863	51.80	S
4	255	6.859	-1.568	52.10	S
4	256	7.028	-1.252	52.46	S
4	257	7.028	-1.084	52.63	S
4	258	7.007	-0.915	52.80	S
4	259	7.070	-0.494	53.23	S
4	260	7.070	-0.241	53.48	S
4	261	7.007	0.011	53.74	S
4	262	7.007	0.264	53.99	S
4	263	7.028	0.390	54.12	S
4	264	7.049	0.664	54.39	S
4	265	7.028	0.938	54.67	S
4	266	6.986	1.106	54.84	S
4	267	6.944	1.359	55.10	S
4	268	6.838	1.611	55.37	S
4	269	6.775	1.822	55.59	S
4	270	6.670	2.117	55.91	S
4	271	6.607	2.327	56.13	S
4	272	6.523	2.517	56.33	S
4	273	6.396	2.769	56.62	S
4	274	6.270	3.001	56.88	S
4	275	6.123	3.275	57.19	S
4	276	6.144	3.485	57.40	S
4	277	5.954	3.612	57.63	S
4	278	5.828	3.780	57.84	S
4	279	5.659	3.948	58.08	S
4	280	5.575	4.096	58.25	S
4	281	5.491	4.243	58.42	S
4	282	5.365	4.433	58.65	S
4	283	5.238	4.559	58.82	S
4	284	5.133	4.643	58.96	S
4	285	4.986	4.791	59.17	S
4	286	4.838	4.959	59.39	S
4	287	4.712	5.085	59.57	S
4	288	4.543	5.275	59.82	S
4	289	4.291	5.485	60.15	S
4	290	4.143	5.612	60.35	S
4	291	3.954	5.759	60.59	S
4	292	3.828	5.843	60.74	S
4	293	3.575	5.991	61.03	S
4	294	3.427	6.033	61.18	S
4	295	3.280	6.096	61.34	S
4	296	3.175	6.159	61.47	S
4	297	3.112	6.159	61.53	S
4	298	3.048	6.201	61.61	S
4	299	2.943	6.286	61.74	S
5	0	-0.318	-0.656	0.00	R
5	1	-0.360	-0.614	0.06	R
5	2	-0.360	-0.614	0.06	R
5	3	-0.360	-0.593	0.08	R
5	4	-0.360	-0.593	0.08	R
5	5	-0.360	-0.593	0.08	R
5	6	-0.339	-0.614	0.11	R
5	7	-0.339	-0.614	0.11	R
5	8	-0.360	-0.572	0.16	R
5	9	-0.402	-0.635	0.23	R
5	10	-0.466	-0.741	0.36	R
5	11	-0.593	-0.741	0.49	R
5	12	-0.550	-0.804	0.56	R
5	13	-0.487	-0.741	0.65	R
5	14	-0.487	-0.635	0.76	R
5	15	-0.529	-0.529	0.87	R
5	16	-0.550	-0.508	0.90	R
5	17	-0.614	-0.762	1.16	R
5	18	-0.487	-0.804	1.30	R
5	19	-0.466	-0.720	1.38	R
5	20	-0.423	-0.656	1.46	R
5	21	-0.487	-0.677	1.53	R
5	22	-0.572	-0.635	1.62	R
5	23	-0.572	-0.487	1.77	R
5	24	-0.572	-0.381	1.88	R
5	25	-0.529	-0.296	1.97	R
5	26	-0.572	-0.254	2.03	R
5	27	-0.593	-0.233	2.06	R
5	28	-0.445	-0.254	2.21	R
5	29	-0.318	-0.191	2.35	R
5	30	-0.529	-0.445	2.68	R
5	31	-0.529	-0.466	2.70	R
5	32	-0.614	-0.423	2.80	R
5	33	-0.487	-0.487	2.94	R
5	34	-0.318	-0.593	3.14	R
5	35	-0.233	-0.360	3.39	R
5	36	-0.233	-0.296	3.45	R
5	37	-0.233	-0.191	3.56	R
5	38	-0.402	-0.233	3.73	R
5	39	-0.550	-0.212	3.88	R
5	40	-0.445	-0.191	3.99	R
5	41	-0.529	-0.169	4.08	R
5	42	-0.656	-0.296	4.26	R
5	43	-0.593	0.042	4.60	R
5	44	-0.614	0.212	4.77	R
5	45	-0.762	0.254	4.93	R
5	46	-0.931	0.275	5.10	R
5	47	-1.037	0.275	5.20	R
5	48	-1.207	0.360	5.39	R
5	49	-1.439	0.466	5.65	R
5	50	-1.312	0.360	5.81	R
5	51	-1.312	0.275	5.90	R
5	52	-1.545	0.275	6.13	R
5	53	-1.418	0.106	6.34	R
5	54	-1.270	-0.042	6.55	R
5	55	-1.101	-0.106	6.73	R
5	56	-1.037	-0.127	6.80	R
5	57	-0.910	-0.191	6.94	G
5	58	-0.720	-0.254	7.14	G
5	59	-0.508	-0.296	7.36	G
5	60	-0.360	-0.360	7.52	G
5	61	-0.064	-0.487	7.84	G
5	62	0.064	-0.508	7.97	G
5	63	0.318	-0.593	8.24	G
5	64	0.529	-0.656	8.46	G
5	65	0.614	-0.677	8.55	G
5	66	0.826	-0.720	8.76	G
5	67	0.699	-0.826	8.93	G
5	68	0.656	-0.762	9.00	G
5	69	0.508	-0.762	9.15	G
5	70	0.445	-0.783	9.22	G
5	71	0.508	-0.720	9.31	G
5	72	0.593	-0.572	9.48	G
5	73	0.614	-0.487	9.57	G
5	74	0.762	-0.360	9.76	G
5	75	0.868	-0.233	9.93	G
5	76	0.995	-0.085	10.12	G
5	77	0.614	-0.487	10.68	G
5	78	0.529	-0.508	10.76	G
5	79	0.381	-0.508	10.91	G
5	80	0.106	-0.487	11.19	G
5	81	-0.127	-0.445	11.42	G
5	82	-0.296	-0.360	11.61	G
5	83	-0.487	-0.318	11.81	G
5	84	-0.720	-0.212	12.06	G
5	85	-1.016	-0.085	12.39	G
5	86	-1.143	0.000	12.54	G
5	87	-1.312	0.106	12.74	G
5	88	-1.503	0.169	12.94	G
5	89	-1.609	0.169	13.05	G
5	90	-1.757	0.127	13.20	G
5	91	-1.969	0.106	13.41	G
5	92	-2.180	0.106	13.62	G
5	93	-2.350	0.064	13.80	G
5	94	-2.519	0.021	13.97	G
5	95	-2.625	0.021	14.08	G
5	96	-2.836	0.127	14.32	G
5	97	-3.069	0.148	14.55	G
5	98	-3.239	0.169	14.72	G
5	99	-3.387	0.191	14.87	G
5	100	-3.599	0.275	15.10	G
5	101	-3.789	0.339	15.30	G
5	102	-3.980	0.423	15.51	G
5	103	-4.234	0.529	15.78	G
5	104	-4.424	0.614	15.99	G
5	105	-4.572	0.614	16.14	G
5	106	-4.720	0.593	16.29	G
5	107	-4.911	0.593	16.48	G
5	108	-5.123	0.508	16.71	G
5	109	-5.334	0.445	16.93	G
5	110	-5.546	0.445	17.14	G
5	111	-5.779	0.339	17.40	G
5	112	-6.075	0.254	17.70	G
5	113	-6.266	0.254	17.89	G
5	114	-6.499	0.233	18.13	G
5	115	-6.689	0.085	18.37	G
5	116	-6.858	0.000	18.56	G
5	117	-6.943	-0.085	18.68	S
5	118	-7.028	-0.169	18.80	S
5	119	-7.134	-0.339	19.00	S
5	120	-7.134	-0.550	19.21	S
5	121	-7.112	-0.677	19.34	S
5	122	-7.028	-0.826	19.51	S
5	123	-7.007	-1.080	19.76	S
5	124	-6.880	-1.503	20.21	S
5	125	-6.985	-1.545	20.32	S
5	126	-6.858	-1.820	20.62	S
5	127	-6.837	-1.990	20.79	S
5	128	-6.837	-2.159	20.96	S
5	129	-6.753	-2.371	21.19	S
5	130	-6.668	-2.540	21.38	S
5	131	-6.626	-2.773	21.62	S
5	132	-6.499	-3.154	22.02	S
5	133	-6.393	-3.366	22.26	S
5	134	-6.245	-3.577	22.51	S
5	135	-6.075	-3.810	22.80	S
5	136	-5.906	-4.001	23.06	S
5	137	-5.800	-4.149	23.24	S
5	138	-5.631	-4.361	23.51	S
5	139	-5.525	-4.530	23.71	S
5	140	-5.313	-4.763	24.02	S
5	141	-5.123	-4.932	24.28	S
5	142	-4.932	-5.101	24.53	S
5	143	-4.763	-5.228	24.75	S
5	144	-4.572	-5.440	25.03	S
5	145	-4.403	-5.588	25.26	S
5	146	-4.255	-5.673	25.43	S
5	147	-4.107	-5.779	25.61	S
5	148	-3.980	-5.821	25.74	S
5	149	-3.810	-5.948	25.95	S
5	150	-3.620	-6.054	26.17	S
5	151	-3.175	-6.223	26.65	S
5	152	-3.027	-6.308	26.82	S
5	153	-3.027	-6.372	26.88	S
5	154	-2.964	-6.456	26.99	S
5	155	-2.942	-6.477	27.02	S
5	156	-3.006	-6.456	27.08	S
5	157	-2.964	-6.477	27.13	S
5	158	-2.879	-6.520	27.23	S
5	159	-2.413	-6.731	27.74	S
5	160	-2.074	-6.837	28.09	S
5	161	-1.693	-6.880	28.48	S
5	162	-1.524	-6.901	28.65	S
5	163	-1.249	-6.964	28.93	S
5	164	-1.058	-6.985	29.12	S
5	165	-0.889	-6.964	29.29	S
5	166	-0.783	-6.943	29.40	S
5	167	-0.635	-6.943	29.55	S
5	168	-0.593	-6.964	29.60	S
5	169	-0.423	-7.007	29.77	S
5	170	-0.339	-7.007	29.85	S
5	171	-0.085	-7.028	30.11	S
5	172	0.148	-7.049	30.34	S
5	173	0.381	-7.049	30.58	S
5	174	0.720	-7.070	30.92	S
5	175	1.016	-7.007	31.22	S
5	176	1.249	-6.922	31.47	S
5	177	1.376	-6.880	31.60	S
5	178	1.566	-6.816	31.80	S
5	179	1.842	-6.731	32.09	S
5	180	2.011	-6.689	32.26	S
5	181	2.159	-6.689	32.41	S
5	182	2.434	-6.668	32.69	S
5	183	1.715	-6.901	33.44	S
5	184	1.651	-6.858	33.52	S
5	185	1.503	-6.922	33.68	S
5	186	1.270	-7.007	33.93	S
5	187	1.080	-7.007	34.12	S
5	188	0.847	-7.028	34.35	S
5	189	0.550	-7.070	34.65	S
5	190	0.360	-7.091	34.84	S
5	191	0.106	-7.091	35.10	S
5	192	-0.191	-7.091	35.40	S
5	193	-0.423	-7.091	35.63	S
5	194	-0.699	-7.070	35.90	S
5	195	-0.847	-7.070	36.05	S
5	196	-1.037	-7.049	36.24	S
5	197	-1.312	-6.985	36.53	S
5	198	-1.482	-6.943	36.70	S
5	199	-1.651	-6.880	36.88	S
5	200	-1.863	-6.774	37.12	S
5	201	-2.117	-6.710	37.38	S
5	202	-2.307	-6.604	37.60	S
5	203	-2.667	-6.520	37.97	S
5	204	-2.879	-6.414	38.20	S
5	205	-3.091	-6.287	38.45	S
5	206	-3.196	-6.245	38.57	S
5	207	-3.366	-6.223	38.74	S
5	208	-3.472	-6.139	38.87	S
5	209	-3.620	-6.075	39.03	S
5	210	-3.662	-6.033	39.09	S
5	211	-3.810	-5.948	39.26	S
5	212	-3.958	-5.842	39.45	S
5	213	-4.361	-5.588	39.92	S
5	214	-4.466	-5.504	40.06	S
5	215	-4.678	-5.334	40.33	S
5	216	-4.805	-5.228	40.49	S
5	217	-4.911	-5.165	40.62	S
5	218	-5.038	-5.038	40.80	S
5	219	-5.313	-4.720	41.22	S
5	220	-5.631	-4.403	41.67	S
5	221	-5.631	-4.361	41.71	S
5	222	-5.736	-4.297	41.83	S
5	223	-5.800	-4.212	41.94	S
5	224	-5.927	-4.043	42.15	S
5	225	-6.075	-3.853	42.39	S
5	226	-6.223	-3.641	42.65	S
5	227	-6.393	-3.387	42.95	S
5	228	-6.541	-3.112	43.27	S
5	229	-6.647	-2.858	43.54	S
5	230	-6.753	-2.604	43.82	S
5	231	-6.774	-2.455	43.97	S
5	232	-6.858	-2.180	44.25	S
5	233	-6.943	-1.969	44.48	S
5	234	-7.007	-1.736	44.72	S
5	235	-7.007	-1.545	44.91	S
5	236	-7.070	-1.312	45.16	S
5	237	-7.112	-1.164	45.31	S
5	238	-7.155	-0.889	45.59	S
5	239	-7.155	-0.677	45.80	S
5	240	-7.218	-0.381	46.10	S
5	241	-7.239	-0.169	46.32	S
5	242	-7.282	0.042	46.53	S
5	243	-7.197	0.339	46.84	S
5	244	-7.197	0.614	47.11	S
5	245	-7.134	0.910	47.42	S
5	246	-7.134	1.228	47.74	S
5	247	-7.049	1.461	47.98	S
5	248	-7.028	1.715	48.24	S
5	249	-7.007	1.905	48.43	S
5	250	-6.964	2.074	48.60	S
5	251	-6.922	2.307	48.84	S
5	252	-6.795	2.582	49.14	S
5	253	-6.731	2.731	49.30	S
5	254	-6.689	2.921	49.50	S
5	255	-6.562	3.091	49.71	S
5	256	-6.477	3.323	49.96	S
5	257	-6.393	3.493	50.15	S
5	258	-6.329	3.641	50.31	S
5	259	-6.202	3.789	50.51	S
5	260	-6.139	3.895	50.63	S
5	261	-6.054	3.958	50.73	S
5	262	-6.012	4.001	50.79	S
5	263	-5.906	4.128	50.96	S
5	264	-5.821	4.318	51.17	S
5	265	-5.758	4.424	51.29	S
5	266	-5.609	4.657	51.57	S
5	267	-5.440	4.911	51.87	S
5	268	-5.080	5.228	52.35	S
5	269	-5.017	5.355	52.49	S
5	270	-4.890	5.482	52.67	S
5	271	-4.699	5.652	52.93	S
5	272	-4.488	5.800	53.19	S
5	273	-4.339	5.948	53.40	S
5	274	-4.191	6.075	53.59	S
5	275	-3.980	6.202	53.84	S
5	276	-3.853	6.266	53.98	S
5	277	-3.683	6.350	54.17	S
5	278	-3.429	6.477	54.45	S
5	279	-3.218	6.626	54.71	S
5	280	-3.048	6.689	54.89	S
5	281	-2.794	6.795	55.17	S
5	282	-2.604	6.858	55.37	S
5	283	-2.434	6.964	55.57	S
5	284	-2.096	7.070	55.92	S
5	285	-1.884	7.091	56.14	S
5	286	-1.693	7.155	56.34	S
5	287	-1.545	7.239	56.51	S
5	288	-1.270	7.261	56.78	S
5	289	-0.995	7.261	57.06	S
5	290	-0.762	7.282	57.29	S
5	291	-0.466	7.324	57.59	S
5	292	-0.275	7.324	57.78	S
5	293	-0.064	7.345	58.00	S
5	294	0.169	7.324	58.23	S
5	295	0.423	7.282	58.49	S
5	296	0.572	7.261	58.64	S
5	297	1.101	7.218	59.17	S
5	298	1.376	7.239	59.44	S
5	299	1.566	7.218	59.64	S
6	0	-4.195	-5.263	0.00	R
6	1	-4.238	-5.157	0.11	R
6	2	-4.131	-5.072	0.25	R
6	3	-4.110	-5.072	0.27	R
6	4	-4.068	-5.051	0.32	R
6	5	-3.812	-5.008	0.58	R
6	6	-3.557	-4.987	0.84	R
6	7	-3.408	-4.880	1.02	R
6	8	-3.727	-5.008	1.36	R
6	9	-3.982	-4.816	1.68	R
6	10	-3.919	-4.667	1.84	R
6	11	-3.727	-4.518	2.09	S
6	12	-3.599	-4.199	2.43	S
6	13	-3.450	-3.965	2.71	S
6	14	-3.259	-3.816	2.95	S
6	15	-3.088	-3.646	3.19	S
6	16	-2.918	-3.433	3.46	S
6	17	-2.769	-3.177	3.76	S
6	18	-2.663	-2.964	4.00	S
6	19	-2.514	-2.794	4.22	S
6	20	-2.343	-2.666	4.44	S
6	21	-2.067	-2.432	4.80	S
6	22	-1.790	-2.219	5.15	S
6	23	-1.641	-2.113	5.33	S
6	24	-1.386	-2.070	5.59	S
6	25	-1.130	-2.092	5.85	S
6	26	-0.917	-2.092	6.06	S
6	27	-0.683	-2.028	6.30	S
6	28	-0.449	-2.028	6.54	S
6	29	-0.044	-2.007	6.94	S
6	30	0.147	-1.985	7.13	S
6	31	0.403	-2.092	7.41	S
6	32	0.637	-2.113	7.65	S
6	33	0.892	-2.241	7.93	S
6	34	1.041	-2.305	8.09	S
6	35	1.148	-2.496	8.31	S
6	36	1.169	-2.709	8.53	S
6	37	1.169	-2.901	8.72	S
6	38	1.020	-3.177	9.03	S
6	39	0.850	-3.433	9.34	S
6	40	0.722	-3.731	9.66	S
6	41	0.615	-4.029	9.98	S
6	42	0.424	-4.178	10.22	S
6	43	0.105	-4.178	10.54	S
6	44	-0.066	-4.178	10.71	S
6	45	-0.215	-4.199	10.86	S
6	46	-0.470	-4.391	11.18	S
6	47	-0.640	-4.561	11.42	S
6	48	-0.896	-4.646	11.69	S
6	49	-1.087	-4.731	11.90	S
6	50	-1.236	-4.838	12.09	S
6	51	-1.407	-5.029	12.34	S
6	52	-1.662	-5.306	12.72	S
6	53	-1.854	-5.391	12.93	S
6	54	-2.152	-5.412	13.23	S
6	55	-2.407	-5.412	13.48	S
6	56	-2.769	-5.455	13.85	S
6	57	-3.067	-5.519	14.15	S
6	58	-3.344	-5.519	14.43	S
6	59	-3.578	-5.476	14.67	S
6	60	-3.748	-5.540	14.85	S
6	61	-3.961	-5.647	15.09	S
6	62	-4.195	-5.668	15.32	S
6	63	-4.408	-5.647	15.53	S
6	64	-4.600	-5.498	15.78	S
6	65	-4.770	-5.370	15.99	S
6	66	-4.983	-5.221	16.25	S
6	67	-5.132	-5.051	16.48	S
6	68	-5.281	-4.859	16.72	S
6	69	-5.451	-4.667	16.98	S
6	70	-5.579	-4.497	17.19	S
6	71	-5.728	-4.284	17.45	S
6	72	-5.898	-4.029	17.76	S
6	73	-6.005	-3.837	17.97	S
6	74	-6.196	-3.539	18.33	S
6	75	-6.366	-3.262	18.65	S
6	76	-6.515	-2.986	18.97	S
6	77	-6.537	-2.879	19.08	S
6	78	-6.579	-2.603	19.36	S
6	79	-6.601	-2.326	19.63	S
6	80	-6.643	-2.113	19.85	S
6	81	-6.686	-1.730	20.24	S
6	82	-6.622	-1.432	20.54	S
6	83	-6.537	-1.176	20.81	S
6	84	-6.345	-0.921	21.13	S
6	85	-6.175	-0.729	21.39	S
6	86	-5.877	-0.580	21.72	S
6	87	-5.643	-0.474	21.98	S
6	88	-5.387	-0.410	22.24	S
6	89	-5.111	-0.368	22.52	S
6	90	-4.834	-0.240	22.82	S
6	91	-4.451	-0.325	23.22	S
6	92	-4.238	-0.304	23.43	S
6	93	-4.004	-0.240	23.67	S
6	94	-3.706	-0.304	23.98	S
6	95	-3.450	-0.325	24.23	S
6	96	-3.216	-0.368	24.47	S
6	97	-2.918	-0.453	24.78	S
6	98	-2.705	-0.602	25.04	S
6	99	-2.514	-0.815	25.33	S
6	100	-2.322	-1.049	25.63	S
6	101	-2.237	-1.389	25.98	S
6	102	-2.237	-1.751	26.34	S
6	103	-2.407	-2.070	26.71	S
6	104	-2.556	-2.262	26.95	S
6	105	-2.705	-2.517	27.24	S
6	106	-2.748	-2.794	27.52	S
6	107	-2.727	-3.028	27.76	S
6	108	-2.769	-3.433	28.17	S
6	109	-2.812	-3.773	28.51	S
6	110	-2.812	-3.922	28.66	S
6	111	-2.854	-4.157	28.90	S
6	112	-2.897	-4.497	29.24	S
6	113	-2.961	-4.859	29.61	S
6	114	-3.195	-5.178	30.00	S
6	115	-3.323	-5.434	30.29	S
6	116	-3.493	-5.625	30.55	S
6	117	-3.557	-5.796	30.73	S
6	118	-3.599	-5.945	30.88	S
6	119	-3.706	-6.051	31.03	S
6	120	-3.599	-6.157	31.18	S
6	121	-3.514	-6.264	31.32	S
6	122	-3.301	-6.392	31.57	S
6	123	-3.088	-6.519	31.82	S
6	124	-2.897	-6.604	32.03	S
6	125	-2.727	-6.626	32.20	S
6	126	-2.407	-6.711	32.53	S
6	127	-2.131	-6.796	32.82	S
6	128	-1.896	-6.860	33.06	S
6	129	-1.577	-6.966	33.40	S
6	130	-1.087	-7.073	33.90	S
6	131	-0.875	-7.094	34.11	S
6	132	-0.534	-7.115	34.45	S
6	133	-0.193	-7.115	34.79	S
6	134	0.190	-7.073	35.18	S
6	135	0.488	-7.115	35.48	S
6	136	0.743	-7.137	35.74	S
6	137	0.935	-7.115	35.93	S
6	138	1.382	-7.073	36.38	S
6	139	1.765	-6.945	36.78	S
6	140	2.169	-6.817	37.21	S
6	141	2.425	-6.732	37.47	S
6	142	2.680	-6.604	37.76	S
6	143	2.872	-6.477	37.99	S
6	144	3.106	-6.370	38.25	S
6	145	3.319	-6.200	38.52	S
6	146	3.617	-6.094	38.84	S
6	147	3.787	-6.030	39.02	S
6	148	4.149	-5.817	39.44	S
6	149	4.383	-5.710	39.70	S
6	150	4.575	-5.498	39.98	S
6	151	4.745	-5.285	40.25	S
6	152	4.809	-5.157	40.40	S
6	153	4.937	-4.987	40.61	S
6	154	5.128	-4.753	40.91	S
6	155	5.277	-4.604	41.12	S
6	156	5.426	-4.433	41.35	S
6	157	5.639	-4.178	41.68	S
6	158	5.852	-3.922	42.02	S
6	159	6.001	-3.752	42.24	S
6	160	6.107	-3.603	42.42	S
6	161	6.384	-3.199	42.91	S
6	162	6.448	-3.007	43.12	S
6	163	6.533	-2.688	43.45	S
6	164	6.597	-2.368	43.77	S
6	165	6.661	-2.007	44.14	S
6	166	6.788	-1.687	44.48	S
6	167	6.852	-1.496	44.69	S
6	168	6.937	-1.198	45.00	S
6	169	6.959	-1.049	45.15	S
6	170	7.023	-0.815	45.39	S
6	171	7.044	-0.559	45.65	S
6	172	7.086	-0.325	45.88	S
6	173	7.108	-0.133	46.08	S
6	174	7.150	0.079	46.29	S
6	175	7.150	0.505	46.72	S
6	176	7.108	0.761	46.98	S
6	177	7.044	1.101	47.32	S
6	178	7.044	1.272	47.49	S
6	179	7.044	1.591	47.81	S
6	180	7.001	1.825	48.05	S
6	181	6.895	2.102	48.35	S
6	182	6.831	2.272	48.53	S
6	183	6.746	2.464	48.74	S
6	184	6.597	2.698	49.02	S
6	185	6.363	2.996	49.40	S
6	186	6.256	3.209	49.63	S
6	187	6.086	3.485	49.96	S
6	188	6.001	3.677	50.17	S
6	189	5.767	4.060	50.62	S
6	190	5.533	4.401	51.03	S
6	191	5.086	4.699	51.57	S
6	192	4.894	4.911	51.85	S
6	193	4.745	4.997	52.03	S
6	194	4.575	5.124	52.24	S
6	195	4.447	5.209	52.39	S
6	196	4.149	5.444	52.77	S
6	197	3.979	5.550	52.97	S
6	198	3.723	5.678	53.26	S
6	199	3.383	5.784	53.62	S
6	200	3.212	5.805	53.79	S
6	201	2.936	5.848	54.07	S
6	202	2.829	5.848	54.17	S
6	203	2.659	5.954	54.37	S
6	204	2.467	6.167	54.66	S
6	205	2.233	6.338	54.95	S
6	206	2.042	6.487	55.19	S
6	207	1.446	6.763	55.85	S
6	208	1.339	6.870	56.00	S
6	209	1.105	6.934	56.24	S
6	210	0.828	6.934	56.52	S
6	211	0.573	7.019	56.79	S
6	212	0.339	7.061	57.03	S
6	213	0.168	7.168	57.23	S
6	214	0.083	7.232	57.33	S
6	215	-0.130	7.317	57.56	S
6	216	-0.385	7.317	57.82	S
6	217	-0.534	7.253	57.98	S
6	218	-0.896	7.253	58.34	S
6	219	-1.151	7.189	58.61	S
6	220	-1.386	7.125	58.85	S
6	221	-1.556	7.083	59.02	S
6	222	-2.109	6.912	59.60	S
6	223	-2.109	6.827	59.69	S
6	224	-2.343	6.763	59.93	S
6	225	-2.535	6.678	60.14	S
6	226	-2.876	6.550	60.50	S
6	227	-3.152	6.401	60.82	S
6	228	-3.386	6.338	61.06	S
6	229	-3.642	6.167	61.37	S
6	230	-3.770	6.103	61.51	S
6	231	-3.940	6.018	61.70	S
6	232	-4.110	5.784	61.99	S
6	233	-4.238	5.656	62.17	S
6	234	-4.600	5.401	62.61	S
6	235	-4.898	5.124	63.02	S
6	236	-5.047	5.018	63.20	S
6	237	-5.430	4.762	63.67	S
6	238	-5.643	4.571	63.95	S
6	239	-5.834	4.422	64.19	S
6	240	-5.834	4.379	64.24	S
6	241	-5.834	4.315	64.30	S
6	242	-5.856	4.294	64.33	S
6	243	-5.792	4.401	64.45	S
6	244	-5.749	4.443	64.51	S
6	245	-5.770	4.401	64.56	S
6	246	-5.856	4.315	64.68	S
6	247	-6.047	4.060	65.00	S
6	248	-6.111	3.932	65.15	S
6	249	-6.217	3.762	65.35	S
6	250	-6.388	3.528	65.64	S
6	251	-6.430	3.358	65.81	S
6	252	-6.537	3.187	66.01	S
6	253	-6.622	2.889	66.32	S
6	254	-6.686	2.719	66.50	S
6	255	-6.686	2.378	66.84	S
6	256	-6.707	2.144	67.08	S
6	257	-6.750	1.846	67.38	S
6	258	-6.792	1.655	67.58	S
6	259	-7.005	1.399	67.91	S
6	260	-7.005	1.144	68.16	S
6	261	-7.069	0.910	68.41	S
6	262	-7.197	0.569	68.77	S
6	263	-7.261	0.356	68.99	S
6	264	-7.069	-0.133	69.52	S
6	265	-7.069	-0.261	69.65	S
6	266	-7.069	-0.410	69.80	S
6	267	-7.069	-0.708	70.09	S
6	268	-7.048	-1.027	70.41	S
6	269	-6.941	-1.432	70.83	S
6	270	-6.920	-1.602	71.00	S
6	271	-6.835	-1.921	71.33	S
6	272	-6.814	-2.134	71.55	S
6	273	-6.728	-2.326	71.76	S
6	274	-6.622	-2.560	72.01	S
6	275	-6.494	-2.901	72.38	S
6	276	-6.430	-3.071	72.56	S
6	277	-6.239	-3.348	72.90	S
6	278	-6.154	-3.560	73.13	S
6	279	-5.983	-3.752	73.38	S
6	280	-5.728	-4.050	73.77	S
6	281	-5.409	-4.476	74.31	S
6	282	-5.025	-5.008	74.96	S
6	283	-4.983	-5.051	75.02	S
6	284	-4.855	-5.178	75.20	S
6	285	-4.685	-5.285	75.40	S
6	286	-4.536	-5.412	75.60	S
6	287	-4.366	-5.519	75.80	S
6	288	-4.217	-5.604	75.97	S
6	289	-3.982	-5.774	76.26	S
6	290	-3.791	-5.881	76.48	S
6	291	-3.578	-6.008	76.73	S
6	292	-3.408	-6.115	76.93	S
6	293	-3.195	-6.306	77.22	S
6	294	-2.939	-6.434	77.50	S
6	295	-2.684	-6.541	77.78	S
6	296	-2.450	-6.626	78.03	S
6	297	-2.194	-6.690	78.29	S
6	298	-2.003	-6.753	78.49	S
6	299	-1.705	-6.860	78.81	S
7	0	-0.149	-3.734	0.00	R
7	1	-0.212	-3.755	0.07	R
7	2	-0.234	-3.712	0.11	R
7	3	-0.255	-3.734	0.14	R
7	4	-0.212	-3.755	0.19	R
7	5	-0.191	-3.797	0.24	R
7	6	-0.191	-3.840	0.28	R
7	7	-0.191	-3.818	0.30	R
7	8	-0.318	-3.734	0.46	R
7	9	-0.340	-3.776	0.50	R
7	10	-0.340	-3.818	0.55	R
7	11	-0.297	-3.755	0.62	R
7	12	-0.297	-3.797	0.66	R
7	13	-0.318	-3.946	0.81	R
7	14	-0.276	-3.988	0.87	R
7	15	-0.276	-3.903	0.96	R
7	16	-0.318	-3.882	1.01	R
7	17	-0.382	-3.946	1.10	R
7	18	-0.424	-3.988	1.16	R
7	19	-0.467	-3.967	1.20	R
7	20	-0.488	-3.988	1.23	R
7	21	-0.488	-4.052	1.30	R
7	22	-0.424	-3.988	1.39	R
7	23	-0.382	-3.967	1.43	R
7	24	-0.340	-3.924	1.49	R
7	25	-0.403	-3.882	1.57	R
7	26	-0.424	-3.818	1.64	R
7	27	-0.361	-3.903	1.74	R
7	28	-0.403	-4.052	1.90	R
7	29	-0.509	-3.903	2.08	R
7	30	-0.552	-3.755	2.24	R
7	31	-0.552	-3.585	2.40	R
7	32	-0.552	-3.543	2.45	R
7	33	-0.615	-3.691	2.61	R
7	34	-0.700	-3.840	2.78	R
7	35	-0.615	-3.924	2.90	R
7	36	-0.573	-3.840	2.99	R
7	37	-0.552	-3.776	3.06	R
7	38	-0.530	-3.691	3.15	R
7	39	-0.509	-3.585	3.26	R
7	40	-0.573	-3.437	3.42	R
7	41	-0.573	-3.437	3.42	R
7	42	-0.573	-3.458	3.44	R
7	43	-0.594	-3.458	3.46	R
7	44	-0.361	-3.416	3.70	R
7	45	-0.276	-3.267	3.87	R
7	46	-0.191	-3.076	4.08	R
7	47	-0.106	-2.949	4.23	R
7	48	-0.022	-2.843	4.37	R
7	49	0.106	-2.695	4.56	R
7	50	0.296	-2.546	4.80	R
7	51	0.360	-2.419	4.95	R
7	52	0.508	-2.292	5.14	R
7	53	0.190	-2.589	5.58	R
7	54	0.042	-2.589	5.72	R
7	55	-0.149	-2.631	5.92	R
7	56	-0.255	-2.631	6.03	R
7	57	-0.509	-2.568	6.29	G
7	58	-0.573	-2.419	6.45	G
7	59	-0.700	-2.207	6.70	G
7	60	-0.827	-2.016	6.93	G
7	61	-0.870	-1.826	7.12	G
7	62	-0.848	-1.635	7.31	G
7	63	-0.806	-1.486	7.47	G
7	64	-0.806	-1.274	7.68	G
7	65	-0.806	-1.126	7.83	G
7	66	-0.679	-0.978	8.02	G
7	67	-0.424	-0.660	8.43	G
7	68	-0.340	-0.448	8.66	G
7	69	-0.191	-0.320	8.85	G
7	70	-0.043	-0.172	9.06	G
7	71	0.042	-0.002	9.25	G
7	72	0.148	0.125	9.42	G
7	73	0.212	0.252	9.56	G
7	74	0.233	0.316	9.63	G
7	75	-0.212	-0.342	10.42	G
7	76	-0.128	-0.426	10.54	G
7	77	-0.085	-0.532	10.66	G
7	78	0.000	-0.681	10.83	G
7	79	0.169	-0.978	11.17	G
7	80	0.296	-1.147	11.38	G
7	81	0.445	-1.296	11.59	G
7	82	0.530	-1.359	11.70	G
7	83	0.678	-1.465	11.88	G
7	84	0.148	-1.168	12.49	G
7	85	0.148	-1.168	12.49	G
7	86	-0.043	-1.126	12.68	G
7	87	-0.191	-0.956	12.91	G
7	88	-0.149	-0.766	13.10	G
7	89	-0.106	-0.575	13.30	G
7	90	0.021	-0.151	13.74	G
7	91	0.063	0.061	13.96	G
7	92	0.084	0.146	14.05	G
7	93	0.148	0.273	14.19	G
7	94	0.212	0.422	14.35	G
7	95	0.296	0.612	14.56	G
7	96	0.360	0.761	14.72	G
7	97	0.424	0.952	14.92	G
7	98	0.508	1.185	15.17	G
7	99	0.551	1.503	15.49	G
7	100	0.593	1.609	15.60	G
7	101	0.636	1.800	15.80	G
7	102	0.742	1.990	16.02	G
7	103	0.848	2.181	16.24	G
7	104	0.932	2.330	16.41	G
7	105	0.954	2.542	16.62	G
7	106	0.657	1.884	17.34	G
7	107	0.614	1.863	17.39	G
7	108	0.530	1.800	17.49	G
7	109	0.339	1.778	17.69	G
7	110	0.212	1.821	17.82	G
7	111	-0.043	1.863	18.08	G
7	112	-0.297	1.927	18.34	G
7	113	-0.530	1.990	18.58	G
7	114	-0.721	2.075	18.79	G
7	115	-0.976	2.266	19.11	G
7	116	-1.145	2.287	19.28	G
7	117	-1.315	2.351	19.46	G
7	118	-1.421	2.393	19.57	G
7	119	-1.590	2.457	19.76	G
7	120	-1.802	2.457	19.97	G
7	121	-2.057	2.436	20.22	G
7	122	-2.163	2.436	20.33	G
7	123	-2.566	2.478	20.73	S
7	124	-2.629	2.436	20.81	S
7	125	-2.799	2.330	21.01	S
7	126	-3.011	2.308	21.22	S
7	127	-3.180	2.245	21.40	S
7	128	-3.371	2.160	21.61	S
7	129	-3.541	2.139	21.78	S
7	130	-3.901	2.075	22.15	S
7	131	-4.071	2.075	22.32	S
7	132	-4.368	2.118	22.62	S
7	133	-4.537	2.245	22.83	S
7	134	-4.707	2.308	23.01	S
7	135	-4.855	2.372	23.17	S
7	136	-5.300	2.499	23.64	S
7	137	-5.300	2.520	23.66	S
7	138	-5.428	2.626	23.82	S
7	139	-5.618	2.775	24.07	S
7	140	-5.767	2.944	24.29	S
7	141	-5.894	3.093	24.49	S
7	142	-5.958	3.156	24.58	S
7	143	-6.021	3.220	24.67	S
7	144	-6.064	3.368	24.82	S
7	145	-6.064	3.538	24.99	S
7	146	-6.064	3.665	25.12	S
7	147	-6.021	3.771	25.23	S
7	148	-6.042	3.771	25.25	S
7	149	-5.979	3.877	25.38	S
7	150	-5.958	4.004	25.51	S
7	151	-5.852	4.174	25.71	S
7	152	-5.767	4.301	25.86	S
7	153	-5.640	4.428	26.04	S
7	154	-5.534	4.534	26.19	S
7	155	-5.385	4.704	26.41	S
7	156	-5.194	4.937	26.72	S
7	157	-5.131	5.022	26.82	S
7	158	-5.004	5.192	27.03	S
7	159	-4.834	5.340	27.26	S
7	160	-4.707	5.467	27.44	S
7	161	-4.474	5.679	27.75	S
7	162	-4.325	5.785	27.94	S
7	163	-3.838	6.061	28.50	S
7	164	-3.732	6.167	28.65	S
7	165	-3.626	6.273	28.80	S
7	166	-3.371	6.252	29.05	S
7	167	-3.117	6.506	29.41	S
7	168	-2.884	6.633	29.68	S
7	169	-2.523	6.782	30.07	S
7	170	-2.311	6.845	30.29	S
7	171	-2.057	6.972	30.57	S
7	172	-1.781	7.100	30.88	S
7	173	-1.357	7.184	31.31	S
7	174	-1.103	7.184	31.56	S
7	175	-0.827	7.184	31.84	S
7	176	-0.615	7.227	32.05	S
7	177	-0.467	7.269	32.21	S
7	178	-0.361	7.290	32.32	S
7	179	-0.085	7.333	32.60	S
7	180	0.212	7.333	32.89	S
7	181	0.487	7.290	33.17	S
7	182	0.848	7.227	33.54	S
7	183	1.038	7.184	33.73	S
7	184	1.187	7.184	33.88	S
7	185	1.229	7.142	33.94	S
7	186	1.484	7.100	34.20	S
7	187	1.611	7.100	34.33	S
7	188	1.823	6.972	34.57	S
7	189	2.141	6.824	34.92	S
7	190	2.395	6.718	35.20	S
7	191	2.586	6.676	35.40	S
7	192	2.734	6.548	35.59	S
7	193	2.904	6.336	35.86	S
7	194	3.010	6.124	36.10	S
7	195	3.031	5.934	36.29	S
7	196	2.968	5.700	36.53	S
7	197	2.904	5.488	36.75	S
7	198	2.756	5.276	37.01	S
[truncated: 1,601 more rows]
