# Supplementary material for: Planarian RNAi knockdown: feeding once might just be enough
Source: Front Neurosci. 2025 Apr 30;19:1546196. doi: 10.3389/fnins.2025.1546196 (PMC12075233; doi:10.3389/fnins.2025.1546196)
Supplement: Supplementary file 1 [file Data_Sheet_1.ZIP › code and data/RNAi/RNAi TRPA1 + AITC50 + 2 weeks.csv]

n	x	y	L	t	behavior
1	0.075	1.478	0.00	0	G
1	0.075	1.478	0.00	1	G
1	0.033	1.626	0.15	2	G
1	-0.115	1.626	0.30	3	G
1	-0.263	1.647	0.45	4	G
1	-0.369	1.647	0.56	5	G
1	-0.538	1.647	0.73	6	G
1	-0.750	1.499	0.98	7	G
1	-0.961	1.436	1.21	8	G
1	-1.173	1.330	1.44	9	G
1	-1.447	1.140	1.78	10	G
1	-1.617	0.992	2.00	11	G
1	-1.701	0.886	2.14	12	G
1	-1.870	0.759	2.35	13	G
1	-2.082	0.548	2.65	14	G
1	-2.209	0.442	2.81	15	G
1	-2.335	0.379	2.95	16	G
1	-2.505	0.273	3.15	17	G
1	-2.653	0.231	3.31	18	G
1	-2.843	0.104	3.54	19	G
1	-2.970	0.040	3.68	20	G
1	-3.202	-0.023	3.92	21	G
1	-3.350	-0.129	4.10	22	G
1	-3.562	-0.171	4.32	23	G
1	-3.731	-0.171	4.49	24	G
1	-3.921	-0.023	4.73	25	G
1	-4.048	0.019	4.86	26	G
1	-4.260	0.019	5.07	27	G
1	-4.450	-0.065	5.28	28	G
1	-4.661	-0.129	5.50	29	G
1	-4.873	-0.192	5.72	30	G
1	-5.063	-0.298	5.94	31	G
1	-5.211	-0.425	6.13	32	G
1	-5.401	-0.488	6.33	33	G
1	-5.592	-0.552	6.53	34	G
1	-5.718	-0.636	6.69	35	G
1	-5.866	-0.827	6.93	36	G
1	-5.951	-1.059	7.18	37	G
1	-6.014	-1.249	7.38	38	G
1	-5.993	-1.440	7.57	39	G
1	-5.866	-1.693	7.85	40	G
1	-5.740	-1.863	8.06	41	G
1	-5.655	-2.011	8.23	42	G
1	-5.528	-2.201	8.46	43	G
1	-5.380	-2.370	8.69	44	G
1	-5.169	-2.687	9.07	45	G
1	-5.084	-2.920	9.32	46	G
1	-5.084	-3.026	9.42	47	G
1	-5.084	-3.089	9.48	48	G
1	-4.978	-3.237	9.67	49	G
1	-4.767	-3.406	9.94	50	G
1	-4.556	-3.554	10.20	51	G
1	-4.746	-3.512	10.39	52	R
1	-4.746	-3.660	10.54	53	R
1	-4.682	-3.723	10.63	54	R
1	-4.661	-3.723	10.65	55	R
1	-4.577	-3.787	10.75	56	R
1	-4.556	-3.829	10.80	57	R
1	-4.788	-3.871	11.04	58	R
1	-4.894	-3.935	11.16	59	R
1	-5.021	-3.935	11.29	60	R
1	-5.211	-3.639	11.64	61	R
1	-5.042	-3.322	12.00	62	R
1	-4.852	-3.322	12.19	63	R
1	-4.725	-3.322	12.32	64	R
1	-4.577	-3.237	12.49	65	R
1	-4.534	-3.089	12.64	66	G
1	-4.513	-2.983	12.75	67	G
1	-4.513	-2.793	12.94	68	G
1	-4.513	-2.603	13.13	69	G
1	-4.619	-2.434	13.33	70	G
1	-4.809	-2.328	13.55	71	G
1	-4.915	-2.286	13.66	72	G
1	-5.105	-2.286	13.85	73	G
1	-5.274	-2.412	14.06	74	G
1	-5.401	-2.539	14.24	75	G
1	-5.528	-2.708	14.45	76	G
1	-5.613	-2.772	14.56	77	G
1	-5.570	-2.497	14.84	78	G
1	-5.549	-2.328	15.01	79	G
1	-5.613	-2.095	15.25	80	G
1	-5.613	-2.011	15.33	81	G
1	-5.401	-2.032	15.55	82	G
1	-5.274	-1.926	15.71	83	G
1	-5.169	-1.842	15.85	84	G
1	-5.042	-1.778	15.99	85	G
1	-4.830	-1.736	16.20	86	G
1	-4.640	-1.715	16.40	87	G
1	-4.450	-1.715	16.59	88	G
1	-4.365	-1.820	16.72	89	G
1	-4.217	-2.011	16.96	90	G
1	-4.196	-2.243	17.20	91	G
1	-4.238	-2.434	17.39	92	G
1	-4.302	-2.582	17.55	93	G
1	-4.323	-2.793	17.76	94	G
1	-4.471	-2.941	17.97	95	G
1	-4.513	-3.004	18.05	96	G
1	-4.577	-3.174	18.23	97	G
1	-4.661	-3.406	18.48	98	G
1	-4.746	-3.554	18.65	99	G
1	-4.788	-3.723	18.82	100	G
1	-4.894	-3.977	19.10	101	G
1	-4.957	-4.125	19.26	102	G
1	-5.021	-4.336	19.48	103	G
1	-5.105	-4.527	19.69	104	G
1	-5.190	-4.611	19.81	105	G
1	-5.232	-4.696	19.90	106	G
1	-5.274	-4.738	19.96	107	G
1	-5.317	-4.780	20.02	108	G
1	-5.296	-5.076	20.32	109	G
1	-5.232	-5.140	20.41	110	G
1	-5.148	-5.203	20.51	111	G
1	-4.852	-5.415	20.88	112	G
1	-4.661	-5.584	21.13	113	G
1	-4.492	-5.774	21.39	114	G
1	-4.302	-5.943	21.64	115	G
1	-4.090	-6.091	21.90	116	G
1	-3.900	-6.197	22.12	117	G
1	-3.816	-6.260	22.22	118	G
1	-3.731	-6.282	22.31	119	G
1	-3.668	-6.324	22.39	120	G
1	-3.520	-6.387	22.55	121	G
1	-3.181	-6.493	22.90	122	G
1	-3.033	-6.556	23.06	123	G
1	-2.843	-6.620	23.26	124	G
1	-2.631	-6.704	23.49	125	G
1	-2.399	-6.789	23.74	126	G
1	-1.997	-6.937	24.17	127	G
1	-1.765	-7.000	24.41	128	G
1	-1.469	-7.043	24.71	129	G
1	-1.299	-7.085	24.88	130	G
1	-1.173	-7.127	25.01	131	G
1	-1.025	-7.148	25.16	132	G
1	-0.877	-7.170	25.31	133	G
1	-0.707	-7.106	25.49	134	G
1	-0.581	-6.958	25.69	135	G
1	-0.496	-6.831	25.84	136	G
1	-0.454	-6.726	25.96	137	G
1	-0.411	-6.556	26.13	138	G
1	-0.369	-6.366	26.32	139	G
1	-0.369	-6.176	26.51	140	G
1	-0.433	-5.986	26.72	141	G
1	-0.581	-5.816	26.94	142	G
1	-0.792	-5.711	27.18	143	G
1	-0.940	-5.668	27.33	144	G
1	-1.088	-5.647	27.48	145	G
1	-1.342	-5.605	27.74	146	G
1	-1.595	-5.584	27.99	147	G
1	-1.743	-5.542	28.15	148	G
1	-1.807	-5.584	28.22	149	G
1	-1.849	-5.711	28.36	150	G
1	-1.870	-5.880	28.53	151	G
1	-1.934	-6.070	28.73	152	G
1	-1.955	-6.260	28.92	153	G
1	-1.955	-6.408	29.07	154	G
1	-1.913	-6.599	29.26	155	G
1	-1.786	-6.768	29.47	156	G
1	-1.701	-6.916	29.64	157	G
1	-1.553	-7.064	29.85	158	G
1	-1.384	-7.148	30.04	159	G
1	-1.215	-7.212	30.22	160	G
1	-1.067	-7.212	30.37	161	G
1	-0.750	-7.233	30.69	162	G
1	-0.496	-7.254	30.94	163	G
1	-0.263	-7.254	31.18	164	G
1	-0.073	-7.254	31.37	165	G
1	0.138	-7.254	31.58	166	G
1	0.350	-7.254	31.79	167	G
1	0.519	-7.254	31.96	168	G
1	0.625	-7.254	32.06	169	G
1	0.921	-7.233	32.36	170	G
1	1.153	-7.212	32.59	171	G
1	1.301	-7.170	32.75	172	G
1	1.449	-7.064	32.93	173	G
1	1.555	-6.958	33.08	174	G
1	1.682	-6.810	33.27	175	G
1	1.766	-6.662	33.44	176	G
1	1.809	-6.493	33.62	177	G
1	1.809	-6.260	33.85	178	G
1	1.745	-6.091	34.03	179	G
1	1.639	-5.943	34.21	180	G
1	1.534	-5.816	34.38	181	G
1	1.301	-5.668	34.65	182	G
1	1.047	-5.605	34.92	183	G
1	0.857	-5.584	35.11	184	G
1	0.582	-5.626	35.39	185	G
1	0.413	-5.711	35.57	186	G
1	0.202	-5.732	35.79	187	G
1	-0.010	-5.732	36.00	188	G
1	-0.242	-5.732	36.23	189	G
1	-0.475	-5.753	36.46	190	G
1	-0.686	-5.838	36.69	191	G
1	-0.855	-5.880	36.87	192	G
1	-1.130	-5.901	37.14	193	G
1	-1.299	-5.901	37.31	194	G
1	-1.469	-5.901	37.48	195	G
1	-1.680	-5.859	37.70	196	G
1	-1.870	-5.838	37.89	197	G
1	-2.124	-5.816	38.14	198	G
1	-2.293	-5.859	38.32	199	G
1	-2.526	-5.901	38.55	200	G
1	-2.716	-5.901	38.74	201	G
1	-2.927	-5.901	38.95	202	G
1	-3.181	-6.049	39.25	203	G
1	-3.308	-6.070	39.38	204	G
1	-3.498	-6.091	39.57	205	G
1	-3.710	-6.091	39.78	206	G
1	-3.794	-6.091	39.86	207	G
1	-3.964	-6.049	40.04	208	G
1	-4.112	-5.964	40.21	209	G
1	-4.217	-5.880	40.34	210	G
1	-4.408	-5.774	40.56	211	G
1	-4.577	-5.668	40.76	212	G
1	-4.788	-5.499	41.03	213	G
1	-4.894	-5.436	41.16	214	G
1	-5.021	-5.309	41.34	215	G
1	-5.126	-5.203	41.49	216	G
1	-5.253	-5.055	41.68	217	G
1	-5.401	-4.928	41.87	218	G
1	-5.507	-4.802	42.04	219	G
1	-5.613	-4.654	42.22	220	G
1	-5.676	-4.569	42.33	221	G
1	-5.803	-4.421	42.52	222	G
1	-5.888	-4.315	42.66	223	G
1	-5.972	-4.210	42.79	224	G
1	-6.057	-4.083	42.95	225	G
1	-6.120	-3.977	43.07	226	G
1	-6.162	-3.871	43.18	227	G
1	-6.268	-3.744	43.35	228	G
1	-6.332	-3.660	43.45	229	G
1	-6.522	-3.152	44.00	230	G
1	-6.606	-2.962	44.20	231	G
1	-6.691	-2.793	44.39	232	G
1	-6.754	-2.666	44.53	233	G
1	-6.902	-2.455	44.79	234	G
1	-6.945	-2.243	45.01	235	G
1	-6.945	-2.053	45.20	236	G
1	-7.008	-1.884	45.38	237	G
1	-7.029	-1.778	45.49	238	G
1	-7.093	-1.651	45.63	239	G
1	-7.156	-1.461	45.83	240	G
1	-7.177	-1.271	46.02	241	G
1	-7.177	-1.165	46.13	242	G
1	-7.177	-1.101	46.19	243	G
1	-7.198	-0.869	46.42	244	G
1	-7.198	-0.657	46.64	245	G
1	-7.156	-0.171	47.12	246	G
1	-7.177	-0.023	47.27	247	G
1	-7.198	0.273	47.57	248	G
1	-7.198	0.590	47.89	249	G
1	-7.135	0.928	48.23	250	G
1	-7.114	1.013	48.32	251	G
1	-7.072	1.182	48.49	252	G
1	-7.029	1.393	48.71	253	G
1	-6.966	1.605	48.93	254	G
1	-6.902	1.795	49.13	255	G
1	-6.860	1.985	49.32	256	G
1	-6.776	2.176	49.53	257	G
1	-6.649	2.451	49.84	258	G
1	-6.564	2.683	50.08	259	G
1	-6.437	2.958	50.39	260	G
1	-6.289	3.212	50.68	261	G
1	-6.078	3.529	51.06	262	G
1	-5.993	3.719	51.27	263	G
1	-5.803	3.973	51.59	264	G
1	-5.697	4.205	51.84	265	G
1	-5.634	4.396	52.04	266	G
1	-5.570	4.480	52.15	267	G
1	-5.444	4.692	52.39	268	G
1	-5.317	4.798	52.56	269	G
1	-5.148	4.967	52.80	270	G
1	-4.936	5.178	53.10	271	G
1	-4.809	5.347	53.31	272	G
1	-4.556	5.559	53.64	273	G
1	-4.344	5.707	53.90	274	G
1	-4.238	5.791	54.03	275	G
1	-4.090	5.834	54.19	276	G
1	-3.942	5.918	54.36	277	G
1	-3.689	6.130	54.69	278	G
1	-3.498	6.214	54.90	279	G
1	-3.287	6.278	55.12	280	G
1	-3.097	6.320	55.31	281	G
1	-2.864	6.404	55.56	282	G
1	-2.653	6.447	55.77	283	G
1	-2.357	6.510	56.08	284	G
1	-2.061	6.426	56.39	285	G
1	-1.870	6.320	56.60	286	G
1	-1.659	6.256	56.82	287	G
1	-1.511	6.214	56.98	288	G
1	-1.342	6.172	57.15	289	G
1	-1.067	6.066	57.45	290	G
1	-0.982	6.024	57.54	291	G
1	-0.771	5.834	57.83	292	G
1	-0.623	5.643	58.07	293	G
1	-0.475	5.432	58.32	294	G
1	-0.327	5.263	58.55	295	G
1	-0.200	5.051	58.80	296	G
1	-0.052	4.861	59.04	297	G
1	0.096	4.692	59.26	298	G
1	0.329	4.375	59.65	299	G
2	-0.010	5.615	0.00	0	R
2	0.054	5.721	0.12	1	R
2	0.118	5.743	0.19	2	R
2	0.160	5.806	0.27	3	R
2	0.224	5.870	0.36	4	R
2	0.224	5.997	0.48	5	R
2	0.372	5.976	0.64	6	R
2	0.415	5.934	0.70	7	R
2	0.479	5.913	0.76	8	R
2	0.436	5.913	0.80	9	R
2	0.436	5.913	0.80	10	R
2	0.394	5.913	0.85	11	R
2	0.288	5.997	0.98	12	R
2	0.160	5.997	1.11	13	R
2	0.033	5.997	1.24	14	R
2	0.118	5.870	1.39	15	R
2	0.160	5.764	1.51	16	R
2	0.181	5.679	1.59	17	R
2	0.266	5.615	1.70	18	R
2	0.266	5.488	1.83	19	R
2	0.266	5.445	1.87	20	R
2	0.288	5.530	1.96	21	R
2	0.351	5.445	2.06	22	R
2	0.351	5.424	2.08	23	R
2	0.351	5.488	2.15	24	R
2	0.330	5.339	2.30	25	R
2	0.330	5.212	2.43	26	R
2	0.372	5.063	2.58	27	R
2	0.564	5.148	2.79	28	R
2	0.670	5.063	2.92	29	R
2	0.733	5.042	2.99	30	R
2	0.861	4.915	3.17	31	R
2	1.009	4.745	3.40	32	R
2	1.094	4.575	3.59	33	R
2	1.116	4.469	3.70	34	R
2	0.861	4.745	4.07	35	R
2	0.712	4.893	4.28	36	R
2	0.521	5.042	4.52	37	R
2	0.415	5.233	4.74	38	R
2	0.415	5.360	4.87	39	R
2	0.733	5.148	5.25	40	R
2	0.840	5.106	5.37	41	R
2	1.009	5.021	5.56	42	R
2	1.137	4.893	5.74	43	R
2	1.137	4.808	5.82	44	R
2	1.201	4.830	5.89	45	R
2	1.243	4.830	5.93	46	R
2	1.243	4.787	5.97	47	R
2	1.158	4.808	6.06	48	R
2	0.776	4.872	6.45	49	R
2	0.670	4.872	6.56	50	R
2	0.606	4.915	6.63	51	R
2	0.585	4.978	6.70	52	R
2	0.479	5.212	6.96	53	G
2	0.351	5.403	7.19	54	G
2	0.224	5.573	7.40	55	G
2	0.203	5.636	7.46	56	G
2	0.033	5.700	7.65	57	G
2	-0.180	5.721	7.86	58	G
2	-0.434	5.743	8.12	59	G
2	-0.625	5.764	8.31	60	G
2	-0.838	5.658	8.54	61	G
2	-1.071	5.509	8.82	62	G
2	-1.262	5.339	9.08	63	G
2	-1.454	5.063	9.41	64	G
2	-1.581	5.127	9.56	65	G
2	-1.517	5.191	9.65	66	G
2	-1.517	5.212	9.67	67	G
2	-1.517	5.233	9.69	68	G
2	-1.538	5.318	9.78	69	G
2	-1.178	5.212	10.15	70	G
2	-1.093	5.191	10.24	71	G
2	-0.923	5.042	10.46	72	G
2	-0.859	4.978	10.56	73	G
2	-0.647	4.893	10.78	74	G
2	-0.477	4.723	11.02	75	G
2	-0.413	4.639	11.13	76	G
2	-0.265	4.447	11.37	77	G
2	-0.180	4.193	11.64	78	G
2	-0.180	3.938	11.90	79	G
2	-0.116	3.598	12.24	80	G
2	-0.052	3.343	12.50	81	G
2	-0.052	3.216	12.63	82	G
2	-0.073	3.067	12.78	83	G
2	-0.116	2.919	12.94	84	G
2	-0.158	2.685	13.17	85	G
2	-0.180	2.409	13.45	86	G
2	-0.201	2.282	13.58	87	G
2	-0.222	2.048	13.81	88	G
2	-0.265	1.878	13.99	89	G
2	-0.222	1.560	14.31	90	G
2	-0.180	1.284	14.59	91	G
2	-0.180	1.029	14.84	92	G
2	-0.180	0.838	15.04	93	G
2	-0.265	0.604	15.28	94	G
2	-0.328	0.456	15.45	95	G
2	-0.413	0.222	15.69	96	G
2	-0.498	-0.011	15.94	97	G
2	-0.604	-0.266	16.22	98	G
2	-0.625	-0.436	16.39	99	G
2	-0.668	-0.691	16.65	100	G
2	-0.668	-0.946	16.90	101	G
2	-0.689	-1.158	17.12	102	G
2	-0.795	-1.413	17.39	103	G
2	-0.817	-1.731	17.71	104	G
2	-0.710	-2.071	18.07	105	G
2	-0.689	-2.198	18.20	106	G
2	-0.689	-2.304	18.30	107	G
2	-0.710	-2.453	18.45	108	G
2	-0.817	-2.687	18.71	109	G
2	-0.923	-2.878	18.93	110	G
2	-0.965	-3.026	19.08	111	G
2	-1.093	-3.239	19.33	112	G
2	-1.199	-3.366	19.50	113	G
2	-1.305	-3.472	19.65	114	G
2	-1.326	-3.600	19.78	115	G
2	-1.347	-3.791	19.97	116	G
2	-1.411	-4.088	20.27	117	G
2	-1.454	-4.322	20.51	118	G
2	-1.454	-4.449	20.64	119	G
2	-1.432	-4.598	20.79	120	G
2	-1.602	-4.598	20.96	121	G
2	-1.645	-4.640	21.02	122	G
2	-1.645	-4.661	21.04	123	G
2	-1.751	-4.895	21.29	124	G
2	-1.793	-5.043	21.45	125	G
2	-1.899	-5.235	21.67	126	G
2	-1.963	-5.362	21.81	127	G
2	-2.006	-5.553	22.01	128	G
2	-2.048	-5.680	22.14	129	G
2	-1.730	-5.341	22.61	130	G
2	-1.687	-5.192	22.76	131	G
2	-1.645	-5.128	22.84	132	G
2	-1.560	-4.725	23.25	133	G
2	-1.560	-4.428	23.55	134	G
2	-1.645	-4.279	23.72	135	G
2	-1.815	-4.534	24.02	136	G
2	-1.836	-4.789	24.28	137	G
2	-2.006	-5.065	24.60	138	G
2	-2.091	-5.213	24.77	139	G
2	-2.133	-5.362	24.93	140	G
2	-2.133	-5.447	25.01	141	G
2	-2.112	-5.574	25.14	142	G
2	-2.069	-5.871	25.44	143	G
2	-2.048	-5.978	25.55	144	G
2	-1.899	-5.532	26.02	145	G
2	-1.899	-5.426	26.13	146	G
2	-1.857	-5.256	26.30	147	G
2	-1.815	-5.107	26.46	148	G
2	-1.793	-4.916	26.65	149	G
2	-1.708	-4.767	26.82	150	G
2	-1.687	-4.513	27.08	151	G
2	-1.687	-4.300	27.29	152	G
2	-1.730	-4.067	27.53	153	G
2	-1.815	-4.024	27.62	154	G
2	-2.027	-4.067	27.84	155	G
2	-2.218	-4.024	28.03	156	G
2	-2.324	-4.024	28.14	157	G
2	-2.345	-4.024	28.16	158	G
2	-2.303	-4.130	28.28	159	G
2	-2.473	-4.237	28.48	160	G
2	-2.515	-4.300	28.55	161	G
2	-2.579	-4.364	28.64	162	G
2	-2.812	-4.534	28.93	163	G
2	-3.046	-4.704	29.22	164	G
2	-3.258	-4.746	29.44	165	G
2	-3.471	-4.852	29.67	166	G
2	-3.619	-5.043	29.92	167	G
2	-3.704	-5.150	30.05	168	G
2	-3.895	-5.298	30.29	169	G
2	-3.980	-5.362	30.40	170	G
2	-4.150	-5.426	30.58	171	G
2	-4.235	-5.511	30.70	172	G
2	-4.341	-5.574	30.83	173	G
2	-4.447	-5.638	30.95	174	G
2	-4.447	-5.702	31.01	175	G
2	-4.447	-5.744	31.06	176	G
2	-4.447	-5.744	31.06	177	G
2	-4.023	-6.063	31.59	178	G
2	-3.810	-6.148	31.81	179	G
2	-3.683	-6.254	31.98	180	G
2	-3.598	-6.296	32.08	181	G
2	-3.492	-6.360	32.20	182	G
2	-3.258	-6.445	32.45	183	G
2	-3.046	-6.530	32.68	184	G
2	-2.812	-6.508	32.91	185	G
2	-2.643	-6.445	33.09	186	G
2	-2.388	-6.424	33.35	187	G
2	-2.154	-6.402	33.58	188	G
2	-2.027	-6.424	33.71	189	G
2	-1.963	-6.445	33.78	190	G
2	-1.878	-6.211	34.03	191	G
2	-1.815	-5.999	34.25	192	G
2	-1.708	-5.871	34.42	193	G
2	-1.687	-5.659	34.63	194	G
2	-1.730	-5.426	34.87	195	G
2	-1.836	-5.319	35.02	196	G
2	-1.857	-5.171	35.17	197	G
2	-1.815	-5.001	35.34	198	G
2	-1.751	-4.746	35.60	199	G
2	-1.708	-4.576	35.78	200	G
2	-1.687	-4.364	35.99	201	G
2	-1.687	-4.109	36.25	202	G
2	-1.751	-3.897	36.47	203	G
2	-1.815	-3.727	36.65	204	G
2	-1.942	-3.557	36.86	205	G
2	-2.027	-3.387	37.05	206	G
2	-2.218	-3.345	37.25	207	G
2	-2.409	-3.430	37.46	208	G
2	-2.536	-3.536	37.62	209	G
2	-2.621	-3.706	37.81	210	G
2	-2.727	-3.897	38.03	211	G
2	-2.897	-4.045	38.26	212	G
2	-2.961	-4.237	38.46	213	G
2	-3.046	-4.513	38.75	214	G
2	-3.067	-4.725	38.96	215	G
2	-3.131	-4.874	39.12	216	G
2	-3.258	-5.065	39.35	217	G
2	-3.343	-5.150	39.47	218	G
2	-3.449	-5.235	39.61	219	G
2	-3.704	-5.404	39.91	220	G
2	-3.768	-5.638	40.16	221	G
2	-3.853	-5.850	40.39	222	G
2	-3.874	-5.956	40.49	223	G
2	-3.938	-6.020	40.58	224	G
2	-3.980	-6.063	40.64	225	G
2	-4.001	-6.084	40.67	226	G
2	-4.023	-6.084	40.70	227	G
2	-4.086	-6.063	40.76	228	G
2	-4.320	-5.765	41.14	229	G
2	-4.469	-5.617	41.35	230	G
2	-4.702	-5.468	41.63	231	G
2	-4.851	-5.319	41.84	232	G
2	-5.084	-5.065	42.18	233	G
2	-5.254	-4.852	42.45	234	G
2	-5.403	-4.704	42.67	235	G
2	-5.509	-4.534	42.87	236	G
2	-5.636	-4.449	43.02	237	G
2	-5.721	-4.322	43.17	238	G
2	-5.891	-4.109	43.44	239	G
2	-6.019	-3.939	43.66	240	G
2	-6.019	-3.876	43.72	241	G
2	-6.019	-3.812	43.78	242	G
2	-5.997	-3.812	43.80	243	G
2	-5.955	-3.918	43.92	244	G
2	-5.955	-4.067	44.07	245	G
2	-5.934	-4.109	44.11	246	G
2	-5.891	-4.194	44.21	247	G
2	-5.827	-4.279	44.32	248	G
2	-5.721	-4.491	44.55	249	G
2	-5.509	-4.725	44.87	250	G
2	-5.403	-4.895	45.07	251	G
2	-5.297	-5.022	45.24	252	G
2	-5.106	-5.192	45.49	253	G
2	-4.914	-5.341	45.73	254	G
2	-4.766	-5.511	45.96	255	G
2	-4.660	-5.595	46.09	256	G
2	-4.532	-5.702	46.26	257	G
2	-4.299	-5.829	46.53	258	G
2	-4.171	-5.914	46.68	259	G
2	-4.065	-5.978	46.80	260	G
2	-3.917	-6.084	46.99	261	G
2	-3.789	-6.190	47.15	262	G
2	-3.556	-6.317	47.42	263	G
2	-3.449	-6.360	47.53	264	G
2	-3.237	-6.466	47.77	265	G
2	-3.025	-6.551	48.00	266	G
2	-2.834	-6.615	48.20	267	G
2	-2.558	-6.721	48.50	268	G
2	-2.430	-6.784	48.64	269	G
2	-2.218	-6.848	48.86	270	G
2	-2.048	-6.912	49.04	271	G
2	-1.836	-6.997	49.27	272	G
2	-1.538	-7.060	49.57	273	G
2	-1.347	-7.060	49.76	274	G
2	-1.156	-7.082	49.96	275	G
2	-0.923	-7.209	50.22	276	G
2	-0.710	-7.273	50.44	277	G
2	-0.477	-7.315	50.68	278	G
2	-0.328	-7.315	50.83	279	G
2	0.033	-7.337	51.19	280	G
2	0.245	-7.337	51.40	281	G
2	0.457	-7.315	51.62	282	G
2	0.670	-7.273	51.83	283	G
2	0.903	-7.167	52.09	284	G
2	1.009	-7.103	52.21	285	G
2	1.116	-7.060	52.33	286	G
2	1.455	-7.018	52.67	287	G
2	1.668	-6.954	52.89	288	G
2	1.880	-6.891	53.12	289	G
2	2.113	-6.848	53.35	290	G
2	2.283	-6.806	53.53	291	G
2	2.432	-6.742	53.69	292	G
2	2.623	-6.657	53.90	293	G
2	2.878	-6.572	54.17	294	G
2	3.069	-6.487	54.38	295	G
2	3.239	-6.402	54.57	296	G
2	3.642	-6.148	55.04	297	G
2	3.876	-6.041	55.30	298	G
2	4.152	-5.999	55.58	299	G
3	0.212	1.889	0.00	0	G
3	0.276	1.826	0.09	1	G
3	0.446	1.741	0.28	2	G
3	0.510	1.698	0.36	3	G
3	0.658	1.635	0.52	4	G
3	0.807	1.529	0.70	5	G
3	0.977	1.422	0.90	6	G
3	1.061	1.316	1.04	7	G
3	1.253	1.104	1.32	8	G
3	1.380	0.934	1.53	9	G
3	1.444	0.849	1.64	10	G
3	1.529	0.786	1.75	11	G
3	1.635	0.573	1.98	12	G
3	1.635	0.361	2.20	13	G
3	1.550	0.149	2.43	14	G
3	1.507	-0.021	2.60	15	G
3	1.529	-0.212	2.79	16	G
3	1.571	-0.446	3.03	17	G
3	1.656	-0.722	3.32	18	G
3	1.783	-0.998	3.62	19	G
3	1.868	-1.168	3.81	20	G
3	1.996	-1.380	4.06	21	G
3	2.017	-1.741	4.42	22	G
3	2.038	-2.017	4.70	23	G
3	2.038	-2.038	4.72	24	G
3	2.102	-2.293	4.98	25	G
3	2.144	-2.484	5.18	26	G
3	2.187	-2.611	5.31	27	G
3	2.229	-2.845	5.55	28	G
3	2.314	-3.057	5.78	29	G
3	2.463	-3.312	6.07	30	G
3	2.548	-3.460	6.24	31	G
3	2.654	-3.588	6.41	32	G
3	2.781	-3.758	6.62	33	G
3	2.845	-3.864	6.75	34	G
3	2.887	-4.055	6.94	35	G
3	2.887	-4.140	7.03	36	G
3	2.696	-4.225	7.24	37	G
3	2.484	-4.267	7.45	38	G
3	2.229	-4.352	7.72	39	G
3	2.038	-4.395	7.92	40	G
3	1.762	-4.501	8.21	41	G
3	1.486	-4.564	8.50	42	G
3	1.253	-4.628	8.74	43	G
3	0.998	-4.692	9.00	44	G
3	0.807	-4.671	9.19	45	G
3	0.637	-4.671	9.36	46	G
3	0.446	-4.671	9.55	47	G
3	0.106	-4.777	9.91	48	G
3	-0.127	-4.798	10.14	49	G
3	-0.361	-4.819	10.38	50	G
3	-0.616	-4.862	10.64	51	G
3	-0.828	-4.947	10.87	52	G
3	-1.040	-4.968	11.08	53	G
3	-1.253	-5.053	11.31	54	G
3	-1.422	-5.159	11.51	55	G
3	-1.571	-5.265	11.69	56	G
3	-1.698	-5.329	11.83	57	G
3	-1.635	-5.499	12.01	58	G
3	-1.741	-5.605	12.16	59	G
3	-1.741	-5.753	12.31	60	R
3	-1.741	-5.902	12.46	61	R
3	-1.826	-6.008	12.60	62	R
3	-1.826	-6.178	12.77	63	R
3	-1.889	-5.966	12.99	64	R
3	-1.889	-5.966	12.99	65	R
3	-1.911	-5.902	13.06	66	R
3	-1.911	-5.838	13.12	67	R
3	-1.826	-5.562	13.41	68	R
3	-1.847	-5.541	13.44	69	R
3	-1.805	-5.520	13.49	70	R
3	-1.868	-5.392	13.63	71	R
3	-1.868	-5.371	13.65	72	R
3	-1.868	-5.350	13.67	73	R
3	-1.762	-5.435	13.81	74	R
3	-1.932	-5.307	14.02	75	R
3	-2.081	-5.265	14.17	76	R
3	-2.208	-5.265	14.30	77	G
3	-2.293	-5.414	14.47	78	G
3	-2.335	-5.605	14.67	79	G
3	-2.420	-5.796	14.88	80	G
3	-2.463	-5.944	15.03	81	G
3	-2.505	-6.157	15.25	82	G
3	-2.484	-6.263	15.36	83	G
3	-2.378	-6.369	15.51	84	G
3	-2.059	-6.475	15.84	85	G
3	-1.847	-6.411	16.06	86	G
3	-1.762	-6.263	16.24	87	G
3	-1.720	-6.051	16.45	88	G
3	-1.698	-5.881	16.62	89	G
3	-1.698	-5.626	16.88	90	G
3	-1.698	-5.541	16.96	91	G
3	-1.698	-5.435	17.07	92	G
3	-1.720	-5.350	17.16	93	G
3	-1.783	-5.159	17.36	94	G
3	-1.847	-5.031	17.50	95	G
3	-1.932	-4.840	17.71	96	G
3	-2.017	-4.649	17.92	97	G
3	-2.081	-4.501	18.08	98	G
3	-2.187	-4.288	18.32	99	G
3	-2.314	-4.034	18.60	100	G
3	-2.441	-3.800	18.87	101	G
3	-2.569	-3.567	19.13	102	G
3	-2.845	-3.354	19.48	103	G
3	-3.057	-3.184	19.75	104	G
3	-3.312	-3.036	20.05	105	G
3	-3.503	-2.972	20.25	106	G
3	-3.694	-2.824	20.49	107	G
3	-3.821	-2.696	20.67	108	G
3	-3.991	-2.505	20.93	109	G
3	-4.097	-2.378	21.09	110	G
3	-4.267	-2.293	21.28	111	G
3	-4.395	-2.293	21.41	112	G
3	-4.564	-2.293	21.58	113	G
3	-4.755	-2.357	21.78	114	G
3	-4.840	-2.463	21.92	115	G
3	-4.862	-2.548	22.01	116	G
3	-4.798	-2.739	22.21	117	G
3	-4.671	-2.972	22.47	118	G
3	-4.564	-3.142	22.67	119	G
3	-4.458	-3.248	22.82	120	G
3	-4.267	-3.439	23.09	121	G
3	-4.161	-3.567	23.26	122	G
3	-3.970	-3.779	23.55	123	G
3	-3.800	-3.991	23.82	124	G
3	-3.694	-4.204	24.05	125	G
3	-3.609	-4.352	24.23	126	G
3	-3.524	-4.543	24.43	127	G
3	-3.482	-4.819	24.71	128	G
3	-3.482	-5.095	24.99	129	G
3	-3.503	-5.265	25.16	130	G
3	-3.588	-5.350	25.28	131	G
3	-3.694	-5.435	25.42	132	G
3	-3.758	-5.583	25.58	133	G
3	-3.864	-5.711	25.74	134	G
3	-3.885	-5.817	25.85	135	G
3	-3.906	-5.923	25.96	136	G
3	-3.843	-5.987	26.05	137	G
3	-3.673	-6.072	26.24	138	G
3	-3.545	-6.114	26.38	139	G
3	-3.333	-6.199	26.60	140	G
3	-3.100	-6.390	26.91	141	G
3	-2.824	-6.496	27.20	142	G
3	-2.633	-6.581	27.41	143	G
3	-2.378	-6.709	27.70	144	G
3	-2.165	-6.730	27.91	145	G
3	-1.932	-6.815	28.16	146	G
3	-1.741	-6.857	28.35	147	G
3	-1.507	-6.921	28.60	148	G
3	-1.125	-7.006	28.99	149	G
3	-0.977	-7.006	29.14	150	G
3	-0.807	-6.963	29.31	151	G
3	-0.594	-6.836	29.56	152	G
3	-0.552	-6.687	29.71	153	G
3	-0.552	-6.560	29.84	154	G
3	-0.552	-6.433	29.97	155	G
3	-0.594	-6.348	30.06	156	G
3	-0.722	-6.305	30.20	157	G
3	-0.955	-6.305	30.43	158	G
3	-1.125	-6.475	30.67	159	G
3	-1.189	-6.624	30.83	160	G
3	-1.295	-6.772	31.01	161	G
3	-1.401	-6.836	31.14	162	G
3	-1.571	-6.878	31.31	163	G
3	-1.698	-6.878	31.44	164	G
3	-1.911	-6.878	31.65	165	G
3	-2.144	-6.730	31.93	166	G
3	-2.357	-6.666	32.15	167	G
3	-2.548	-6.602	32.35	168	G
3	-2.717	-6.518	32.54	169	G
3	-2.972	-6.390	32.83	170	G
3	-3.163	-6.305	33.04	171	G
3	-3.312	-6.263	33.19	172	G
3	-3.545	-6.199	33.43	173	G
3	-3.715	-6.114	33.62	174	G
3	-3.885	-5.944	33.86	175	G
3	-4.055	-5.817	34.08	176	G
3	-4.204	-5.711	34.26	177	G
3	-4.395	-5.562	34.50	178	G
3	-4.543	-5.477	34.67	179	G
3	-4.713	-5.350	34.88	180	G
3	-4.862	-5.223	35.08	181	G
3	-5.010	-5.095	35.28	182	G
3	-5.223	-4.862	35.59	183	G
3	-5.329	-4.713	35.77	184	G
3	-5.435	-4.607	35.92	185	G
3	-5.605	-4.437	36.16	186	G
3	-5.817	-4.182	36.50	187	G
3	-5.966	-4.012	36.72	188	G
3	-6.114	-3.694	37.07	189	G
3	-6.263	-3.439	37.37	190	G
3	-6.369	-3.227	37.60	191	G
3	-6.454	-3.057	37.79	192	G
3	-6.539	-2.824	38.04	193	G
3	-6.624	-2.654	38.23	194	G
3	-6.709	-2.484	38.42	195	G
3	-6.794	-2.250	38.67	196	G
3	-6.857	-2.059	38.87	197	G
3	-6.921	-1.847	39.09	198	G
3	-6.985	-1.613	39.34	199	G
3	-7.070	-1.359	39.61	200	G
3	-7.091	-1.189	39.78	201	G
3	-7.091	-1.019	39.95	202	G
3	-7.091	-0.870	40.09	203	G
3	-7.091	-0.722	40.24	204	G
3	-7.133	-0.467	40.50	205	G
3	-7.133	-0.234	40.74	206	G
3	-7.133	0.106	41.07	207	G
3	-7.112	0.255	41.22	208	G
3	-7.112	0.510	41.48	209	G
3	-7.091	0.764	41.74	210	G
3	-7.048	1.019	41.99	211	G
3	-7.027	1.401	42.38	212	G
3	-7.027	1.677	42.65	213	G
3	-6.985	1.847	42.83	214	G
3	-6.857	1.996	43.02	215	G
3	-6.794	2.208	43.24	216	G
3	-6.709	2.378	43.43	217	G
3	-6.645	2.633	43.70	218	G
3	-6.602	2.887	43.96	219	G
3	-6.539	3.036	44.12	220	G
3	-6.454	3.227	44.33	221	G
3	-6.326	3.397	44.54	222	G
3	-6.157	3.673	44.86	223	G
3	-6.051	3.843	45.06	224	G
3	-5.902	4.055	45.32	225	G
3	-5.711	4.331	45.66	226	G
3	-5.605	4.543	45.90	227	G
3	-5.477	4.671	46.08	228	G
3	-5.265	4.862	46.36	229	G
3	-5.138	5.074	46.61	230	G
3	-5.053	5.180	46.74	231	G
3	-4.968	5.265	46.86	232	G
3	-4.713	5.435	47.17	233	G
3	-4.416	5.647	47.54	234	G
3	-4.267	5.838	47.78	235	G
3	-4.161	5.923	47.91	236	G
3	-4.012	5.987	48.08	237	G
3	-3.800	6.135	48.33	238	G
3	-3.652	6.199	48.50	239	G
3	-3.482	6.284	48.69	240	G
3	-3.376	6.369	48.82	241	G
3	-3.184	6.433	49.02	242	G
3	-2.951	6.539	49.28	243	G
3	-2.845	6.581	49.39	244	G
3	-2.760	6.687	49.53	245	G
3	-2.590	6.794	49.73	246	G
3	-2.357	6.900	49.99	247	G
3	-2.102	6.985	50.26	248	G
3	-1.868	7.027	50.49	249	G
3	-1.656	7.091	50.71	250	G
3	-1.422	7.112	50.95	251	G
3	-1.040	7.154	51.33	252	G
3	-0.913	7.176	51.46	253	G
3	-0.701	7.197	51.68	254	G
3	-0.552	7.261	51.84	255	G
3	-0.446	7.324	51.96	256	G
3	-0.403	7.346	52.01	257	G
3	-0.276	7.346	52.14	258	G
3	-0.149	7.324	52.27	259	G
3	0.106	7.303	52.52	260	G
3	0.382	7.303	52.80	261	G
3	0.510	7.303	52.92	262	G
3	0.764	7.303	53.18	263	G
3	1.019	7.282	53.44	264	G
3	1.274	7.218	53.70	265	G
3	1.465	7.176	53.89	266	G
3	1.613	7.133	54.05	267	G
3	1.762	7.133	54.20	268	G
3	1.953	7.070	54.40	269	G
3	2.272	6.921	54.75	270	G
3	2.505	6.878	54.99	271	G
3	2.781	6.772	55.28	272	G
3	3.015	6.687	55.53	273	G
3	3.184	6.645	55.71	274	G
3	3.376	6.560	55.92	275	G
3	3.524	6.475	56.09	276	G
3	3.715	6.348	56.32	277	G
3	3.970	6.178	56.62	278	G
3	4.182	5.987	56.91	279	G
3	4.352	5.859	57.12	280	G
3	4.479	5.711	57.32	281	G
3	4.628	5.562	57.53	282	G
3	4.755	5.477	57.68	283	G
3	4.883	5.371	57.84	284	G
3	5.010	5.265	58.01	285	G
3	5.180	5.095	58.25	286	G
3	5.307	4.947	58.45	287	G
3	5.456	4.798	58.66	288	G
3	5.605	4.607	58.90	289	G
3	5.753	4.458	59.11	290	G
3	5.838	4.331	59.26	291	G
3	5.881	4.246	59.36	292	G
3	5.966	4.140	59.49	293	G
3	5.923	4.331	59.69	294	G
3	6.008	4.182	59.86	295	G
3	6.178	3.928	60.17	296	G
3	6.242	3.821	60.29	297	G
3	6.454	3.503	60.67	298	G
3	6.411	3.460	60.73	299	G
4	0.684	2.970	0.00	0	G
4	0.726	2.886	0.09	1	G
4	0.768	2.823	0.17	2	G
4	0.747	2.738	0.26	3	G
4	0.705	2.633	0.37	4	G
4	0.621	2.485	0.54	5	G
4	0.557	2.316	0.72	6	G
4	0.494	2.063	0.98	7	G
4	0.452	1.894	1.16	8	G
4	0.283	1.852	1.33	9	G
4	0.156	1.873	1.46	10	G
4	0.072	1.894	1.55	11	G
4	-0.033	1.894	1.65	12	G
4	-0.287	1.768	1.93	13	G
4	-0.476	1.662	2.15	14	G
4	-0.645	1.557	2.35	15	G
4	-0.877	1.409	2.63	16	G
4	-1.131	1.303	2.90	17	G
4	-1.342	1.114	3.18	18	G
4	-1.447	0.882	3.44	19	G
4	-1.574	0.713	3.65	20	G
4	-1.700	0.586	3.83	21	G
4	-1.890	0.375	4.11	22	G
4	-1.953	0.291	4.22	23	G
4	-2.038	0.206	4.34	24	G
4	-2.228	0.059	4.58	25	G
4	-2.354	0.080	4.71	26	G
4	-2.418	0.080	4.77	27	G
4	-2.397	-0.110	4.96	28	G
4	-2.460	-0.152	5.04	29	G
4	-2.460	-0.279	5.16	30	G
4	-2.586	-0.237	5.30	31	G
4	-2.650	-0.173	5.39	32	G
4	-2.861	-0.300	5.63	33	G
4	-2.966	-0.342	5.75	34	G
4	-3.114	-0.574	6.02	35	G
4	-3.262	-0.701	6.22	36	G
4	-3.388	-0.870	6.43	37	G
4	-3.409	-0.954	6.51	38	G
4	-3.451	-1.102	6.67	39	G
4	-3.367	-1.271	6.86	40	G
4	-3.135	-1.397	7.12	41	G
4	-2.840	-1.460	7.42	42	G
4	-2.755	-1.355	7.56	43	G
4	-2.671	-1.144	7.78	44	G
4	-2.608	-1.017	7.93	45	G
4	-2.629	-0.870	8.08	46	G
4	-2.713	-0.785	8.19	47	G
4	-2.861	-0.722	8.36	48	G
4	-3.051	-0.701	8.55	49	G
4	-3.283	-0.701	8.78	50	G
4	-3.473	-0.722	8.97	51	G
4	-3.599	-0.785	9.11	52	G
4	-3.895	-0.785	9.41	53	G
4	-4.084	-0.806	9.60	54	G
4	-4.211	-0.849	9.73	55	G
4	-4.274	-0.870	9.80	56	G
4	-4.274	-0.975	9.90	57	G
4	-4.338	-1.102	10.04	58	G
4	-4.401	-1.207	10.17	59	G
4	-4.549	-1.418	10.43	60	G
4	-4.696	-1.650	10.70	61	G
4	-4.760	-1.882	10.94	62	G
4	-4.781	-2.093	11.15	63	G
4	-4.760	-2.304	11.37	64	G
4	-4.781	-2.537	11.60	65	G
4	-4.781	-2.600	11.66	66	G
4	-4.633	-2.663	11.82	67	G
4	-4.464	-2.726	12.00	68	G
4	-4.253	-2.790	12.22	69	G
4	-4.063	-2.790	12.41	70	G
4	-3.873	-2.790	12.60	71	G
4	-3.726	-2.684	12.78	72	G
4	-3.557	-2.558	13.00	73	G
4	-3.388	-2.389	13.23	74	G
4	-3.346	-2.157	13.47	75	G
4	-3.346	-1.925	13.70	76	G
4	-3.409	-1.777	13.86	77	G
4	-3.557	-1.650	14.06	78	G
4	-3.726	-1.608	14.23	79	G
4	-3.958	-1.608	14.46	80	G
4	-4.169	-1.650	14.68	81	G
4	-4.253	-1.798	14.85	82	G
4	-4.317	-2.051	15.11	83	G
4	-4.338	-2.199	15.26	84	G
4	-4.359	-2.452	15.51	85	G
4	-4.422	-2.684	15.75	86	G
4	-4.443	-2.811	15.88	87	G
4	-4.506	-3.064	16.14	88	G
4	-4.591	-3.317	16.41	89	G
4	-4.696	-3.549	16.66	90	G
4	-4.823	-3.781	16.93	91	G
4	-4.992	-3.950	17.17	92	G
4	-5.139	-4.098	17.38	93	G
4	-5.329	-4.246	17.62	94	G
4	-5.350	-4.267	17.65	95	G
4	-5.498	-4.267	17.79	96	G
4	-5.561	-4.309	17.87	97	G
4	-5.582	-4.330	17.90	98	G
4	-5.540	-4.520	18.09	99	G
4	-5.371	-4.731	18.37	100	G
4	-5.076	-4.879	18.70	101	G
4	-4.886	-4.984	18.91	102	G
4	-4.675	-5.005	19.12	103	G
4	-4.401	-5.026	19.40	104	G
4	-4.169	-4.963	19.64	105	G
4	-4.021	-4.815	19.85	106	G
4	-3.831	-4.646	20.10	107	G
4	-3.557	-4.435	20.45	108	G
4	-3.367	-4.267	20.70	109	G
4	-3.198	-4.035	20.99	110	G
4	-3.135	-3.908	21.13	111	G
4	-3.114	-3.676	21.36	112	G
4	-3.072	-3.465	21.58	113	G
4	-2.945	-3.423	21.71	114	G
4	-2.755	-3.381	21.91	115	G
4	-2.608	-3.338	22.06	116	G
4	-2.375	-3.254	22.31	117	G
4	-2.143	-3.212	22.54	118	G
4	-1.932	-3.148	22.76	119	G
4	-1.721	-3.127	22.98	120	G
4	-1.616	-3.085	23.09	121	G
4	-1.531	-3.085	23.17	122	G
4	-1.531	-3.106	23.20	123	G
4	-1.531	-3.148	23.24	124	G
4	-1.553	-3.423	23.51	125	G
4	-1.489	-3.697	23.79	126	G
4	-1.405	-3.908	24.02	127	G
4	-1.320	-4.140	24.27	128	G
4	-1.173	-4.351	24.53	129	G
4	-0.983	-4.520	24.78	130	G
4	-0.835	-4.668	24.99	131	G
4	-0.687	-4.773	25.17	132	G
4	-0.476	-4.942	25.44	133	G
4	-0.329	-5.026	25.61	134	G
4	-0.076	-5.195	25.92	135	G
4	0.072	-5.279	26.09	136	G
4	0.241	-5.364	26.27	137	G
4	0.283	-5.406	26.33	138	G
4	0.515	-5.575	26.62	139	G
4	0.726	-5.701	26.87	140	G
4	1.043	-5.870	27.23	141	G
4	1.254	-5.955	27.45	142	G
4	1.465	-6.039	27.68	143	G
4	1.718	-6.102	27.94	144	G
4	1.929	-6.145	28.16	145	G
4	2.140	-6.166	28.37	146	G
4	2.414	-6.229	28.65	147	G
4	2.667	-6.271	28.91	148	G
4	2.878	-6.271	29.12	149	G
4	3.047	-6.187	29.31	150	G
4	3.258	-6.229	29.52	151	G
4	3.406	-6.229	29.67	152	G
4	3.596	-6.187	29.86	153	G
4	3.828	-6.102	30.11	154	G
4	3.912	-5.976	30.26	155	G
4	4.039	-5.807	30.47	156	G
4	4.186	-5.680	30.67	157	G
4	4.376	-5.490	30.94	158	G
4	4.461	-5.279	31.16	159	G
4	4.461	-5.111	31.33	160	G
4	4.355	-4.984	31.50	161	G
4	4.208	-4.900	31.67	162	G
4	3.954	-4.900	31.92	163	G
4	3.743	-5.005	32.16	164	G
4	3.532	-5.174	32.43	165	G
4	3.427	-5.279	32.58	166	G
4	3.300	-5.469	32.80	167	G
4	3.153	-5.638	33.03	168	G
4	2.984	-5.870	33.32	169	G
4	2.878	-6.060	33.53	170	G
4	2.731	-6.187	33.73	171	G
4	2.625	-6.250	33.85	172	G
4	2.435	-6.356	34.07	173	G
4	2.287	-6.524	34.29	174	G
4	2.140	-6.672	34.50	175	G
4	1.950	-6.820	34.74	176	G
4	1.718	-6.904	34.99	177	G
4	1.401	-6.967	35.31	178	G
4	1.233	-7.031	35.49	179	G
4	1.106	-7.094	35.63	180	G
4	0.895	-7.115	35.85	181	G
4	0.747	-7.136	35.99	182	G
4	0.578	-7.157	36.16	183	G
4	0.389	-7.199	36.36	184	G
4	0.262	-7.221	36.49	185	G
4	0.030	-7.242	36.72	186	G
4	-0.582	-7.221	37.33	187	G
4	-0.856	-7.221	37.61	188	G
4	-1.025	-7.178	37.78	189	G
4	-1.152	-7.136	37.91	190	G
4	-1.299	-7.136	38.06	191	G
4	-1.384	-7.115	38.15	192	G
4	-1.574	-7.115	38.34	193	G
4	-1.742	-7.073	38.51	194	G
4	-1.890	-6.988	38.68	195	G
4	-2.017	-6.967	38.81	196	G
4	-2.164	-6.904	38.97	197	G
4	-2.354	-6.799	39.19	198	G
4	-2.586	-6.735	39.43	199	G
4	-2.797	-6.630	39.67	200	G
4	-2.924	-6.566	39.81	201	G
4	-3.114	-6.440	40.04	202	G
4	-3.325	-6.334	40.27	203	G
4	-3.451	-6.271	40.41	204	G
4	-3.662	-6.187	40.64	205	G
4	-3.810	-6.081	40.82	206	G
4	-4.042	-5.912	41.11	207	G
4	-4.211	-5.765	41.33	208	G
4	-4.380	-5.617	41.56	209	G
4	-4.506	-5.533	41.71	210	G
4	-4.696	-5.364	41.96	211	G
4	-4.928	-5.132	42.29	212	G
4	-5.182	-4.942	42.61	213	G
4	-5.393	-4.752	42.89	214	G
4	-5.625	-4.520	43.22	215	G
4	-5.793	-4.309	43.49	216	G
4	-5.983	-4.035	43.82	217	G
4	-6.237	-3.634	44.30	218	G
4	-6.363	-3.359	44.60	219	G
4	-6.511	-2.980	45.01	220	G
4	-6.595	-2.726	45.27	221	G
4	-6.637	-2.494	45.51	222	G
4	-6.722	-2.262	45.76	223	G
4	-6.827	-2.051	45.99	224	G
4	-6.891	-1.904	46.15	225	G
4	-6.954	-1.693	46.37	226	G
4	-6.954	-1.503	46.56	227	G
4	-7.017	-1.207	46.87	228	G
4	-7.038	-1.081	46.99	229	G
4	-7.081	-0.849	47.23	230	G
4	-7.123	-0.659	47.43	231	G
4	-7.144	-0.490	47.60	232	G
4	-7.123	-0.300	47.79	233	G
4	-7.123	-0.110	47.98	234	G
4	-7.165	0.080	48.17	235	G
4	-7.165	0.227	48.32	236	G
4	-7.165	0.417	48.51	237	G
4	-7.102	0.713	48.81	238	G
4	-7.081	0.818	48.92	239	G
4	-7.017	0.987	49.10	240	G
4	-6.954	1.114	49.24	241	G
4	-6.912	1.346	49.48	242	G
4	-6.912	1.472	49.60	243	G
4	-6.891	1.557	49.69	244	G
4	-6.870	1.725	49.86	245	G
4	-6.806	1.831	49.98	246	G
4	-6.722	2.021	50.19	247	G
4	-6.680	2.232	50.41	248	G
4	-6.595	2.485	50.67	249	G
4	-6.553	2.633	50.83	250	G
4	-6.511	2.759	50.96	251	G
4	-6.342	2.928	51.20	252	G
4	-6.237	3.181	51.47	253	G
4	-6.173	3.477	51.77	254	G
4	-6.068	3.709	52.03	255	G
4	-5.899	3.941	52.32	256	G
4	-5.772	4.131	52.54	257	G
4	-5.646	4.278	52.74	258	G
4	-5.477	4.447	52.98	259	G
4	-5.350	4.532	53.13	260	G
4	-5.203	4.616	53.30	261	G
4	-5.034	4.743	53.51	262	G
4	-4.844	4.827	53.72	263	G
4	-4.633	4.975	53.98	264	G
4	-4.485	5.101	54.17	265	G
4	-4.317	5.207	54.37	266	G
4	-4.063	5.376	54.67	267	G
4	-3.831	5.587	54.99	268	G
4	-3.641	5.798	55.27	269	G
4	-3.494	5.903	55.45	270	G
4	-3.325	5.988	55.64	271	G
4	-3.135	6.114	55.87	272	G
4	-2.713	6.262	56.32	273	G
4	-2.481	6.325	56.56	274	G
4	-2.312	6.452	56.77	275	G
4	-2.186	6.557	56.93	276	G
4	-2.038	6.726	57.16	277	G
4	-1.932	6.789	57.28	278	G
4	-1.764	6.831	57.45	279	G
4	-1.531	6.895	57.70	280	G
4	-1.342	6.916	57.89	281	G
4	-1.173	6.958	58.06	282	G
4	-1.025	6.958	58.21	283	G
4	-0.835	6.916	58.40	284	G
4	-0.561	6.874	58.68	285	G
4	-0.308	6.874	58.93	286	G
4	-0.076	6.874	59.17	287	G
4	0.051	6.874	59.29	288	G
4	0.389	6.810	59.64	289	G
4	0.684	6.810	59.93	290	G
4	0.853	6.768	60.10	291	G
4	1.127	6.789	60.38	292	G
4	1.275	6.810	60.53	293	G
4	1.465	6.810	60.72	294	G
4	1.633	6.810	60.89	295	G
4	1.866	6.768	61.12	296	G
4	2.034	6.768	61.29	297	G
4	2.140	6.747	61.40	298	G
4	2.456	6.810	61.72	299	G
5	-0.212	0.988	0.00	0	G
5	-0.148	0.838	0.16	1	G
5	-0.148	0.689	0.31	2	G
5	-0.084	0.561	0.46	3	G
5	0.108	0.454	0.67	4	G
5	0.257	0.369	0.85	5	G
5	0.406	0.220	1.06	6	G
5	0.406	0.049	1.23	7	G
5	0.406	-0.122	1.40	8	G
5	0.342	-0.399	1.68	9	G
5	0.321	-0.570	1.86	10	G
5	0.385	-0.869	2.16	11	G
5	0.428	-1.167	2.46	12	G
5	0.428	-1.359	2.66	13	G
5	0.470	-1.573	2.87	14	G
5	0.492	-1.743	3.05	15	G
5	0.428	-1.914	3.23	16	G
5	0.236	-1.914	3.42	17	G
5	0.172	-2.000	3.53	18	G
5	0.172	-2.170	3.70	19	G
5	0.385	-2.234	3.92	20	G
5	0.470	-2.320	4.04	21	G
5	0.620	-2.469	4.25	22	G
5	0.790	-2.597	4.46	23	G
5	0.918	-2.618	4.59	24	G
5	0.940	-2.533	4.68	25	G
5	0.918	-2.512	4.71	26	G
5	1.046	-2.533	4.84	27	G
5	1.132	-2.576	4.94	28	G
5	1.174	-2.682	5.05	29	G
5	1.260	-2.704	5.14	30	R
5	1.302	-2.640	5.22	31	R
5	1.153	-2.490	5.43	32	R
5	1.089	-2.384	5.55	33	R
5	0.982	-2.149	5.81	34	R
5	0.940	-2.106	5.87	35	R
5	0.854	-2.192	5.99	36	R
5	0.662	-2.192	6.18	37	R
5	0.492	-2.085	6.39	38	R
5	0.278	-2.000	6.62	39	G
5	0.044	-1.978	6.85	40	G
5	-0.191	-2.000	7.09	41	G
5	-0.362	-2.128	7.30	42	G
5	-0.490	-2.298	7.51	43	G
5	-0.597	-2.490	7.73	44	G
5	-0.618	-2.725	7.97	45	G
5	-0.575	-2.981	8.23	46	G
5	-0.383	-3.173	8.50	47	G
5	-0.319	-3.237	8.59	48	G
5	-0.298	-3.344	8.70	49	G
5	-0.362	-3.472	8.84	50	G
5	-0.490	-3.579	9.01	51	G
5	-0.511	-3.621	9.06	52	G
5	-0.277	-3.792	9.35	53	G
5	-0.212	-3.899	9.47	54	G
5	-0.127	-4.005	9.61	55	G
5	-0.020	-4.112	9.76	56	G
5	0.022	-4.325	9.98	57	G
5	0.022	-4.517	10.17	58	G
5	0.022	-4.795	10.45	59	G
5	-0.148	-4.944	10.67	60	G
5	-0.255	-5.008	10.80	61	G
5	-0.383	-5.030	10.93	62	G
5	-0.084	-4.667	11.40	63	G
5	-0.063	-4.603	11.46	64	G
5	-0.020	-4.453	11.62	65	G
5	0.065	-4.325	11.77	66	G
5	0.150	-4.155	11.96	67	G
5	0.193	-4.112	12.03	68	G
5	0.342	-4.240	12.22	69	G
5	0.449	-4.389	12.41	70	G
5	0.406	-4.603	12.62	71	G
5	0.257	-4.773	12.85	72	G
5	0.108	-4.987	13.11	73	G
5	0.044	-5.158	13.29	74	G
5	-0.084	-5.328	13.51	75	G
5	-0.170	-5.456	13.66	76	G
5	-0.170	-5.030	14.09	77	G
5	-0.170	-4.795	14.32	78	G
5	-0.255	-4.581	14.55	79	G
5	-0.341	-4.389	14.76	80	G
5	-0.426	-4.197	14.97	81	G
5	-0.511	-4.027	15.16	82	G
5	-0.597	-3.856	15.35	83	G
5	-0.810	-3.600	15.69	84	G
5	-0.938	-3.429	15.90	85	G
5	-1.002	-3.301	16.04	86	G
5	-1.087	-3.088	16.27	87	G
5	-1.173	-2.832	16.54	88	G
5	-1.194	-2.661	16.71	89	G
5	-1.237	-2.405	16.97	90	G
5	-1.301	-2.320	17.08	91	G
5	-1.279	-2.597	17.36	92	G
5	-1.279	-2.597	17.36	93	G
5	-1.301	-2.661	17.43	94	G
5	-1.343	-2.725	17.50	95	G
5	-1.450	-2.810	17.64	96	G
5	-1.578	-2.960	17.84	97	G
5	-1.727	-3.173	18.10	98	G
5	-1.920	-3.365	18.37	99	G
5	-2.240	-3.707	18.84	100	G
5	-2.325	-3.813	18.97	101	G
5	-2.346	-3.920	19.08	102	G
5	-2.410	-3.984	19.17	103	G
5	-2.560	-4.240	19.47	104	G
5	-2.624	-4.389	19.63	105	G
5	-2.666	-4.752	20.00	106	G
5	-2.709	-4.901	20.15	107	G
5	-2.730	-5.200	20.45	108	G
5	-2.581	-5.371	20.68	109	G
5	-2.325	-5.520	20.98	110	G
5	-2.197	-5.563	21.11	111	G
5	-2.090	-5.478	21.25	112	G
5	-2.026	-5.371	21.37	113	G
5	-1.920	-5.200	21.57	114	G
5	-1.898	-5.051	21.72	115	G
5	-1.493	-4.837	22.18	116	G
5	-1.365	-4.731	22.35	117	G
5	-1.215	-4.496	22.63	118	G
5	-1.237	-4.432	22.69	119	G
5	-1.450	-4.645	23.00	120	G
5	-1.471	-4.795	23.15	121	G
5	-1.493	-5.030	23.38	122	G
5	-1.557	-5.094	23.47	123	G
5	-1.813	-5.222	23.76	124	G
5	-1.898	-5.286	23.87	125	G
5	-2.090	-5.392	24.09	126	G
5	-2.325	-5.499	24.34	127	G
5	-2.602	-5.606	24.64	128	G
5	-2.837	-5.670	24.88	129	G
5	-3.029	-5.755	25.09	130	G
5	-3.178	-5.904	25.31	131	G
5	-3.413	-5.968	25.55	132	G
5	-3.627	-5.968	25.76	133	G
5	-3.925	-5.862	26.08	134	G
5	-4.139	-5.819	26.30	135	G
5	-4.245	-5.840	26.41	136	G
5	-4.395	-5.798	26.56	137	G
5	-4.501	-5.755	26.68	138	G
5	-4.565	-5.712	26.75	139	G
5	-4.629	-5.670	26.83	140	G
5	-4.757	-5.563	27.00	141	G
5	-4.992	-5.350	27.31	142	G
5	-5.227	-5.094	27.66	143	G
5	-5.334	-4.944	27.84	144	G
5	-5.504	-4.773	28.09	145	G
5	-5.675	-4.581	28.34	146	G
5	-5.846	-4.389	28.60	147	G
5	-5.952	-4.219	28.80	148	G
5	-6.102	-3.984	29.08	149	G
5	-6.208	-3.792	29.30	150	G
5	-6.294	-3.557	29.55	151	G
5	-6.379	-3.365	29.76	152	G
5	-6.422	-3.280	29.85	153	G
5	-6.529	-3.088	30.07	154	G
5	-6.614	-2.917	30.26	155	G
5	-6.785	-2.661	30.57	156	G
5	-6.913	-2.384	30.88	157	G
5	-6.998	-2.085	31.19	158	G
5	-7.083	-1.808	31.48	159	G
5	-7.105	-1.551	31.74	160	G
5	-7.169	-1.274	32.02	161	G
5	-7.190	-1.082	32.21	162	G
5	-7.190	-0.805	32.49	163	G
5	-7.190	-0.613	32.68	164	G
5	-7.233	-0.378	32.92	165	G
5	-7.233	-0.100	33.20	166	G
5	-7.233	0.113	33.41	167	G
5	-7.190	0.390	33.69	168	G
5	-7.169	0.561	33.87	169	G
5	-7.105	0.860	34.17	170	G
5	-7.083	1.116	34.43	171	G
5	-7.062	1.350	34.66	172	G
5	-6.998	1.607	34.93	173	G
5	-6.955	1.735	35.06	174	G
5	-6.827	2.140	35.49	175	G
5	-6.763	2.311	35.67	176	G
5	-6.678	2.567	35.94	177	G
5	-6.614	2.780	36.16	178	G
5	-6.529	3.015	36.41	179	G
5	-6.486	3.122	36.53	180	G
5	-6.400	3.314	36.74	181	G
5	-6.315	3.420	36.87	182	G
5	-6.272	3.570	37.03	183	G
5	-6.080	3.783	37.32	184	G
5	-5.952	3.996	37.56	185	G
5	-5.867	4.252	37.83	186	G
5	-5.632	4.444	38.14	187	G
5	-5.483	4.615	38.36	188	G
5	-5.355	4.743	38.55	189	G
5	-5.206	4.914	38.77	190	G
5	-5.099	4.978	38.90	191	G
5	-5.056	4.957	38.94	192	G
5	-4.907	4.850	39.13	193	G
5	-4.715	4.701	39.37	194	G
5	-4.523	4.487	39.66	195	G
5	-4.437	4.316	39.85	196	G
5	-4.416	4.124	40.04	197	G
5	-4.416	3.847	40.32	198	G
5	-4.459	3.634	40.54	199	G
5	-4.629	3.420	40.81	200	G
5	-4.672	3.207	41.03	201	G
5	-4.672	2.972	41.26	202	G
5	-4.672	2.759	41.48	203	G
5	-4.651	2.631	41.61	204	G
5	-4.565	2.503	41.76	205	G
5	-4.373	2.204	42.12	206	G
5	-4.224	2.033	42.34	207	G
5	-4.096	1.948	42.50	208	G
5	-3.968	1.820	42.68	209	G
5	-3.819	1.692	42.87	210	G
5	-3.648	1.543	43.10	211	G
5	-3.435	1.372	43.37	212	G
5	-3.285	1.180	43.62	213	G
5	-3.136	0.902	43.93	214	G
5	-2.986	0.668	44.21	215	G
5	-2.858	0.390	44.52	216	G
5	-2.837	0.198	44.71	217	G
5	-2.773	-0.058	44.97	218	G
5	-2.666	-0.207	45.16	219	G
5	-2.496	-0.421	45.43	220	G
5	-2.325	-0.634	45.70	221	G
5	-2.133	-0.847	45.99	222	G
5	-1.941	-1.061	46.28	223	G
5	-1.856	-1.146	46.40	224	G
5	-1.599	-1.359	46.73	225	G
5	-1.493	-1.423	46.86	226	G
5	-1.365	-1.445	46.99	227	G
5	-1.173	-1.445	47.18	228	G
5	-0.874	-1.445	47.48	229	G
5	-0.661	-1.381	47.70	230	G
5	-0.447	-1.295	47.93	231	G
5	-0.298	-1.210	48.10	232	G
5	-0.063	-1.125	48.35	233	G
5	0.150	-1.103	48.57	234	G
5	0.428	-1.103	48.84	235	G
5	0.598	-1.103	49.01	236	G
5	0.748	-1.210	49.20	237	G
5	0.961	-1.402	49.48	238	G
5	1.132	-1.573	49.73	239	G
5	1.388	-1.765	50.05	240	G
5	1.665	-1.765	50.32	241	G
5	1.857	-1.765	50.52	242	G
5	2.049	-1.722	50.71	243	G
5	2.263	-1.551	50.99	244	G
5	2.455	-1.466	51.20	245	G
5	2.625	-1.338	51.41	246	G
5	2.839	-1.189	51.67	247	G
5	3.010	-1.082	51.87	248	G
5	3.266	-1.082	52.13	249	G
5	3.415	-1.103	52.28	250	G
5	3.308	-1.210	52.43	251	G
5	3.287	-1.146	52.50	252	G
5	3.308	-1.039	52.60	253	G
5	3.223	-0.997	52.70	254	G
5	3.052	-1.253	53.01	255	G
5	3.052	-1.487	53.24	256	G
5	2.988	-1.743	53.51	257	G
5	2.924	-1.914	53.69	258	G
5	2.903	-2.213	53.99	259	G
5	2.903	-2.448	54.22	260	G
5	2.967	-2.768	54.55	261	G
5	3.031	-2.917	54.71	262	G
5	3.095	-3.066	54.87	263	G
5	3.223	-3.216	55.07	264	G
5	3.415	-3.621	55.52	265	G
5	3.436	-3.728	55.63	266	G
5	3.543	-3.856	55.80	267	G
5	3.671	-3.984	55.98	268	G
5	3.863	-4.176	56.25	269	G
5	3.948	-4.304	56.40	270	G
5	4.055	-4.581	56.70	271	G
5	4.076	-4.709	56.83	272	G
5	4.076	-4.389	57.15	273	G
5	4.183	-4.219	57.35	274	G
5	4.268	-4.112	57.49	275	G
5	4.290	-3.963	57.64	276	G
5	4.290	-3.813	57.79	277	G
5	4.247	-3.685	57.92	278	G
5	4.119	-3.557	58.10	279	G
5	3.948	-3.493	58.29	280	G
5	3.714	-3.429	58.53	281	G
5	3.500	-3.429	58.74	282	G
5	3.266	-3.387	58.98	283	G
5	3.010	-3.344	59.24	284	G
5	2.881	-3.408	59.38	285	G
5	2.689	-3.472	59.59	286	G
5	2.476	-3.600	59.83	287	G
5	2.305	-3.813	60.11	288	G
5	2.284	-3.899	60.20	289	G
5	2.284	-4.027	60.32	290	G
5	2.540	-3.749	60.70	291	G
5	2.711	-3.621	60.91	292	G
5	2.817	-3.515	61.07	293	G
5	2.988	-3.387	61.28	294	G
5	3.223	-3.322	61.52	295	G
5	3.351	-3.301	61.65	296	G
5	3.522	-3.344	61.83	297	G
5	3.735	-3.408	62.05	298	G
5	4.012	-3.493	62.34	299	G
6	0.294	-0.795	0.00	0	R
6	0.273	-0.731	0.07	1	R
6	0.273	-0.710	0.09	2	R
6	0.294	-0.668	0.14	3	R
6	0.273	-0.540	0.26	4	R
6	0.251	-0.519	0.29	5	R
6	0.421	-0.646	0.51	6	R
6	0.421	-0.710	0.57	7	R
6	0.379	-0.774	0.65	8	R
6	0.103	-0.519	1.02	9	R
6	0.145	-0.392	1.16	10	R
6	0.082	-0.455	1.25	11	R
6	0.018	-0.668	1.47	12	R
6	0.039	-0.731	1.54	13	R
6	-0.025	-0.774	1.61	14	R
6	-0.067	-0.774	1.65	15	R
6	-0.088	-0.795	1.68	16	R
6	-0.152	-0.795	1.75	17	R
6	-0.237	-0.816	1.84	18	R
6	-0.258	-0.837	1.87	19	R
6	-0.300	-0.859	1.91	20	R
6	-0.406	-0.880	2.02	21	R
6	-0.491	-0.880	2.11	22	R
6	-0.555	-0.859	2.17	23	R
6	-0.619	-0.859	2.24	24	R
6	-0.640	-0.859	2.26	25	R
6	-0.682	-0.837	2.31	26	R
6	-0.682	-0.837	2.31	27	R
6	-0.810	-0.795	2.44	28	R
6	-0.810	-0.795	2.44	29	R
6	-0.916	-0.816	2.55	30	R
6	-0.958	-0.816	2.59	31	R
6	-0.979	-0.816	2.61	32	R
6	-0.916	-0.752	2.70	33	R
6	-0.937	-0.795	2.75	34	R
6	-0.767	-0.901	2.95	35	R
6	-0.640	-0.986	3.10	36	R
6	-0.576	-1.028	3.18	37	R
6	-0.534	-1.113	3.27	38	R
6	-0.512	-1.198	3.36	39	R
6	-0.576	-1.049	3.52	40	R
6	-0.576	-1.049	3.52	41	R
6	-0.576	-1.113	3.59	42	R
6	-0.576	-1.198	3.67	43	R
6	-0.576	-1.240	3.71	44	R
6	-0.576	-1.325	3.80	45	R
6	-0.597	-1.389	3.87	46	R
6	-0.619	-1.453	3.93	47	R
6	-0.661	-1.622	4.11	48	R
6	-0.661	-1.622	4.11	49	R
6	-0.682	-1.601	4.14	50	R
6	-0.703	-1.601	4.16	51	R
6	-0.746	-1.622	4.21	52	R
6	-0.767	-1.644	4.24	53	R
6	-0.788	-1.644	4.26	54	R
6	-0.852	-1.750	4.38	55	R
6	-0.894	-1.792	4.44	56	R
6	-0.916	-1.813	4.47	57	R
6	-0.958	-1.834	4.52	58	R
6	-0.958	-1.834	4.52	59	R
6	-1.000	-1.856	4.57	60	R
6	-1.064	-1.898	4.64	61	R
6	-1.128	-1.962	4.73	62	R
6	-1.234	-1.983	4.84	63	R
6	-1.255	-2.025	4.89	64	R
6	-1.255	-2.004	4.91	65	R
6	-1.276	-2.004	4.93	66	R
6	-1.297	-2.004	4.95	67	R
6	-1.340	-2.004	4.99	68	R
6	-1.404	-2.025	5.06	69	R
6	-1.446	-2.068	5.12	70	R
6	-1.446	-2.025	5.16	71	R
6	-1.340	-2.047	5.27	72	R
6	-1.276	-1.919	5.41	73	R
6	-1.276	-1.877	5.46	74	R
6	-1.234	-1.813	5.53	75	R
6	-1.107	-1.707	5.70	76	R
6	-1.022	-1.686	5.79	77	R
6	-1.000	-1.622	5.85	78	R
6	-0.894	-1.580	5.97	79	R
6	-0.852	-1.537	6.03	80	R
6	-0.767	-1.453	6.15	81	R
6	-0.682	-1.453	6.23	82	R
6	-0.597	-1.453	6.32	83	R
6	-0.428	-1.474	6.49	84	R
6	-0.406	-1.495	6.52	85	R
6	-0.406	-1.495	6.52	86	R
6	-0.449	-1.474	6.57	87	R
6	-0.385	-1.431	6.64	88	R
6	-0.364	-1.431	6.66	89	R
6	-0.343	-1.389	6.71	90	R
6	-0.279	-1.389	6.77	91	R
6	-0.194	-1.389	6.86	92	R
6	-0.109	-1.431	6.95	93	R
6	-0.152	-1.453	7.00	94	R
6	-0.088	-1.495	7.08	95	R
6	0.060	-1.537	7.23	96	R
6	0.082	-1.559	7.26	97	R
6	0.188	-1.559	7.37	98	R
6	0.188	-1.474	7.45	99	R
6	0.166	-1.474	7.47	100	R
6	0.124	-1.537	7.55	101	R
6	0.103	-1.580	7.60	102	R
6	0.103	-1.622	7.64	103	R
6	0.082	-1.644	7.67	104	R
6	0.082	-1.686	7.71	105	R
6	0.124	-1.771	7.81	106	R
6	0.145	-1.834	7.88	107	R
6	0.166	-1.898	7.94	108	R
6	0.166	-1.962	8.01	109	R
6	0.124	-2.047	8.10	110	R
6	0.124	-2.068	8.12	111	R
6	0.103	-2.110	8.17	112	R
6	0.082	-2.132	8.20	113	R
6	0.082	-2.174	8.24	114	R
6	0.060	-2.216	8.29	115	R
6	0.018	-2.259	8.35	116	R
6	-0.003	-2.365	8.46	117	R
6	-0.025	-2.429	8.52	118	R
6	-0.025	-2.471	8.57	119	R
6	-0.025	-2.492	8.59	120	R
6	-0.025	-2.556	8.65	121	R
6	-0.025	-2.619	8.72	122	R
6	-0.067	-2.662	8.78	123	R
6	-0.067	-2.683	8.80	124	R
6	-0.088	-2.726	8.84	125	R
6	-0.109	-2.768	8.89	126	R
6	-0.194	-2.874	9.03	127	R
6	-0.237	-2.917	9.09	128	R
6	-0.279	-2.980	9.16	129	R
6	-0.279	-3.023	9.21	130	R
6	-0.300	-3.065	9.25	131	R
6	-0.300	-3.107	9.30	132	R
6	-0.322	-3.129	9.33	133	R
6	-0.300	-3.235	9.43	134	R
6	-0.258	-3.171	9.51	135	R
6	-0.279	-3.192	9.54	136	R
6	-0.322	-3.235	9.60	137	R
6	-0.385	-3.256	9.67	138	R
6	-0.406	-3.298	9.72	139	R
6	-0.406	-3.320	9.74	140	R
6	-0.428	-3.362	9.78	141	R
6	-0.428	-3.362	9.78	142	R
6	-0.449	-3.383	9.81	143	R
6	-0.491	-3.426	9.87	144	R
6	-0.534	-3.468	9.93	145	R
6	-0.576	-3.511	9.99	146	R
6	-0.619	-3.532	10.04	147	R
6	-0.640	-3.553	10.07	148	R
6	-0.682	-3.574	10.12	149	R
6	-0.746	-3.617	10.20	150	R
6	-0.767	-3.659	10.24	151	R
6	-0.788	-3.702	10.29	152	R
6	-0.852	-3.723	10.36	153	R
6	-0.873	-3.765	10.41	154	R
6	-0.916	-3.829	10.48	155	R
6	-0.979	-3.850	10.55	156	R
6	-1.000	-3.850	10.57	157	R
6	-1.043	-3.850	10.61	158	R
6	-1.085	-3.892	10.67	159	R
6	-1.128	-3.914	10.72	160	R
6	-1.213	-3.956	10.81	161	R
6	-1.255	-3.977	10.86	162	R
6	-1.319	-4.020	10.94	163	R
6	-1.382	-4.020	11.00	164	R
6	-1.425	-4.041	11.05	165	R
6	-1.488	-4.062	11.12	166	R
6	-1.531	-4.062	11.16	167	R
6	-1.573	-4.062	11.20	168	R
6	-1.679	-4.062	11.31	169	R
6	-1.743	-4.062	11.37	170	R
6	-1.807	-4.062	11.44	171	R
6	-1.849	-4.062	11.48	172	R
6	-1.913	-4.062	11.54	173	R
6	-1.955	-4.062	11.58	174	R
6	-1.998	-4.062	11.63	175	R
6	-2.019	-4.062	11.65	176	R
6	-2.082	-4.062	11.71	177	R
6	-2.104	-4.041	11.74	178	R
6	-2.104	-4.041	11.74	179	R
6	-2.082	-4.041	11.76	180	R
6	-2.082	-4.041	11.76	181	R
6	-2.082	-4.062	11.78	182	R
6	-2.104	-4.105	11.83	183	R
6	-2.125	-4.126	11.86	184	R
6	-2.082	-4.147	11.91	185	R
6	-2.082	-4.232	11.99	186	R
6	-2.146	-4.338	12.12	187	R
6	-2.189	-4.423	12.21	188	R
6	-2.189	-4.444	12.23	189	R
6	-2.210	-4.444	12.25	190	R
6	-2.231	-4.508	12.32	191	R
6	-2.273	-4.529	12.37	192	R
6	-2.316	-4.571	12.43	193	R
6	-2.464	-4.699	12.62	194	R
6	-2.464	-4.677	12.65	195	R
6	-2.464	-4.677	12.65	196	R
6	-2.401	-4.593	12.75	197	R
6	-2.358	-4.529	12.83	198	R
6	-2.295	-4.465	12.92	199	R
6	-2.273	-4.423	12.97	200	R
6	-2.231	-4.402	13.01	201	R
6	-2.167	-4.359	13.09	202	R
6	-2.019	-4.359	13.24	203	R
6	-1.849	-4.359	13.41	204	R
6	-1.764	-4.359	13.49	205	R
6	-1.722	-4.359	13.54	206	R
6	-1.701	-4.380	13.57	207	R
6	-1.701	-4.402	13.59	208	R
6	-1.807	-4.444	13.70	209	R
6	-1.849	-4.444	13.74	210	R
6	-1.892	-4.529	13.84	211	R
6	-1.913	-4.656	13.97	212	R
6	-1.913	-4.677	13.99	213	R
6	-1.955	-4.720	14.05	214	R
6	-1.955	-4.762	14.09	215	R
6	-1.955	-4.847	14.18	216	R
6	-1.998	-4.868	14.22	217	R
6	-2.040	-4.805	14.30	218	R
6	-2.040	-4.677	14.43	219	R
6	-2.040	-4.593	14.51	220	R
6	-1.998	-4.529	14.59	221	R
6	-1.955	-4.444	14.68	222	R
6	-1.913	-4.380	14.76	223	R
6	-1.870	-4.338	14.82	224	R
6	-1.807	-4.274	14.91	225	R
6	-1.722	-4.189	15.03	226	R
6	-1.552	-4.147	15.20	227	R
6	-1.488	-4.105	15.28	228	R
6	-1.425	-4.083	15.35	229	R
6	-1.297	-4.041	15.48	230	R
6	-1.191	-4.020	15.59	231	R
6	-1.043	-3.977	15.74	232	R
6	-0.873	-3.892	15.93	233	R
6	-0.767	-3.829	16.06	234	R
6	-0.682	-3.786	16.15	235	R
6	-0.576	-3.723	16.28	236	R
6	-0.512	-3.638	16.38	237	R
6	-0.512	-3.617	16.40	238	R
6	-0.428	-3.511	16.54	239	R
6	-0.385	-3.341	16.72	240	R
6	-0.322	-3.256	16.82	241	R
6	-0.237	-3.192	16.93	242	R
6	-0.215	-3.107	17.01	243	R
6	-0.194	-3.001	17.12	244	R
6	-0.152	-2.917	17.22	245	R
6	-0.131	-2.810	17.33	246	R
6	-0.131	-2.704	17.43	247	R
6	-0.152	-2.641	17.50	248	R
6	-0.173	-2.471	17.67	249	R
6	-0.215	-2.407	17.75	250	R
6	-0.279	-2.301	17.87	251	R
6	-0.322	-2.174	18.00	252	R
6	-0.385	-2.068	18.13	253	R
6	-0.491	-1.962	18.28	254	R
6	-0.555	-1.834	18.42	255	R
6	-0.619	-1.707	18.56	256	R
6	-0.661	-1.559	18.72	257	R
6	-0.703	-1.474	18.81	258	R
6	-0.746	-1.474	18.85	259	R
6	-0.767	-1.580	18.96	260	R
6	-0.767	-1.665	19.05	261	R
6	-0.810	-1.707	19.11	262	R
6	-0.937	-1.771	19.25	263	R
6	-1.000	-1.792	19.32	264	R
6	-1.149	-1.665	19.51	265	R
6	-1.213	-1.665	19.58	266	R
6	-1.319	-1.665	19.68	267	R
6	-1.616	-1.622	19.98	268	R
6	-1.616	-1.601	20.00	269	R
6	-1.573	-1.537	20.08	270	R
6	-1.531	-1.580	20.14	271	R
6	-1.467	-1.665	20.25	272	R
6	-1.510	-1.665	20.29	273	R
6	-1.573	-1.665	20.35	274	R
6	-1.637	-1.665	20.42	275	R
6	-1.701	-1.665	20.48	276	R
6	-1.764	-1.686	20.55	277	R
6	-1.807	-1.665	20.59	278	R
6	-1.849	-1.644	20.64	279	R
6	-1.870	-1.665	20.67	280	R
6	-1.870	-1.686	20.69	281	R
6	-1.934	-1.707	20.76	282	R
6	-1.955	-1.707	20.78	283	R
6	-1.998	-1.750	20.84	284	R
6	-2.082	-1.792	20.94	285	R
6	-2.104	-1.771	20.97	286	R
6	-2.125	-1.771	20.99	287	R
6	-2.104	-1.792	21.02	288	R
6	-1.913	-1.771	21.21	289	R
6	-1.828	-1.771	21.29	290	R
6	-1.764	-1.771	21.36	291	R
6	-1.552	-1.813	21.57	292	R
6	-1.446	-1.856	21.69	293	R
6	-1.319	-1.919	21.83	294	R
6	-1.191	-2.047	22.01	295	R
6	-1.149	-2.110	22.09	296	R
6	-1.085	-2.174	22.18	297	R
6	-1.085	-2.259	22.26	298	R
6	-1.107	-2.301	22.31	299	R
7	0.972	3.595	0.00	0	G
7	0.951	3.595	0.02	1	G
7	0.951	3.595	0.02	2	G
7	0.951	3.553	0.06	3	G
7	0.972	3.468	0.15	4	G
7	0.972	3.384	0.23	5	G
7	0.972	3.363	0.26	6	G
7	1.035	3.257	0.38	7	G
7	1.141	3.130	0.54	8	G
7	1.204	3.004	0.69	9	G
7	1.267	2.856	0.85	10	G
7	1.352	2.687	1.04	11	G
7	1.415	2.392	1.34	12	G
7	1.373	2.180	1.55	13	G
7	1.352	2.075	1.66	14	G
7	1.310	1.927	1.81	15	G
7	1.289	1.758	1.98	16	G
7	1.225	1.568	2.18	17	G
7	1.204	1.463	2.29	18	G
7	1.077	1.378	2.44	19	G
7	1.056	1.315	2.51	20	G
7	1.056	1.230	2.60	21	G
7	1.225	1.230	2.76	22	G
7	1.310	1.146	2.88	23	G
7	1.457	1.041	3.07	24	G
7	1.584	0.914	3.24	25	G
7	1.732	0.745	3.47	26	G
7	1.858	0.555	3.70	27	G
7	1.880	0.428	3.83	28	G
7	1.880	0.196	4.06	29	G
7	1.774	-0.015	4.29	30	G
7	1.647	-0.121	4.46	31	G
7	1.605	-0.184	4.53	32	G
7	1.753	-0.458	4.85	33	G
7	1.858	-0.564	5.00	34	G
7	1.922	-0.627	5.09	35	G
7	1.985	-0.712	5.19	36	G
7	2.133	-0.880	5.42	37	G
7	2.238	-0.986	5.56	38	G
7	2.344	-1.007	5.67	39	G
7	2.471	-1.007	5.80	40	G
7	2.576	-0.859	5.98	41	G
7	2.682	-0.690	6.18	42	G
7	2.703	-0.543	6.33	43	G
7	2.640	-0.479	6.42	44	G
7	2.534	-0.479	6.52	45	G
7	2.640	-0.458	6.63	46	G
7	2.787	-0.690	6.91	47	G
7	2.787	-0.585	7.01	48	G
7	2.872	-0.606	7.10	49	G
7	2.956	-0.585	7.19	50	G
7	3.062	-0.648	7.31	51	G
7	3.104	-0.754	7.42	52	G
7	3.188	-0.880	7.58	53	G
7	3.357	-1.028	7.80	54	G
7	3.421	-1.092	7.89	55	G
7	3.463	-1.155	7.97	56	G
7	3.505	-1.282	8.10	57	G
7	3.357	-1.324	8.25	58	G
7	3.167	-1.324	8.44	59	G
7	2.977	-1.345	8.63	60	G
7	2.766	-1.472	8.88	61	G
7	2.618	-1.556	9.05	62	G
7	2.450	-1.661	9.25	63	G
7	2.323	-1.788	9.43	64	G
7	2.217	-1.936	9.61	65	G
7	1.985	-2.147	9.92	66	G
7	1.795	-2.274	10.15	67	G
7	1.626	-2.421	10.38	68	G
7	1.436	-2.548	10.60	69	G
7	1.225	-2.590	10.82	70	G
7	0.972	-2.590	11.07	71	G
7	0.803	-2.569	11.24	72	G
7	0.655	-2.485	11.41	73	G
7	0.444	-2.231	11.74	74	G
7	0.402	-2.020	11.96	75	G
7	0.529	-1.809	12.20	76	G
7	0.613	-1.704	12.34	77	G
7	0.761	-1.619	12.51	78	G
7	0.951	-1.577	12.70	79	G
7	1.120	-1.535	12.88	80	G
7	1.352	-1.535	13.11	81	G
7	1.605	-1.556	13.37	82	G
7	1.774	-1.619	13.55	83	G
7	1.901	-1.725	13.71	84	G
7	2.006	-1.851	13.88	85	G
7	2.112	-2.020	14.07	86	G
7	2.196	-2.210	14.28	87	G
7	2.196	-2.443	14.51	88	G
7	2.260	-2.654	14.74	89	G
7	2.386	-2.844	14.96	90	G
7	2.428	-3.012	15.14	91	G
7	2.471	-3.118	15.25	92	G
7	2.618	-3.118	15.40	93	R
7	2.661	-3.055	15.48	94	R
7	2.661	-3.118	15.54	95	R
7	2.450	-3.202	15.77	96	R
7	2.365	-3.329	15.92	97	R
7	2.386	-3.519	16.11	98	R
7	2.576	-3.582	16.31	99	R
7	2.576	-3.625	16.35	100	R
7	2.724	-3.625	16.50	101	R
7	2.808	-3.625	16.58	102	R
7	2.830	-3.688	16.65	103	R
7	2.703	-3.646	16.78	104	R
7	2.703	-3.646	16.78	105	R
7	2.661	-3.371	17.06	106	R
7	2.576	-3.181	17.27	107	R
7	2.640	-2.907	17.55	108	R
7	2.703	-2.759	17.71	109	R
7	2.851	-2.590	17.94	110	R
7	2.872	-2.527	18.00	111	R
7	2.935	-2.464	18.09	112	R
7	3.020	-2.506	18.19	113	R
7	2.745	-2.780	18.58	114	R
7	2.766	-2.759	18.61	115	R
7	2.977	-2.823	18.83	116	R
7	3.125	-2.823	18.97	117	R
7	3.231	-2.865	19.09	118	R
7	2.998	-2.949	19.33	119	R
7	2.851	-2.970	19.48	120	R
7	2.682	-3.055	19.67	121	R
7	2.597	-3.034	19.76	122	R
7	2.492	-2.991	19.87	123	R
7	2.281	-2.991	20.08	124	R
7	2.112	-2.970	20.25	125	G
7	2.091	-3.076	20.36	126	G
7	2.027	-3.245	20.54	127	G
7	1.922	-3.371	20.71	128	G
7	1.837	-3.498	20.86	129	G
7	1.753	-3.794	21.17	130	G
7	1.732	-4.047	21.42	131	G
7	1.732	-4.237	21.61	132	G
7	1.774	-4.511	21.89	133	G
7	1.858	-4.722	22.12	134	G
7	1.964	-4.870	22.30	135	G
7	2.112	-4.997	22.49	136	G
7	2.323	-5.060	22.71	137	G
7	2.513	-5.081	22.90	138	G
7	2.492	-5.060	22.93	139	G
7	2.407	-4.933	23.09	140	G
7	2.323	-4.849	23.20	141	G
7	2.175	-4.743	23.39	142	G
7	2.048	-4.638	23.55	143	G
7	1.943	-4.575	23.67	144	G
7	1.816	-4.406	23.89	145	G
7	1.711	-4.258	24.07	146	G
7	1.584	-4.089	24.28	147	G
7	1.415	-3.920	24.52	148	G
7	1.225	-3.794	24.75	149	G
7	1.014	-3.688	24.98	150	G
7	0.803	-3.646	25.20	151	G
7	0.318	-3.540	25.69	152	G
7	-0.041	-3.519	26.05	153	G
7	-0.062	-3.519	26.07	154	G
7	-0.189	-3.519	26.20	155	G
7	-0.316	-3.561	26.33	156	G
7	-0.464	-3.730	26.56	157	G
7	-0.611	-3.878	26.77	158	G
7	-0.759	-4.068	27.01	159	G
7	-0.928	-4.321	27.31	160	G
7	-0.970	-4.575	27.57	161	G
7	-1.033	-4.786	27.79	162	G
7	-1.076	-5.039	28.05	163	G
7	-1.097	-5.166	28.18	164	G
7	-1.033	-5.335	28.36	165	G
7	-0.928	-5.461	28.52	166	G
7	-0.780	-5.609	28.73	167	G
7	-0.611	-5.672	28.91	168	G
7	-0.379	-5.672	29.14	169	G
7	-0.231	-5.588	29.31	170	G
7	-0.084	-5.377	29.57	171	G
7	-0.041	-5.187	29.76	172	G
7	0.001	-4.912	30.04	173	G
7	0.106	-4.722	30.26	174	G
7	0.233	-4.553	30.47	175	G
7	0.360	-4.448	30.64	176	G
7	0.465	-4.258	30.85	177	G
7	0.655	-4.047	31.14	178	G
7	0.740	-3.899	31.31	179	G
7	0.824	-3.794	31.44	180	G
7	0.993	-3.667	31.65	181	G
7	1.183	-3.540	31.88	182	G
7	1.394	-3.371	32.15	183	G
7	1.563	-3.181	32.41	184	G
7	1.690	-2.991	32.63	185	G
7	1.753	-2.823	32.81	186	G
7	1.880	-2.611	33.06	187	G
7	1.964	-2.358	33.33	188	G
7	1.964	-2.168	33.52	189	G
7	2.027	-1.915	33.78	190	G
7	2.302	-1.661	34.15	191	G
7	2.471	-1.535	34.36	192	G
7	2.597	-1.598	34.51	193	G
7	2.766	-1.661	34.69	194	G
7	2.914	-1.767	34.87	195	G
7	3.125	-1.830	35.09	196	G
7	3.336	-1.851	35.30	197	G
7	3.399	-1.851	35.36	198	G
[truncated: 1,601 more rows]
