# Supplementary material for: Planarian RNAi knockdown: feeding once might just be enough
Source: Front Neurosci. 2025 Apr 30;19:1546196. doi: 10.3389/fnins.2025.1546196 (PMC12075233; doi:10.3389/fnins.2025.1546196)
Supplement: Supplementary file 1 [file Data_Sheet_1.ZIP › code and data/RNAi/RNAi TRPA1 + AITC50 + 4 weeks.csv]

n	t	x	y	L	behavior
1	0	-1.064	-1.656	0.000	R
1	1	-1.088	-1.703	0.053	R
1	2	-1.159	-1.750	0.138	R
1	3	-1.112	-1.727	0.191	R
1	4	-1.112	-1.727	0.191	R
1	5	-1.159	-1.632	0.297	R
1	6	-1.159	-1.632	0.297	R
1	7	-1.183	-1.679	0.350	R
1	8	-1.183	-1.703	0.373	R
1	9	-1.183	-1.679	0.397	R
1	10	-1.159	-1.656	0.431	R
1	11	-1.112	-1.632	0.483	R
1	12	-1.135	-1.656	0.517	R
1	13	-1.183	-1.679	0.570	R
1	14	-1.277	-1.703	0.667	R
1	15	-1.490	-1.798	0.900	R
1	16	-1.608	-1.821	1.021	R
1	17	-1.727	-1.798	1.141	R
1	18	-1.869	-1.798	1.283	R
1	19	-1.940	-1.821	1.358	R
1	20	-1.963	-1.845	1.392	R
1	21	-1.987	-1.916	1.466	R
1	22	-2.011	-1.963	1.519	R
1	23	-2.105	-2.011	1.625	R
1	24	-2.223	-1.987	1.746	R
1	25	-2.082	-1.798	1.982	R
1	26	-2.011	-1.703	2.101	R
1	27	-1.987	-1.632	2.175	R
1	28	-2.082	-1.585	2.281	R
1	29	-2.247	-1.585	2.447	R
1	30	-2.223	-1.632	2.500	R
1	31	-2.223	-1.656	2.523	R
1	32	-1.963	-1.656	2.783	R
1	33	-1.845	-1.656	2.902	R
1	34	-1.774	-1.656	2.973	R
1	35	-1.916	-1.608	3.122	R
1	36	-2.058	-1.679	3.281	R
1	37	-2.129	-1.774	3.399	R
1	38	-2.200	-1.845	3.500	R
1	39	-2.247	-1.940	3.605	R
1	40	-2.413	-2.058	3.809	R
1	41	-2.555	-2.176	3.994	R
1	42	-2.555	-2.271	4.088	R
1	43	-2.011	-2.200	4.637	R
1	44	-1.916	-2.058	4.807	R
1	45	-1.750	-1.869	5.059	R
1	46	-1.679	-1.845	5.134	R
1	47	-1.632	-1.821	5.187	R
1	48	-1.585	-1.774	5.253	R
1	49	-1.514	-1.750	5.328	R
1	50	-1.514	-1.750	5.328	R
1	51	-1.490	-1.727	5.362	R
1	52	-1.490	-1.727	5.362	R
1	53	-1.396	-1.727	5.456	R
1	54	-1.301	-1.845	5.608	R
1	55	-1.254	-1.916	5.693	R
1	56	-1.206	-2.034	5.820	R
1	57	-1.135	-2.176	5.979	R
1	58	-1.135	-2.271	6.074	R
1	59	-1.135	-2.507	6.310	R
1	60	-1.135	-2.602	6.405	R
1	61	-1.254	-2.791	6.628	R
1	62	-1.348	-2.957	6.819	R
1	63	-1.443	-3.051	6.953	R
1	64	-1.538	-3.241	7.164	R
1	65	-1.632	-3.383	7.335	R
1	66	-1.656	-3.501	7.455	R
1	67	-1.798	-3.430	7.614	R
1	68	-1.892	-3.312	7.765	R
1	69	-1.963	-3.264	7.851	R
1	70	-1.987	-3.217	7.904	R
1	71	-2.058	-3.099	8.042	R
1	72	-2.129	-3.028	8.142	R
1	73	-2.223	-2.909	8.293	R
1	74	-2.389	-2.768	8.511	R
1	75	-2.626	-2.649	8.776	R
1	76	-2.815	-2.602	8.971	R
1	77	-2.933	-2.555	9.098	R
1	78	-2.862	-2.531	9.173	R
1	79	-2.933	-2.602	9.274	R
1	80	-2.980	-2.673	9.359	R
1	81	-3.028	-2.507	9.531	R
1	82	-3.004	-2.342	9.698	R
1	83	-2.933	-2.271	9.799	R
1	84	-2.768	-2.247	9.966	R
1	85	-2.768	-2.223	9.990	R
1	86	-2.886	-2.247	10.110	G
1	87	-2.980	-2.153	10.244	G
1	88	-3.099	-2.058	10.395	G
1	89	-3.193	-1.963	10.529	G
1	90	-3.383	-1.750	10.814	G
1	91	-3.595	-1.538	11.115	G
1	92	-3.666	-1.490	11.200	G
1	93	-3.785	-1.419	11.338	G
1	94	-3.974	-1.396	11.529	G
1	95	-4.116	-1.372	11.673	G
1	96	-4.163	-1.301	11.758	G
1	97	-4.210	-1.159	11.908	G
1	98	-4.258	-1.017	12.057	G
1	99	-4.258	-0.828	12.247	G
1	100	-4.234	-0.804	12.280	G
1	101	-4.092	-0.923	12.465	G
1	102	-3.998	-0.875	12.571	G
1	103	-3.856	-0.852	12.715	G
1	104	-3.832	-0.852	12.738	G
1	105	-3.927	-1.135	13.037	G
1	106	-3.879	-1.277	13.187	G
1	107	-3.761	-1.348	13.325	G
1	108	-3.714	-1.467	13.452	G
1	109	-3.524	-1.632	13.704	G
1	110	-3.406	-1.750	13.871	G
1	111	-3.217	-1.940	14.139	G
1	112	-3.099	-2.129	14.362	G
1	113	-3.028	-2.223	14.480	G
1	114	-2.886	-2.271	14.630	G
1	115	-2.791	-2.389	14.781	G
1	116	-2.649	-2.555	14.999	G
1	117	-2.389	-2.768	15.335	G
1	118	-2.271	-2.886	15.503	G
1	119	-2.129	-3.051	15.721	G
1	120	-1.987	-3.217	15.939	G
1	121	-1.727	-3.430	16.275	G
1	122	-1.632	-3.477	16.381	G
1	123	-1.514	-3.595	16.548	G
1	124	-1.348	-3.761	16.782	G
1	125	-1.254	-3.879	16.934	G
1	126	-1.159	-4.116	17.188	G
1	127	-1.088	-4.376	17.458	G
1	128	-1.088	-4.494	17.576	G
1	129	-1.017	-4.731	17.823	G
1	130	-0.970	-4.825	17.929	G
1	131	-0.970	-4.967	18.071	G
1	132	-1.325	-4.684	18.525	G
1	133	-1.443	-4.707	18.646	G
1	134	-1.538	-4.849	18.817	G
1	135	-1.703	-4.873	18.984	G
1	136	-1.845	-5.015	19.185	G
1	137	-2.082	-5.157	19.460	G
1	138	-2.342	-5.251	19.737	G
1	139	-2.555	-5.251	19.950	G
1	140	-2.744	-5.228	20.141	G
1	141	-2.838	-5.228	20.236	G
1	142	-2.838	-5.393	20.401	G
1	143	-2.815	-5.630	20.639	G
1	144	-2.815	-5.795	20.804	G
1	145	-2.909	-6.008	21.037	G
1	146	-2.933	-6.126	21.158	G
1	147	-2.933	-6.245	21.276	G
1	148	-2.933	-6.316	21.347	G
1	149	-2.933	-6.387	21.418	G
1	150	-3.028	-6.410	21.516	G
1	151	-3.193	-6.363	21.688	G
1	152	-3.383	-6.245	21.911	G
1	153	-3.619	-6.103	22.187	G
1	154	-3.832	-6.032	22.411	G
1	155	-4.092	-5.890	22.708	G
1	156	-4.305	-5.701	22.993	G
1	157	-4.400	-5.606	23.126	G
1	158	-4.565	-5.440	23.361	G
1	159	-4.707	-5.346	23.531	G
1	160	-4.920	-5.133	23.832	G
1	161	-4.991	-5.038	23.950	G
1	162	-5.133	-4.825	24.206	G
1	163	-5.275	-4.660	24.424	G
1	164	-5.393	-4.494	24.628	G
1	165	-5.464	-4.376	24.766	G
1	166	-5.582	-4.234	24.951	G
1	167	-5.701	-4.045	25.174	G
1	168	-5.843	-3.856	25.410	G
1	169	-5.914	-3.714	25.569	G
1	170	-6.055	-3.501	25.825	G
1	171	-6.103	-3.335	25.997	G
1	172	-6.150	-3.099	26.238	G
1	173	-6.150	-2.886	26.451	G
1	174	-6.150	-2.697	26.640	G
1	175	-6.103	-2.413	26.928	G
1	176	-6.103	-2.176	27.165	G
1	177	-5.984	-1.869	27.494	G
1	178	-5.890	-1.774	27.628	G
1	179	-5.795	-1.585	27.839	G
1	180	-5.559	-1.348	28.174	G
1	181	-5.417	-1.325	28.318	G
1	182	-5.180	-1.301	28.556	G
1	183	-4.944	-1.112	28.858	G
1	184	-4.825	-1.064	28.986	G
1	185	-4.636	-1.017	29.181	G
1	186	-4.400	-0.946	29.428	G
1	187	-4.210	-0.923	29.619	G
1	188	-3.974	-0.804	29.883	G
1	189	-3.879	-0.781	29.981	G
1	190	-3.666	-0.781	30.193	G
1	191	-3.430	-0.781	30.430	G
1	192	-3.170	-0.804	30.691	G
1	193	-2.957	-0.828	30.905	G
1	194	-2.720	-0.852	31.143	G
1	195	-2.531	-0.899	31.338	G
1	196	-2.342	-0.970	31.540	G
1	197	-2.082	-1.135	31.849	G
1	198	-1.869	-1.277	32.105	G
1	199	-1.679	-1.325	32.300	G
1	200	-1.538	-1.254	32.458	G
1	201	-1.467	-1.088	32.639	G
1	202	-1.372	-0.923	32.829	G
1	203	-1.254	-0.781	33.014	G
1	204	-1.017	-0.686	33.269	G
1	205	-0.710	-0.662	33.577	G
1	206	-0.497	-0.615	33.795	G
1	207	-0.331	-0.615	33.961	G
1	208	-0.071	-0.639	34.222	G
1	209	0.095	-0.662	34.389	G
1	210	0.213	-0.662	34.508	G
1	211	0.426	-0.710	34.726	G
1	212	0.591	-0.757	34.898	G
1	213	0.781	-0.946	35.165	G
1	214	0.899	-1.112	35.369	G
1	215	1.041	-1.325	35.625	G
1	216	1.183	-1.514	35.861	G
1	217	1.301	-1.727	36.105	G
1	218	1.396	-1.940	36.338	G
1	219	1.467	-2.176	36.585	G
1	220	1.514	-2.413	36.826	G
1	221	1.514	-2.720	37.134	G
1	222	1.538	-2.933	37.348	G
1	223	1.538	-3.028	37.442	G
1	224	1.561	-3.193	37.610	G
1	225	1.585	-3.335	37.754	G
1	226	1.585	-3.548	37.966	G
1	227	1.561	-3.903	38.322	G
1	228	1.490	-4.116	38.546	G
1	229	1.325	-4.258	38.764	G
1	230	1.183	-4.352	38.935	G
1	231	1.112	-4.494	39.094	G
1	232	1.064	-4.613	39.221	G
1	233	1.254	-4.684	39.423	G
1	234	1.372	-4.754	39.561	G
1	235	1.538	-4.896	39.779	G
1	236	1.585	-4.944	39.846	G
1	237	1.585	-4.967	39.870	G
1	238	1.608	-5.038	39.945	G
1	239	1.585	-5.157	40.065	G
1	240	1.490	-5.251	40.199	G
1	241	1.301	-5.322	40.401	G
1	242	1.183	-5.488	40.605	G
1	243	1.112	-5.606	40.743	G
1	244	0.757	-5.866	41.182	G
1	245	0.639	-6.032	41.386	G
1	246	0.568	-6.292	41.656	G
1	247	0.473	-6.481	41.867	G
1	248	0.426	-6.576	41.973	G
1	249	0.331	-6.647	42.091	G
1	250	0.237	-6.741	42.225	G
1	251	0.142	-6.931	42.437	G
1	252	-0.024	-7.144	42.706	G
1	253	-0.166	-7.191	42.856	G
1	254	-0.355	-7.191	43.045	G
1	255	-0.591	-7.144	43.286	G
1	256	-0.804	-7.120	43.501	G
1	257	-0.970	-7.096	43.668	G
1	258	-1.159	-7.073	43.859	G
1	259	-1.419	-6.978	44.135	G
1	260	-1.538	-6.978	44.254	G
1	261	-1.774	-6.883	44.508	G
1	262	-2.011	-6.836	44.750	G
1	263	-2.223	-6.765	44.974	G
1	264	-2.507	-6.670	45.273	G
1	265	-2.791	-6.600	45.566	G
1	266	-3.004	-6.529	45.790	G
1	267	-3.241	-6.410	46.055	G
1	268	-3.430	-6.268	46.291	G
1	269	-3.690	-6.055	46.628	G
1	270	-3.903	-5.937	46.871	G
1	271	-4.116	-5.866	47.095	G
1	272	-4.329	-5.748	47.339	G
1	273	-4.518	-5.630	47.562	G
1	274	-4.636	-5.559	47.700	G
1	275	-4.731	-5.488	47.818	G
1	276	-4.896	-5.299	48.070	G
1	277	-5.062	-5.157	48.288	G
1	278	-5.299	-4.944	48.606	G
1	279	-5.417	-4.778	48.810	G
1	280	-5.535	-4.613	49.013	G
1	281	-5.724	-4.281	49.394	G
1	282	-5.819	-4.116	49.585	G
1	283	-5.890	-3.950	49.765	G
1	284	-5.937	-3.879	49.851	G
1	285	-6.103	-3.643	50.139	G
1	286	-6.150	-3.501	50.289	G
1	287	-6.268	-3.217	50.596	G
1	288	-6.339	-2.933	50.889	G
1	289	-6.481	-2.649	51.206	G
1	290	-6.623	-2.342	51.545	G
1	291	-6.694	-2.153	51.747	G
1	292	-6.765	-1.987	51.927	G
1	293	-6.812	-1.798	52.122	G
1	294	-6.954	-1.514	52.440	G
1	295	-6.978	-1.254	52.701	G
1	296	-7.049	-0.946	53.017	G
1	297	-7.049	-0.686	53.277	G
1	298	-7.049	-0.520	53.442	G
1	299	-6.647	-0.662	53.869	G
2	0	-0.804	3.619	0.000	R
2	1	-0.828	3.524	0.098	R
2	2	-0.828	3.524	0.098	R
2	3	-0.828	3.406	0.216	R
2	4	-0.804	3.383	0.249	R
2	5	-0.781	3.335	0.302	R
2	6	-0.781	3.170	0.468	R
2	7	-0.781	3.099	0.539	R
2	8	-0.757	3.004	0.636	R
2	9	-0.639	2.980	0.757	R
2	10	-0.520	3.075	0.908	R
2	11	-0.497	3.217	1.052	R
2	12	-0.426	3.264	1.137	R
2	13	-0.189	3.359	1.392	R
2	14	-0.095	3.454	1.526	R
2	15	-0.047	3.454	1.573	R
2	16	-0.142	3.359	1.707	R
2	17	-0.237	3.217	1.878	R
2	18	-0.378	3.051	2.096	R
2	19	-0.473	3.004	2.202	R
2	20	-0.544	2.980	2.276	R
2	21	-0.615	2.980	2.347	R
2	22	-0.686	3.193	2.572	R
2	23	-0.710	3.264	2.647	R
2	24	-0.710	3.288	2.670	R
2	25	-0.591	3.122	2.874	R
2	26	-0.544	3.051	2.959	R
2	27	-0.544	2.957	3.054	R
2	28	-0.544	2.838	3.172	R
2	29	-0.544	2.626	3.385	R
2	30	-0.591	2.365	3.649	R
2	31	-0.615	2.105	3.910	R
2	32	-0.686	1.892	4.135	R
2	33	-0.804	1.656	4.399	R
2	34	-0.899	1.467	4.611	R
2	35	-0.993	1.348	4.762	R
2	36	-1.064	1.254	4.881	R
2	37	-1.135	1.443	5.083	R
2	38	-1.206	1.656	5.307	R
2	39	-1.183	1.774	5.428	R
2	40	-1.088	1.916	5.598	R
2	41	-0.923	1.987	5.778	R
2	42	-0.733	1.987	5.968	G
2	43	-0.615	2.129	6.152	G
2	44	-0.568	2.318	6.348	G
2	45	-0.568	2.460	6.489	G
2	46	-0.520	2.626	6.662	G
2	47	-0.520	2.791	6.827	G
2	48	-0.520	2.980	7.016	G
2	49	-0.591	3.170	7.219	G
2	50	-0.639	3.335	7.391	G
2	51	-0.710	3.430	7.509	G
2	52	-0.828	3.572	7.694	G
2	53	-0.875	3.714	7.843	G
2	54	-0.875	3.879	8.009	G
2	55	-0.781	4.021	8.180	G
2	56	-0.686	4.187	8.370	G
2	57	-0.615	4.234	8.456	G
2	58	-0.520	3.927	8.777	G
2	59	-0.449	3.714	9.002	G
2	60	-0.378	3.548	9.182	G
2	61	-0.237	3.264	9.499	G
2	62	-0.237	3.099	9.665	G
2	63	-0.331	2.957	9.835	G
2	64	-0.402	2.838	9.973	G
2	65	-0.426	2.744	10.071	G
2	66	-0.449	2.460	10.356	G
2	67	-0.497	2.271	10.551	G
2	68	-0.591	2.034	10.805	G
2	69	-0.662	1.845	11.008	G
2	70	-0.828	1.656	11.259	G
2	71	-1.017	1.490	11.510	G
2	72	-1.088	1.396	11.629	G
2	73	-1.230	1.254	11.829	G
2	74	-1.372	1.064	12.066	G
2	75	-1.396	0.923	12.210	G
2	76	-1.301	0.804	12.361	G
2	77	-1.159	0.639	12.579	G
2	78	-1.064	0.473	12.770	G
2	79	-0.946	0.331	12.955	G
2	80	-0.923	0.189	13.099	G
2	81	-0.852	-0.095	13.391	G
2	82	-0.781	-0.544	13.846	G
2	83	-0.733	-0.781	14.087	G
2	84	-0.733	-0.970	14.277	G
2	85	-0.757	-1.301	14.609	G
2	86	-0.781	-1.467	14.776	G
2	87	-0.899	-1.679	15.020	G
2	88	-0.946	-1.325	15.377	G
2	89	-0.946	-1.277	15.425	R
2	90	-0.946	-1.159	15.543	R
2	91	-0.946	-0.946	15.756	R
2	92	-0.923	-0.733	15.970	R
2	93	-0.923	-0.615	16.088	R
2	94	-0.946	-0.355	16.350	R
2	95	-0.993	-0.473	16.477	R
2	96	-1.088	-0.355	16.629	R
2	97	-1.064	-0.331	16.662	R
2	98	-0.899	-0.284	16.834	R
2	99	-0.899	-0.071	17.047	R
2	100	-1.017	0.189	17.333	R
2	101	-1.135	0.166	17.453	R
2	102	-1.254	0.095	17.591	R
2	103	-1.372	0.166	17.729	R
2	104	-1.490	0.308	17.914	R
2	105	-1.632	0.402	18.085	R
2	106	-1.727	0.426	18.182	R
2	107	-1.963	0.473	18.423	R
2	108	-2.200	0.497	18.661	R
2	109	-2.389	0.544	18.856	R
2	110	-2.555	0.544	19.022	R
2	111	-2.602	0.544	19.069	R
2	112	-2.720	0.473	19.207	R
2	113	-2.720	0.426	19.254	R
2	114	-2.673	0.213	19.472	R
2	115	-2.720	0.024	19.667	R
2	116	-2.744	-0.166	19.858	G
2	117	-2.815	-0.355	20.060	G
2	118	-2.933	-0.639	20.368	G
2	119	-3.028	-0.828	20.579	G
2	120	-3.075	-0.946	20.707	G
2	121	-3.170	-1.254	21.028	G
2	122	-3.217	-1.372	21.156	G
2	123	-3.383	-1.561	21.407	G
2	124	-3.501	-1.679	21.575	G
2	125	-3.524	-1.750	21.649	G
2	126	-3.572	-1.892	21.799	G
2	127	-3.595	-2.082	21.990	G
2	128	-3.595	-2.294	22.203	G
2	129	-3.572	-2.129	22.370	G
2	130	-3.548	-2.153	22.403	G
2	131	-3.406	-2.058	22.574	G
2	132	-3.383	-1.892	22.741	G
2	133	-3.359	-1.727	22.908	G
2	134	-3.335	-1.632	23.006	G
2	135	-3.619	-1.632	23.290	G
2	136	-3.737	-1.632	23.408	G
2	137	-3.998	-1.703	23.678	G
2	138	-4.116	-1.774	23.816	G
2	139	-4.423	-1.892	24.145	G
2	140	-4.613	-2.011	24.368	G
2	141	-4.778	-2.176	24.602	G
2	142	-4.967	-2.318	24.839	G
2	143	-5.180	-2.436	25.082	G
2	144	-5.346	-2.649	25.352	G
2	145	-5.511	-2.791	25.570	G
2	146	-5.677	-3.004	25.840	G
2	147	-5.795	-3.099	25.991	G
2	148	-5.961	-3.241	26.209	G
2	149	-6.032	-3.335	26.328	G
2	150	-6.079	-3.430	26.434	G
2	151	-6.268	-3.572	26.670	G
2	152	-6.268	-3.690	26.788	G
2	153	-6.150	-3.903	27.032	G
2	154	-6.079	-4.021	27.170	G
2	155	-5.984	-4.163	27.340	G
2	156	-5.819	-4.352	27.592	G
2	157	-5.511	-4.684	28.044	G
2	158	-5.369	-4.849	28.262	G
2	159	-5.204	-5.086	28.551	G
2	160	-5.062	-5.275	28.787	G
2	161	-4.825	-5.464	29.090	G
2	162	-4.636	-5.606	29.327	G
2	163	-4.423	-5.772	29.596	G
2	164	-4.258	-5.961	29.848	G
2	165	-4.092	-6.103	30.066	G
2	166	-3.903	-6.221	30.289	G
2	167	-3.666	-6.339	30.553	G
2	168	-3.501	-6.410	30.734	G
2	169	-3.241	-6.505	31.010	G
2	170	-3.051	-6.600	31.222	G
2	171	-2.815	-6.670	31.469	G
2	172	-2.578	-6.741	31.716	G
2	173	-2.365	-6.860	31.959	G
2	174	-2.176	-6.907	32.154	G
2	175	-1.940	-6.954	32.396	G
2	176	-1.750	-7.002	32.591	G
2	177	-1.419	-7.096	32.935	G
2	178	-1.135	-7.096	33.219	G
2	179	-1.041	-7.120	33.317	G
2	180	-0.923	-7.144	33.437	G
2	181	-0.686	-7.144	33.674	G
2	182	-0.426	-7.191	33.938	G
2	183	-0.142	-7.215	34.223	G
2	184	0.095	-7.215	34.460	G
2	185	0.402	-7.215	34.767	G
2	186	0.544	-7.215	34.909	G
2	187	0.757	-7.215	35.122	G
2	188	0.970	-7.191	35.336	G
2	189	1.230	-7.120	35.606	G
2	190	1.538	-7.120	35.913	G
2	191	1.798	-7.096	36.175	G
2	192	2.176	-6.931	36.588	G
2	193	2.389	-6.860	36.812	G
2	194	2.602	-6.812	37.030	G
2	195	2.815	-6.670	37.286	G
2	196	2.933	-6.600	37.424	G
2	197	3.099	-6.529	37.604	G
2	198	3.359	-6.434	37.881	G
2	199	3.737	-6.197	38.327	G
2	200	3.832	-6.150	38.433	G
2	201	4.021	-6.008	38.670	G
2	202	4.234	-5.795	38.971	G
2	203	4.376	-5.724	39.129	G
2	204	4.565	-5.582	39.366	G
2	205	4.707	-5.440	39.567	G
2	206	4.873	-5.228	39.836	G
2	207	4.944	-5.015	40.061	G
2	208	4.991	-4.778	40.302	G
2	209	5.062	-4.660	40.440	G
2	210	5.228	-4.636	40.607	G
2	211	5.440	-4.518	40.851	G
2	212	5.606	-4.352	41.085	G
2	213	5.819	-4.092	41.421	G
2	214	5.961	-3.927	41.639	G
2	215	6.150	-3.714	41.924	G
2	216	6.245	-3.454	42.201	G
2	217	6.339	-3.217	42.455	G
2	218	6.410	-3.028	42.658	G
2	219	6.505	-2.838	42.869	G
2	220	6.623	-2.673	43.073	G
2	221	6.694	-2.555	43.211	G
2	222	6.741	-2.318	43.452	G
2	223	6.812	-2.153	43.632	G
2	224	6.860	-1.916	43.873	G
2	225	6.860	-1.608	44.181	G
2	226	6.883	-1.396	44.395	G
2	227	6.907	-1.254	44.539	G
2	228	6.931	-1.135	44.659	G
2	229	7.025	-0.757	45.049	G
2	230	7.073	-0.473	45.337	G
2	231	7.073	-0.213	45.597	G
2	232	7.002	0.118	45.936	G
2	233	6.978	0.402	46.221	G
2	234	6.954	0.757	46.577	G
2	235	6.883	0.970	46.801	G
2	236	6.860	1.206	47.039	G
2	237	6.860	1.372	47.204	G
2	238	6.812	1.538	47.376	G
2	239	6.765	1.774	47.618	G
2	240	6.670	2.082	47.939	G
2	241	6.576	2.294	48.172	G
2	242	6.410	2.484	48.424	G
2	243	6.292	2.720	48.688	G
2	244	6.221	2.862	48.847	G
2	245	6.079	3.099	49.123	G
2	246	5.961	3.288	49.346	G
2	247	5.937	3.406	49.467	G
2	248	5.866	3.454	49.552	G
2	249	5.677	3.524	49.754	G
2	250	5.369	3.572	50.065	G
2	251	5.157	3.619	50.283	G
2	252	4.920	3.690	50.530	G
2	253	4.613	3.761	50.846	G
2	254	4.329	3.785	51.131	G
2	255	4.045	3.808	51.415	G
2	256	3.879	3.856	51.588	G
2	257	3.595	4.021	51.916	G
2	258	3.430	3.998	52.083	G
2	259	3.264	3.998	52.249	G
2	260	2.980	4.116	52.557	G
2	261	2.768	4.116	52.769	G
2	262	2.626	4.116	52.911	G
2	263	2.389	4.069	53.153	G
2	264	2.223	4.021	53.325	G
2	265	1.940	3.903	53.632	G
2	266	1.774	3.879	53.800	G
2	267	1.514	3.832	54.064	G
2	268	1.277	3.832	54.301	G
2	269	0.923	3.998	54.692	G
2	270	0.710	4.021	54.906	G
2	271	0.520	4.069	55.101	G
2	272	0.355	4.116	55.274	G
2	273	0.142	4.116	55.486	G
2	274	-0.095	4.116	55.723	G
2	275	-0.331	4.187	55.970	G
2	276	-0.544	4.210	56.184	G
2	277	-0.852	4.329	56.514	G
2	278	-0.993	4.376	56.663	G
2	279	-1.254	4.376	56.923	G
2	280	-1.538	4.352	57.208	G
2	281	-1.703	4.352	57.374	G
2	282	-1.892	4.423	57.576	G
2	283	-2.082	4.423	57.765	G
2	284	-2.247	4.447	57.932	G
2	285	-2.602	4.660	58.346	G
2	286	-2.720	4.660	58.464	G
2	287	-2.862	4.684	58.608	G
2	288	-3.217	4.802	58.982	G
2	289	-3.335	4.849	59.110	G
2	290	-3.501	4.991	59.328	G
2	291	-3.666	5.157	59.562	G
2	292	-3.714	5.228	59.647	G
2	293	-3.879	5.393	59.881	G
2	294	-3.998	5.511	60.049	G
2	295	-4.163	5.677	60.283	G
2	296	-4.281	5.724	60.410	G
2	297	-4.376	5.653	60.528	G
2	298	-4.471	5.535	60.680	G
2	299	-4.754	5.440	60.979	G
3	0	-0.366	0.474	0.000	R
3	1	-0.408	0.537	0.076	R
3	2	-0.408	0.516	0.097	R
3	3	-0.366	0.453	0.173	R
3	4	-0.303	0.411	0.249	R
3	5	-0.218	0.284	0.401	R
3	6	-0.113	0.115	0.601	R
3	7	-0.113	-0.159	0.875	R
3	8	-0.134	-0.222	0.942	R
3	9	-0.282	-0.264	1.095	R
3	10	-0.429	-0.285	1.244	R
3	11	-0.556	-0.328	1.378	R
3	12	-0.704	-0.433	1.559	R
3	13	-0.915	-0.539	1.795	R
3	14	-1.041	-0.581	1.929	R
3	15	-1.189	-0.623	2.082	R
3	16	-1.358	-0.707	2.271	R
3	17	-1.463	-0.750	2.385	R
3	18	-1.505	-0.897	2.538	R
3	19	-1.505	-1.024	2.665	R
3	20	-1.569	-1.045	2.731	R
3	21	-1.526	-0.729	3.051	R
3	22	-1.611	-0.496	3.298	R
3	23	-1.315	-0.876	3.779	R
3	24	-1.294	-0.982	3.886	R
3	25	-1.062	-0.918	4.127	R
3	26	-1.020	-0.876	4.187	R
3	27	-0.893	-0.771	4.351	R
3	28	-1.062	-0.855	4.540	R
3	29	-1.210	-0.940	4.710	R
3	30	-1.294	-0.876	4.816	R
3	31	-1.442	-0.918	4.969	R
3	32	-1.463	-0.918	4.990	R
3	33	-1.273	-0.961	5.185	R
3	34	-1.041	-0.961	5.417	R
3	35	-0.957	-0.813	5.587	R
3	36	-1.083	-0.665	5.782	R
3	37	-1.104	-0.623	5.829	R
3	38	-1.126	-0.623	5.850	R
3	39	-1.273	-0.602	5.999	R
3	40	-1.294	-0.644	6.046	R
3	41	-1.294	-0.665	6.067	R
3	42	-1.294	-0.665	6.067	R
3	43	-1.294	-0.686	6.088	R
3	44	-1.294	-0.707	6.110	R
3	45	-1.273	-0.750	6.157	R
3	46	-1.210	-0.834	6.262	R
3	47	-1.231	-0.792	6.309	R
3	48	-1.231	-0.771	6.331	R
3	49	-1.252	-0.834	6.397	R
3	50	-1.252	-0.897	6.461	R
3	51	-1.126	-0.750	6.655	R
3	52	-1.126	-0.602	6.803	R
3	53	-1.168	-0.518	6.897	R
3	54	-1.168	-0.391	7.024	R
3	55	-1.189	-0.285	7.131	R
3	56	-1.189	-0.138	7.279	R
3	57	-1.189	-0.011	7.406	R
3	58	-1.168	0.115	7.534	R
3	59	-1.147	0.158	7.581	R
3	60	-1.126	0.115	7.628	R
3	61	-1.083	-0.307	8.052	R
3	62	-0.936	-0.475	8.277	R
3	63	-1.062	-0.560	8.429	R
3	64	-1.189	-0.581	8.557	R
3	65	-1.273	-0.644	8.663	R
3	66	-1.337	-0.729	8.768	R
3	67	-1.400	-0.771	8.844	R
3	68	-1.547	-0.623	9.053	R
3	69	-1.505	-0.307	9.372	R
3	70	-1.505	-0.264	9.415	R
3	71	-1.505	-0.138	9.541	R
3	72	-1.484	-0.053	9.628	R
3	73	-1.231	-0.138	9.895	R
3	74	-1.168	-0.138	9.958	R
3	75	-1.062	-0.138	10.064	R
3	76	-0.957	-0.180	10.177	R
3	77	-0.851	-0.264	10.312	G
3	78	-0.704	-0.328	10.473	G
3	79	-0.408	-0.349	10.769	G
3	80	-0.218	-0.370	10.960	G
3	81	-0.071	-0.454	11.130	G
3	82	0.056	-0.581	11.309	G
3	83	0.183	-0.750	11.520	G
3	84	0.225	-0.876	11.654	G
3	85	0.246	-1.003	11.782	G
3	86	0.288	-1.214	11.997	G
3	87	0.330	-1.572	12.359	G
3	88	0.309	-1.741	12.529	G
3	89	0.246	-1.889	12.689	G
3	90	0.140	-2.079	12.907	G
3	91	-0.028	-2.353	13.229	G
3	92	-0.092	-2.585	13.469	G
3	93	-0.155	-2.733	13.630	G
3	94	-0.239	-2.923	13.838	G
3	95	-0.408	-3.028	14.037	G
3	96	-0.640	-3.176	14.312	G
3	97	-0.872	-3.324	14.587	G
3	98	-1.062	-3.387	14.787	G
3	99	-1.210	-3.450	14.948	G
3	100	-1.400	-3.471	15.139	G
3	101	-1.590	-3.387	15.347	G
3	102	-1.801	-3.345	15.562	G
3	103	-1.969	-3.366	15.732	G
3	104	-2.096	-3.387	15.860	G
3	105	-1.991	-3.471	15.995	G
3	106	-1.991	-3.471	15.995	G
3	107	-1.991	-3.387	16.080	G
3	108	-1.969	-3.303	16.167	G
3	109	-1.948	-3.260	16.214	G
3	110	-2.012	-3.303	16.290	G
3	111	-2.096	-3.514	16.517	G
3	112	-2.286	-3.703	16.786	G
3	113	-2.455	-3.830	16.997	G
3	114	-2.602	-3.893	17.157	G
3	115	-2.602	-3.999	17.263	G
3	116	-2.539	-4.147	17.424	G
3	117	-2.518	-4.231	17.511	G
3	118	-2.539	-4.273	17.558	G
3	119	-2.666	-4.315	17.691	G
3	120	-2.792	-4.421	17.856	G
3	121	-2.919	-4.526	18.021	G
3	122	-3.003	-4.590	18.126	G
3	123	-3.067	-4.780	18.326	G
3	124	-3.024	-4.864	18.421	G
3	125	-3.003	-4.822	18.468	G
3	126	-2.792	-4.590	18.782	G
3	127	-2.624	-4.442	19.006	G
3	128	-2.539	-4.231	19.233	G
3	129	-2.497	-4.062	19.407	G
3	130	-2.413	-3.936	19.559	G
3	131	-2.244	-3.809	19.770	G
3	132	-1.969	-3.746	20.052	G
3	133	-1.758	-3.577	20.322	G
3	134	-1.569	-3.387	20.591	G
3	135	-1.379	-3.387	20.780	G
3	136	-1.210	-3.387	20.949	G
3	137	-1.062	-3.345	21.103	G
3	138	-0.851	-3.281	21.323	G
3	139	-0.598	-3.218	21.584	G
3	140	-0.429	-3.113	21.783	G
3	141	-0.303	-2.944	21.994	G
3	142	-0.197	-2.817	22.159	G
3	143	-0.028	-2.543	22.481	G
3	144	0.077	-2.248	22.795	G
3	145	0.183	-2.037	23.030	G
3	146	0.309	-1.868	23.241	G
3	147	0.351	-1.699	23.415	G
3	148	0.372	-1.509	23.606	G
3	149	0.394	-1.277	23.840	G
3	150	0.394	-1.066	24.051	G
3	151	0.246	-0.792	24.362	G
3	152	0.119	-0.623	24.573	G
3	153	-0.028	-0.475	24.782	G
3	154	-0.218	-0.370	24.999	G
3	155	-0.429	-0.285	25.226	G
3	156	-0.577	-0.201	25.396	G
3	157	-0.725	-0.074	25.591	G
3	158	-0.915	0.010	25.799	G
3	159	-1.020	0.094	25.934	G
3	160	-1.126	0.284	26.151	G
3	161	-1.168	0.537	26.408	G
3	162	-1.231	0.769	26.648	G
3	163	-1.379	1.044	26.960	G
3	164	-1.442	1.191	27.121	G
3	165	-1.168	1.191	27.395	G
3	166	-0.978	1.276	27.603	G
3	167	-0.725	1.381	27.877	G
3	168	-0.535	1.424	28.071	G
3	169	-0.324	1.424	28.282	G
3	170	-0.218	1.381	28.396	G
3	171	-0.071	1.297	28.566	G
3	172	0.119	1.213	28.774	G
3	173	0.330	1.086	29.020	G
3	174	0.520	0.938	29.261	G
3	175	0.731	0.706	29.574	G
3	176	0.794	0.580	29.716	G
3	177	0.879	0.369	29.943	G
3	178	1.027	0.137	30.218	G
3	179	1.132	-0.053	30.435	G
3	180	1.301	-0.475	30.890	G
3	181	1.280	-0.602	31.018	G
3	182	1.343	-0.707	31.141	G
3	183	1.449	-0.897	31.358	G
3	184	1.449	-1.277	31.738	G
3	185	1.301	-1.530	32.031	G
3	186	1.216	-1.657	32.183	G
3	187	1.027	-1.868	32.467	G
3	188	0.963	-1.994	32.609	G
3	189	0.963	-2.205	32.820	G
3	190	0.942	-2.416	33.032	G
3	191	0.879	-2.564	33.193	G
3	192	0.689	-2.712	33.433	G
3	193	0.626	-2.881	33.613	G
3	194	0.583	-3.071	33.808	G
3	195	0.562	-3.260	33.999	G
3	196	0.520	-3.492	34.235	G
3	197	0.351	-3.746	34.539	G
3	198	0.267	-3.936	34.747	G
3	199	-0.007	-4.189	35.120	G
3	200	-0.197	-4.294	35.337	G
3	201	-0.324	-4.379	35.490	G
3	202	-0.471	-4.463	35.660	G
3	203	-0.725	-4.590	35.943	G
3	204	-0.978	-4.716	36.226	G
3	205	-1.210	-4.864	36.501	G
3	206	-1.442	-5.012	36.776	G
3	207	-1.569	-5.117	36.941	G
3	208	-1.737	-5.180	37.121	G
3	209	-1.991	-5.201	37.375	G
3	210	-2.159	-5.328	37.586	G
3	211	-2.434	-5.349	37.861	G
3	212	-2.518	-5.645	38.168	G
3	213	-2.771	-5.792	38.461	G
3	214	-3.003	-5.856	38.702	G
3	215	-3.130	-5.940	38.854	G
3	216	-3.235	-6.045	39.003	G
3	217	-3.383	-6.151	39.185	G
3	218	-3.531	-6.235	39.355	G
3	219	-3.678	-6.278	39.509	G
3	220	-3.784	-6.256	39.616	G
3	221	-4.058	-6.109	39.928	G
3	222	-4.227	-6.024	40.116	G
3	223	-4.417	-5.898	40.345	G
3	224	-4.544	-5.792	40.509	G
3	225	-4.712	-5.645	40.734	G
3	226	-4.944	-5.455	41.034	G
3	227	-5.071	-5.349	41.198	G
3	228	-4.944	-5.138	41.444	G
3	229	-4.987	-4.969	41.618	G
3	230	-5.071	-4.737	41.865	G
3	231	-5.176	-4.569	42.064	G
3	232	-5.240	-4.484	42.170	G
3	233	-5.366	-4.421	42.311	G
3	234	-5.577	-4.315	42.547	G
3	235	-5.746	-4.252	42.728	G
3	236	-5.809	-4.273	42.794	G
3	237	-5.831	-4.358	42.881	G
3	238	-5.725	-4.463	43.030	G
3	239	-5.556	-4.653	43.285	G
3	240	-5.324	-4.948	43.660	G
3	241	-5.113	-5.159	43.959	G
3	242	-5.008	-5.286	44.123	G
3	243	-4.923	-5.370	44.243	G
3	244	-4.797	-5.455	44.395	G
3	245	-4.586	-5.623	44.665	G
3	246	-4.417	-5.750	44.876	G
3	247	-4.164	-5.961	45.206	G
3	248	-4.037	-5.982	45.334	G
3	249	-3.932	-6.045	45.457	G
3	250	-3.763	-6.151	45.656	G
3	251	-3.489	-6.299	45.968	G
3	252	-3.362	-6.362	46.109	G
3	253	-3.151	-6.489	46.355	G
3	254	-2.961	-6.594	46.572	G
3	255	-2.729	-6.678	46.819	G
3	256	-2.476	-6.763	47.086	G
3	257	-2.159	-6.910	47.435	G
3	258	-1.991	-6.995	47.624	G
3	259	-1.737	-7.079	47.891	G
3	260	-1.526	-7.121	48.106	G
3	261	-1.189	-7.185	48.450	G
3	262	-1.062	-7.185	48.576	G
3	263	-0.809	-7.164	48.830	G
3	264	-0.493	-7.206	49.150	G
3	265	-0.134	-7.206	49.508	G
3	266	-0.493	-7.185	49.868	G
3	267	-0.471	-7.164	49.897	G
3	268	-0.387	-7.058	50.032	G
3	269	-0.303	-6.910	50.203	G
3	270	-0.366	-6.826	50.308	G
3	271	-0.577	-6.763	50.528	G
3	272	-0.704	-6.826	50.670	G
3	273	-0.809	-6.847	50.777	G
3	274	-0.999	-6.868	50.969	G
3	275	-1.189	-6.932	51.169	G
3	276	-1.400	-6.995	51.389	G
3	277	-1.611	-7.016	51.601	G
3	278	-1.801	-7.037	51.792	G
3	279	-2.075	-7.037	52.066	G
3	280	-2.307	-6.953	52.313	G
3	281	-2.581	-6.889	52.595	G
3	282	-2.750	-6.826	52.775	G
3	283	-3.024	-6.721	53.069	G
3	284	-3.193	-6.636	53.258	G
3	285	-3.256	-6.573	53.347	G
3	286	-3.446	-6.404	53.601	G
3	287	-3.594	-6.320	53.771	G
3	288	-3.805	-6.130	54.055	G
3	289	-3.995	-5.982	54.296	G
3	290	-4.227	-5.813	54.583	G
3	291	-4.375	-5.750	54.743	G
3	292	-4.628	-5.560	55.060	G
3	293	-4.776	-5.455	55.241	G
3	294	-4.860	-5.328	55.394	G
3	295	-4.965	-5.180	55.575	G
3	296	-5.029	-5.054	55.717	G
3	297	-5.113	-4.864	55.924	G
3	298	-5.261	-4.632	56.199	G
3	299	-5.430	-4.210	56.654	G
4	0	-0.670	0.660	0.000	R
4	1	-0.692	0.723	0.067	R
4	2	-0.713	0.765	0.114	R
4	3	-0.755	0.828	0.190	R
4	4	-0.797	0.913	0.284	R
4	5	-0.923	0.976	0.425	R
4	6	-1.092	0.955	0.595	R
4	7	-1.239	0.892	0.755	R
4	8	-1.344	0.871	0.862	R
4	9	-1.407	0.955	0.968	R
4	10	-1.407	0.955	0.968	R
4	11	-1.260	0.849	1.149	R
4	12	-1.302	0.786	1.225	R
4	13	-1.386	0.849	1.330	R
4	14	-1.365	0.934	1.417	R
4	15	-1.365	0.997	1.480	R
4	16	-1.407	1.060	1.556	R
4	17	-1.260	0.892	1.780	R
4	18	-1.134	0.765	1.958	R
4	19	-1.007	0.681	2.110	R
4	20	-0.902	0.786	2.259	R
4	21	-0.860	0.913	2.392	R
4	22	-1.007	0.892	2.541	R
4	23	-1.028	0.871	2.571	R
4	24	-1.049	0.744	2.699	R
4	25	-1.028	0.597	2.848	R
4	26	-1.028	0.449	2.995	R
4	27	-1.092	0.176	3.276	R
4	28	-1.134	0.091	3.370	R
4	29	-1.281	0.239	3.579	R
4	30	-1.281	0.323	3.663	R
4	31	-1.281	0.513	3.852	R
4	32	-1.281	0.576	3.916	R
4	33	-1.323	0.723	4.069	R
4	34	-1.365	0.892	4.242	R
4	35	-1.386	1.102	4.454	R
4	36	-1.239	0.976	4.648	R
4	37	-1.155	0.892	4.767	R
4	38	-1.092	0.849	4.843	R
4	39	-1.007	0.765	4.962	R
4	40	-0.944	0.660	5.085	R
4	41	-0.923	0.513	5.234	G
4	42	-0.944	0.407	5.341	G
4	43	-1.028	0.218	5.549	G
4	44	-1.049	0.091	5.677	G
4	45	-1.092	-0.014	5.790	G
4	46	-1.176	-0.203	5.998	G
4	47	-1.239	-0.309	6.120	G
4	48	-1.323	-0.498	6.328	G
4	49	-1.407	-0.624	6.479	G
4	50	-1.428	-0.666	6.527	G
4	51	-1.534	-0.477	6.743	G
4	52	-1.681	-0.456	6.892	G
4	53	-1.850	-0.393	7.072	G
4	54	-1.997	-0.330	7.232	G
4	55	-2.165	-0.372	7.406	G
4	56	-2.334	-0.393	7.576	G
4	57	-2.544	-0.456	7.796	G
4	58	-2.607	-0.477	7.862	G
4	59	-2.713	-0.498	7.970	G
4	60	-2.776	-0.477	8.036	G
4	61	-2.881	-0.477	8.141	G
4	62	-2.923	-0.519	8.201	G
4	63	-2.818	-0.709	8.418	G
4	64	-2.502	-0.814	8.751	G
4	65	-2.397	-0.919	8.900	G
4	66	-2.207	-1.024	9.116	G
4	67	-2.039	-1.151	9.327	G
4	68	-1.955	-1.256	9.462	G
4	69	-1.871	-1.382	9.613	G
4	70	-1.765	-1.656	9.907	G
4	71	-1.702	-1.909	10.167	G
4	72	-1.597	-2.203	10.480	G
4	73	-1.555	-2.372	10.654	G
4	74	-1.471	-2.561	10.861	G
4	75	-1.323	-2.688	11.055	G
4	76	-1.471	-2.730	11.209	G
4	77	-1.492	-2.877	11.357	G
4	78	-1.576	-3.046	11.546	G
4	79	-1.723	-3.130	11.716	G
4	80	-1.955	-3.151	11.948	G
4	81	-2.165	-3.214	12.168	G
4	82	-2.334	-3.277	12.348	G
4	83	-2.502	-3.319	12.521	G
4	84	-2.713	-3.425	12.757	G
4	85	-2.902	-3.467	12.951	G
4	86	-3.113	-3.509	13.166	G
4	87	-3.365	-3.530	13.419	G
4	88	-3.618	-3.572	13.675	G
4	89	-3.850	-3.572	13.907	G
4	90	-4.123	-3.614	14.184	G
4	91	-4.313	-3.635	14.374	G
4	92	-4.208	-3.677	14.488	G
4	93	-4.208	-3.656	14.509	G
4	94	-4.229	-3.551	14.616	G
4	95	-4.229	-3.404	14.764	G
4	96	-4.123	-3.361	14.877	G
4	97	-3.913	-3.383	15.089	G
4	98	-3.829	-3.467	15.208	G
4	99	-3.702	-3.551	15.360	G
4	100	-3.576	-3.572	15.488	G
4	101	-3.260	-3.656	15.815	G
4	102	-3.071	-3.572	16.022	G
4	103	-2.860	-3.467	16.257	G
4	104	-2.607	-3.446	16.511	G
4	105	-2.439	-3.404	16.684	G
4	106	-2.060	-3.277	17.084	G
4	107	-1.934	-3.193	17.236	G
4	108	-1.723	-3.025	17.505	G
4	109	-1.534	-2.814	17.789	G
4	110	-1.344	-2.604	18.072	G
4	111	-1.260	-2.498	18.207	G
4	112	-1.092	-2.393	18.405	G
4	113	-0.986	-2.267	18.570	G
4	114	-0.944	-2.014	18.826	G
4	115	-0.881	-1.803	19.046	G
4	116	-0.860	-1.593	19.257	G
4	117	-0.839	-1.298	19.553	G
4	118	-0.818	-1.088	19.764	G
4	119	-0.818	-0.793	20.059	G
4	120	-0.839	-0.624	20.229	G
4	121	-0.902	-0.456	20.409	G
4	122	-1.007	-0.245	20.644	G
4	123	-1.070	-0.035	20.864	G
4	124	-1.092	0.155	21.055	G
4	125	-1.155	0.407	21.315	G
4	126	-1.218	0.639	21.555	G
4	127	-1.281	0.892	21.816	G
4	128	-1.344	1.123	22.056	G
4	129	-1.386	1.313	22.250	G
4	130	-1.471	1.565	22.516	G
4	131	-1.555	1.776	22.743	G
4	132	-1.597	1.923	22.896	G
4	133	-1.850	2.134	23.225	G
4	134	-1.997	2.281	23.434	G
4	135	-2.144	2.450	23.657	G
4	136	-2.250	2.597	23.838	G
4	137	-2.397	2.765	24.062	G
4	138	-2.565	2.892	24.273	G
4	139	-2.713	3.018	24.467	G
4	140	-2.944	3.208	24.766	G
4	141	-3.050	3.271	24.889	G
4	142	-3.218	3.334	25.069	G
4	143	-3.365	3.418	25.239	G
4	144	-3.576	3.481	25.458	G
4	145	-3.744	3.587	25.657	G
4	146	-3.913	3.692	25.856	G
4	147	-4.060	3.818	26.050	G
4	148	-4.144	3.797	26.137	G
4	149	-4.144	3.692	26.242	G
4	150	-3.976	3.334	26.637	G
4	151	-3.976	3.123	26.848	G
4	152	-4.060	2.976	27.018	G
4	153	-4.187	2.808	27.228	G
4	154	-4.313	2.786	27.356	G
4	155	-4.481	2.850	27.536	G
4	156	-4.629	2.892	27.690	G
4	157	-4.776	2.786	27.871	G
4	158	-5.071	2.723	28.172	G
4	159	-5.197	2.723	28.298	G
4	160	-5.345	2.702	28.447	G
4	161	-5.450	2.639	28.570	G
4	162	-5.639	2.597	28.764	G
4	163	-5.913	2.450	29.075	G
4	164	-6.124	2.344	29.310	G
4	165	-6.271	2.260	29.480	G
4	166	-6.397	2.176	29.632	G
4	167	-6.524	2.092	29.784	G
4	168	-6.650	2.007	29.936	G
4	169	-6.713	1.923	30.041	G
4	170	-6.776	1.818	30.164	G
4	171	-6.861	1.650	30.352	G
4	172	-6.903	1.481	30.526	G
4	173	-6.945	1.271	30.740	G
4	174	-6.966	1.081	30.931	G
4	175	-6.966	0.828	31.184	G
4	176	-6.966	0.660	31.352	G
4	177	-6.987	0.428	31.585	G
4	178	-7.008	0.197	31.817	G
4	179	-7.029	-0.351	32.365	G
4	180	-7.029	-0.645	32.660	G
4	181	-6.987	-0.982	32.999	G
4	182	-6.945	-1.235	33.255	G
4	183	-6.924	-1.467	33.488	G
4	184	-6.882	-1.656	33.682	G
4	185	-6.797	-2.056	34.091	G
4	186	-6.671	-2.372	34.431	G
4	187	-6.545	-2.646	34.733	G
4	188	-6.439	-2.961	35.065	G
4	189	-6.313	-3.130	35.276	G
4	190	-6.250	-3.277	35.436	G
4	191	-6.187	-3.404	35.578	G
4	192	-6.124	-3.551	35.738	G
4	193	-6.039	-3.719	35.926	G
4	194	-5.934	-3.867	36.107	G
4	195	-5.850	-3.951	36.227	G
4	196	-5.703	-4.141	36.467	G
4	197	-5.555	-4.309	36.690	G
4	198	-5.408	-4.456	36.899	G
4	199	-5.239	-4.646	37.152	G
4	200	-5.050	-4.856	37.436	G
4	201	-4.860	-5.004	37.676	G
4	202	-4.734	-5.130	37.854	G
4	203	-4.587	-5.299	38.078	G
4	204	-4.355	-5.467	38.365	G
4	205	-4.081	-5.677	38.710	G
4	206	-3.850	-5.930	39.053	G
4	207	-3.450	-6.204	39.537	G
4	208	-3.387	-6.246	39.613	G
4	209	-3.155	-6.393	39.888	G
4	210	-2.839	-6.562	40.246	G
4	211	-2.481	-6.709	40.633	G
4	212	-2.207	-6.836	40.934	G
4	213	-2.039	-6.878	41.108	G
4	214	-1.850	-6.941	41.308	G
4	215	-1.681	-6.983	41.481	G
4	216	-1.597	-7.025	41.575	G
4	217	-1.428	-7.067	41.749	G
4	218	-1.176	-7.130	42.009	G
4	219	-1.007	-7.109	42.179	G
4	220	-0.713	-7.130	42.475	G
4	221	-0.607	-7.130	42.580	G
4	222	-0.418	-7.130	42.769	G
4	223	-0.123	-7.130	43.064	G
4	224	-0.060	-7.130	43.127	G
4	225	-0.060	-7.067	43.191	G
4	226	0.130	-7.046	43.381	G
4	227	0.277	-6.962	43.551	G
4	228	-0.207	-6.793	44.064	G
4	229	-0.502	-6.688	44.377	G
4	230	-0.692	-6.646	44.571	G
4	231	-0.797	-6.814	44.769	G
4	232	-0.944	-6.878	44.930	G
4	233	-1.070	-6.899	45.058	G
4	234	-1.260	-6.920	45.248	G
4	235	-1.386	-6.920	45.375	G
4	236	-1.618	-6.857	45.615	G
4	237	-1.702	-6.857	45.699	G
4	238	-1.765	-6.857	45.762	G
4	239	-1.892	-6.857	45.889	G
4	240	-1.955	-6.836	45.955	G
4	241	-2.123	-6.836	46.124	G
4	242	-2.313	-6.772	46.323	G
4	243	-2.544	-6.709	46.563	G
4	244	-2.776	-6.604	46.818	G
4	245	-2.881	-6.520	46.953	G
4	246	-3.155	-6.330	47.286	G
4	247	-3.450	-6.204	47.606	G
4	248	-3.576	-6.141	47.747	G
4	249	-3.787	-6.035	47.983	G
4	250	-3.934	-5.909	48.177	G
4	251	-4.081	-5.783	48.371	G
4	252	-4.313	-5.656	48.635	G
4	253	-4.481	-5.488	48.873	G
4	254	-4.713	-5.320	49.159	G
4	255	-4.924	-5.172	49.416	G
4	256	-5.092	-5.046	49.627	G
4	257	-5.197	-4.962	49.762	G
4	258	-5.345	-4.772	50.002	G
4	259	-5.429	-4.667	50.137	G
4	260	-5.576	-4.498	50.361	G
4	261	-5.703	-4.288	50.606	G
4	262	-5.829	-4.141	50.800	G
4	263	-5.997	-3.930	51.070	G
4	264	-6.145	-3.677	51.362	G
4	265	-6.250	-3.404	51.656	G
4	266	-6.439	-3.088	52.024	G
4	267	-6.566	-2.898	52.252	G
4	268	-6.608	-2.730	52.425	G
4	269	-6.650	-2.604	52.558	G
4	270	-6.671	-2.456	52.707	G
4	271	-6.692	-2.330	52.835	G
4	272	-6.734	-2.161	53.009	G
4	273	-6.797	-1.951	53.229	G
4	274	-6.839	-1.740	53.444	G
4	275	-6.882	-1.509	53.679	G
4	276	-6.903	-1.298	53.891	G
4	277	-6.945	-1.045	54.147	G
4	278	-6.966	-0.793	54.400	G
4	279	-7.008	-0.540	54.656	G
4	280	-7.008	-0.372	54.825	G
4	281	-7.008	-0.182	55.014	G
4	282	-7.008	-0.014	55.183	G
4	283	-7.008	0.302	55.499	G
4	284	-7.029	0.534	55.731	G
4	285	-7.008	0.807	56.006	G
4	286	-6.966	1.018	56.220	G
4	287	-6.966	1.334	56.536	G
4	288	-6.839	1.481	56.730	G
4	289	-6.839	1.713	56.962	G
4	290	-6.818	1.881	57.132	G
4	291	-6.755	2.092	57.351	G
4	292	-6.713	2.260	57.525	G
4	293	-6.650	2.344	57.630	G
4	294	-6.608	2.576	57.866	G
4	295	-6.566	2.639	57.942	G
4	296	-6.482	2.765	58.093	G
4	297	-6.397	2.913	58.263	G
4	298	-6.355	3.060	58.416	G
4	299	-6.187	3.460	58.851	G
5	0	-0.756	-0.081	0.000	R
5	1	-0.614	-0.176	0.170	R
5	2	-0.543	-0.223	0.256	R
5	3	-0.401	-0.483	0.552	R
5	4	-0.354	-0.649	0.724	R
5	5	-0.354	-0.862	0.937	R
5	6	-0.354	-1.027	1.102	R
5	7	-0.354	-1.287	1.362	R
5	8	-0.307	-1.547	1.627	R
5	9	-0.307	-1.783	1.863	R
5	10	-0.307	-1.973	2.052	R
5	11	-0.330	-2.043	2.127	R
5	12	-0.496	-1.925	2.330	R
5	13	-0.637	-1.878	2.480	R
5	14	-0.945	-1.973	2.801	R
5	15	-0.590	-1.925	3.159	R
5	16	-0.259	-1.996	3.497	R
5	17	-0.070	-1.996	3.686	R
5	18	0.072	-1.996	3.828	R
5	19	0.119	-1.996	3.876	R
5	20	0.237	-2.067	4.013	R
5	21	0.355	-2.162	4.165	R
5	22	0.568	-2.280	4.408	R
5	23	0.663	-2.398	4.559	R
5	24	0.805	-2.280	4.744	R
5	25	0.946	-2.256	4.888	R
5	26	0.426	-2.280	5.408	R
5	27	0.237	-2.256	5.599	R
5	28	-0.023	-2.256	5.859	R
5	29	-0.188	-2.256	6.025	R
5	30	-0.354	-2.280	6.192	R
5	31	-0.496	-2.351	6.350	R
5	32	-0.661	-2.469	6.554	R
5	33	-0.756	-2.564	6.687	R
5	34	-0.590	-2.280	7.016	R
5	35	-0.543	-2.114	7.188	R
5	36	-0.496	-2.043	7.273	R
5	37	-0.472	-1.878	7.440	R
5	38	-0.472	-1.665	7.653	G
5	39	-0.543	-1.453	7.877	G
5	40	-0.567	-1.216	8.115	G
5	41	-0.567	-1.003	8.328	G
5	42	-0.567	-0.767	8.564	G
5	43	-0.472	-0.554	8.797	G
5	44	-0.425	-0.412	8.946	G
5	45	-0.401	-0.271	9.090	G
5	46	-0.519	-0.129	9.275	G
5	47	-0.779	0.060	9.596	G
5	48	-1.087	0.108	9.907	G
5	49	-1.205	0.155	10.034	G
5	50	-1.488	0.155	10.318	G
5	51	-1.725	0.344	10.621	G
5	52	-2.008	0.415	10.913	G
5	53	-2.032	0.249	11.080	G
5	54	-1.867	0.297	11.252	G
5	55	-1.843	0.391	11.350	G
5	56	-1.819	0.439	11.403	G
5	57	-1.819	0.202	11.639	G
5	58	-1.725	-0.034	11.894	G
5	59	-1.654	-0.105	11.994	G
5	60	-1.441	-0.152	12.212	G
5	61	-1.299	-0.176	12.356	G
5	62	-1.205	0.249	12.792	G
5	63	-1.110	0.368	12.943	G
5	64	-1.110	0.509	13.085	G
5	65	-1.205	0.675	13.275	G
5	66	-1.276	0.793	13.413	G
5	67	-1.418	0.911	13.598	G
5	68	-1.465	0.911	13.645	G
5	69	-1.607	0.888	13.789	G
5	70	-1.843	0.888	14.025	G
5	71	-2.079	0.864	14.263	G
5	72	-2.292	0.722	14.519	G
5	73	-2.221	0.557	14.699	G
5	74	-1.819	0.486	15.107	G
5	75	-1.630	0.249	15.409	G
5	76	-1.536	0.179	15.528	G
5	77	-1.441	0.013	15.718	G
5	78	-1.299	-0.294	16.057	G
5	79	-1.228	-0.436	16.215	G
5	80	-1.181	-0.649	16.433	G
5	81	-1.087	-0.909	16.710	G
5	82	-0.992	-1.122	16.943	G
5	83	-0.945	-1.382	17.207	G
5	84	-0.945	-1.571	17.396	G
5	85	-0.921	-1.807	17.634	G
5	86	-0.874	-1.996	17.829	G
5	87	-0.756	-2.233	18.093	G
5	88	-0.874	-1.831	18.512	G
5	89	-0.779	-1.736	18.645	G
5	90	-0.590	-1.594	18.882	G
5	91	-0.567	-1.429	19.049	G
5	92	-0.567	-1.311	19.167	G
5	93	-0.543	-1.169	19.311	G
5	94	-0.519	-1.003	19.478	G
5	95	-0.472	-0.814	19.673	G
5	96	-0.401	-0.507	19.988	G
5	97	-0.425	-0.200	20.297	G
5	98	-0.496	-0.011	20.499	G
5	99	-0.614	0.060	20.636	G
5	100	-0.803	0.108	20.831	G
5	101	-1.063	0.179	21.101	G
5	102	-1.252	0.226	21.296	G
5	103	-1.441	0.249	21.486	G
5	104	-1.678	0.439	21.789	G
5	105	-1.914	0.651	22.107	G
5	106	-2.198	0.746	22.406	G
5	107	-2.410	0.793	22.624	G
5	108	-2.647	0.864	22.871	G
5	109	-2.930	0.770	23.170	G
5	110	-3.072	0.699	23.328	G
5	111	-3.238	0.604	23.519	G
5	112	-3.309	0.580	23.594	G
5	113	-3.309	0.580	23.594	G
5	114	-3.474	0.864	23.922	G
5	115	-3.640	1.053	24.173	G
5	116	-3.805	1.124	24.354	G
5	117	-3.734	0.864	24.623	G
5	118	-3.450	0.793	24.915	G
5	119	-3.356	0.793	25.010	G
5	120	-3.261	0.439	25.377	G
5	121	-3.120	0.202	25.653	G
5	122	-3.025	-0.081	25.952	G
5	123	-2.978	-0.223	26.101	G
5	124	-2.883	-0.531	26.423	G
5	125	-2.789	-0.767	26.677	G
5	126	-2.765	-1.074	26.985	G
5	127	-2.765	-1.263	27.175	G
5	128	-2.789	-1.429	27.342	G
5	129	-2.883	-1.571	27.512	G
5	130	-3.001	-1.642	27.650	G
5	131	-3.214	-1.783	27.906	G
5	132	-3.356	-1.996	28.161	G
5	133	-3.640	-2.233	28.531	G
5	134	-3.852	-2.374	28.786	G
5	135	-3.947	-2.469	28.920	G
5	136	-3.758	-2.304	29.171	G
5	137	-3.450	-2.304	29.479	G
5	138	-3.332	-2.280	29.599	G
5	139	-3.285	-2.162	29.727	G
5	140	-3.332	-1.949	29.944	G
5	141	-3.427	-1.736	30.177	G
5	142	-3.450	-1.594	30.321	G
5	143	-3.592	-1.500	30.492	G
5	144	-3.734	-1.476	30.635	G
5	145	-3.923	-1.547	30.837	G
5	146	-4.160	-1.689	31.113	G
5	147	-4.254	-1.854	31.304	G
5	148	-4.301	-2.043	31.498	G
5	149	-4.467	-2.327	31.827	G
5	150	-4.585	-2.516	32.050	G
5	151	-4.774	-2.705	32.317	G
5	152	-4.987	-2.871	32.587	G
5	153	-5.129	-2.965	32.757	G
5	154	-5.294	-3.131	32.991	G
5	155	-5.436	-3.344	33.247	G
5	156	-5.554	-3.509	33.450	G
5	157	-5.672	-3.722	33.694	G
5	158	-5.696	-3.864	33.838	G
5	159	-5.696	-4.053	34.027	G
5	160	-5.649	-4.242	34.222	G
5	161	-5.578	-4.478	34.468	G
5	162	-5.389	-4.738	34.790	G
5	163	-5.200	-4.975	35.093	G
5	164	-5.082	-5.117	35.277	G
5	165	-4.916	-5.282	35.511	G
5	166	-4.798	-5.400	35.678	G
5	167	-4.632	-5.542	35.896	G
5	168	-4.420	-5.731	36.181	G
5	169	-4.160	-5.897	36.489	G
5	170	-3.947	-6.038	36.745	G
5	171	-3.758	-6.157	36.968	G
5	172	-3.592	-6.251	37.158	G
5	173	-3.309	-6.346	37.457	G
5	174	-3.143	-6.440	37.648	G
5	175	-3.001	-6.511	37.807	G
5	176	-2.883	-6.606	37.958	G
5	177	-2.741	-6.677	38.117	G
5	178	-2.505	-6.748	38.363	G
5	179	-2.316	-6.748	38.552	G
5	180	-2.056	-6.700	38.817	G
5	181	-1.772	-6.819	39.124	G
5	182	-1.512	-6.960	39.420	G
5	183	-1.394	-7.031	39.558	G
5	184	-1.205	-7.126	39.770	G
5	185	-1.016	-7.149	39.960	G
5	186	-0.685	-7.173	40.292	G
5	187	-0.472	-7.173	40.505	G
5	188	-0.212	-7.173	40.765	G
5	189	0.001	-7.173	40.977	G
5	190	0.143	-7.173	41.119	G
5	191	0.403	-7.149	41.380	G
5	192	0.663	-7.102	41.645	G
5	193	0.875	-7.102	41.857	G
5	194	1.159	-7.102	42.141	G
5	195	1.419	-7.079	42.402	G
5	196	1.726	-6.913	42.751	G
5	197	1.986	-6.842	43.021	G
5	198	2.199	-6.795	43.239	G
5	199	2.436	-6.748	43.480	G
5	200	2.554	-6.629	43.647	G
5	201	2.790	-6.535	43.901	G
5	202	3.097	-6.369	44.250	G
5	203	3.381	-6.204	44.579	G
5	204	3.665	-5.991	44.933	G
5	205	3.901	-5.873	45.198	G
5	206	4.114	-5.731	45.453	G
5	207	4.327	-5.613	45.697	G
5	208	4.563	-5.495	45.961	G
5	209	4.729	-5.377	46.164	G
5	210	4.847	-5.211	46.368	G
5	211	4.965	-5.069	46.552	G
5	212	5.107	-4.880	46.789	G
5	213	5.225	-4.691	47.012	G
5	214	5.320	-4.526	47.202	G
5	215	5.438	-4.360	47.406	G
5	216	5.556	-4.171	47.629	G
5	217	5.745	-4.006	47.880	G
5	218	5.910	-3.745	48.188	G
5	219	5.981	-3.533	48.413	G
5	220	6.052	-3.320	48.637	G
5	221	6.218	-2.989	49.007	G
5	222	6.289	-2.800	49.209	G
5	223	6.336	-2.611	49.404	G
5	224	6.383	-2.422	49.599	G
5	225	6.407	-2.114	49.907	G
5	226	6.407	-1.878	50.143	G
5	227	6.431	-1.547	50.475	G
5	228	6.431	-1.382	50.640	G
5	229	6.336	-1.074	50.962	G
5	230	6.289	-0.932	51.111	G
5	231	6.123	-0.625	51.461	G
5	232	6.005	-0.436	51.684	G
5	233	5.816	-0.271	51.935	G
5	234	5.650	-0.105	52.169	G
5	235	5.249	0.226	52.689	G
5	236	5.083	0.391	52.923	G
5	237	5.083	0.462	52.994	G
5	238	4.799	0.651	53.335	G
5	239	4.539	0.817	53.643	G
5	240	4.279	0.935	53.929	G
5	241	4.067	1.006	54.153	G
5	242	3.878	1.030	54.344	G
5	243	3.688	1.100	54.546	G
5	244	3.476	1.171	54.770	G
5	245	3.287	1.195	54.961	G
5	246	2.956	1.313	55.312	G
5	247	2.837	1.313	55.430	G
5	248	2.648	1.290	55.621	G
5	249	2.412	1.313	55.858	G
5	250	2.105	1.337	56.167	G
5	251	1.916	1.360	56.357	G
5	252	1.632	1.290	56.650	G
5	253	1.419	1.219	56.874	G
5	254	1.017	1.171	57.279	G
5	255	0.852	1.124	57.451	G
5	256	0.663	1.171	57.646	G
5	257	0.403	1.337	57.954	G
5	258	0.190	1.337	58.167	G
5	259	-0.023	1.337	58.379	G
5	260	-0.330	1.337	58.687	G
5	261	-0.614	1.337	58.970	G
5	262	-0.897	1.290	59.258	G
5	263	-1.110	1.195	59.491	G
5	264	-1.299	1.124	59.693	G
5	265	-1.488	0.982	59.929	G
5	266	-1.819	0.746	60.336	G
5	267	-2.056	0.675	60.583	G
5	268	-2.174	0.675	60.701	G
5	269	-2.505	0.651	61.032	G
5	270	-2.741	0.699	61.274	G
5	271	-2.930	0.746	61.468	G
5	272	-3.167	0.840	61.723	G
5	273	-3.427	0.982	62.019	G
5	274	-3.498	1.030	62.105	G
5	275	-3.545	1.053	62.157	G
5	276	-3.687	1.030	62.301	G
5	277	-3.781	0.935	62.435	G
5	278	-3.852	0.888	62.520	G
5	279	-3.971	0.840	62.647	G
5	280	-4.112	0.746	62.818	G
5	281	-4.372	0.675	63.087	G
5	282	-4.561	0.580	63.299	G
5	283	-4.656	0.580	63.393	G
5	284	-4.632	0.699	63.514	G
5	285	-4.585	0.864	63.686	G
5	286	-4.585	1.030	63.851	G
5	287	-4.609	1.171	63.995	G
5	288	-4.609	1.266	64.090	G
5	289	-4.514	1.384	64.241	G
5	290	-4.396	1.668	64.548	G
5	291	-4.325	1.762	64.667	G
5	292	-4.160	1.881	64.870	G
5	293	-4.041	1.904	64.991	G
5	294	-3.805	1.668	65.325	G
5	295	-3.687	1.526	65.509	G
5	296	-3.474	1.290	65.828	G
5	297	-3.309	1.030	66.136	G
5	298	-3.238	0.864	66.316	G
5	299	-3.143	0.509	66.683	G
6	0	0.014	0.738	0.000	G
6	1	0.061	0.691	0.067	G
6	2	0.085	0.786	0.165	G
6	3	-0.010	0.691	0.299	G
6	4	-0.057	0.549	0.449	G
6	5	-0.105	0.430	0.577	G
6	6	-0.128	0.311	0.698	G
6	7	-0.271	0.097	0.955	G
6	8	-0.366	-0.069	1.147	G
6	9	-0.461	-0.187	1.299	G
6	10	-0.580	-0.282	1.451	G
6	11	-0.746	-0.354	1.631	G
6	12	-0.983	-0.354	1.869	G
6	13	-1.221	-0.306	2.111	G
6	14	-1.410	-0.306	2.301	G
6	15	-1.529	-0.306	2.420	G
6	16	-1.885	-0.354	2.779	R
6	17	-2.028	-0.330	2.923	R
6	18	-2.004	-0.449	3.044	R
6	19	-1.862	-0.591	3.246	R
6	20	-1.814	-0.733	3.396	R
6	21	-1.862	-0.828	3.502	R
6	22	-1.838	-0.900	3.577	R
6	23	-1.980	-0.733	3.796	R
6	24	-2.028	-0.757	3.849	R
6	25	-1.956	-0.638	3.987	R
6	26	-2.028	-0.543	4.106	R
6	27	-2.218	-0.449	4.318	R
6	28	-2.384	-0.425	4.486	R
6	29	-2.597	-0.377	4.705	R
6	30	-2.787	-0.306	4.908	R
6	31	-2.954	-0.306	5.074	R
6	32	-3.096	-0.282	5.219	R
6	33	-3.286	-0.330	5.414	R
6	34	-3.191	-0.520	5.627	R
6	35	-2.859	-0.638	5.980	R
6	36	-2.764	-0.733	6.114	R
6	37	-2.692	-0.900	6.295	R
6	38	-2.645	-1.018	6.423	R
6	39	-2.645	-1.090	6.494	R
6	40	-2.764	-0.781	6.825	R
6	41	-2.930	-0.662	7.029	R
6	42	-3.072	-0.567	7.200	R
6	43	-3.144	-0.567	7.271	R
6	44	-2.930	-0.520	7.490	R
6	45	-2.811	-0.425	7.642	R
6	46	-2.716	-0.330	7.776	R
6	47	-2.597	-0.306	7.897	R
6	48	-2.503	-0.330	7.995	R
6	49	-2.384	-0.377	8.123	R
6	50	-2.170	-0.425	8.342	R
6	51	-1.956	-0.425	8.556	R
6	52	-1.767	-0.472	8.751	G
6	53	-1.600	-0.615	8.970	G
6	54	-1.505	-0.710	9.105	G
6	55	-1.387	-0.876	9.309	G
6	56	-1.339	-0.995	9.437	G
6	57	-1.316	-1.113	9.558	G
6	58	-1.316	-1.232	9.676	G
6	59	-1.505	-1.374	9.914	G
6	60	-1.648	-1.469	10.085	G
6	61	-1.814	-1.564	10.276	G
6	62	-1.933	-1.588	10.397	G
6	63	-2.004	-1.588	10.469	G
6	64	-2.146	-1.588	10.611	G
6	65	-2.384	-1.659	10.859	G
6	66	-2.597	-1.849	11.145	G
6	67	-2.930	-1.992	11.506	G
6	68	-2.550	-1.825	11.921	G
6	69	-2.550	-1.707	12.040	G
6	70	-2.384	-1.541	12.275	G
6	71	-2.313	-1.469	12.375	G
6	72	-2.075	-1.588	12.641	G
6	73	-1.956	-1.564	12.762	G
6	74	-1.790	-1.517	12.935	G
6	75	-1.577	-1.469	13.154	G
6	76	-1.221	-1.279	13.557	G
6	77	-1.078	-1.184	13.728	G
6	78	-1.007	-1.161	13.804	G
6	79	-0.793	-1.018	14.060	G
6	80	-0.532	-0.900	14.347	G
6	81	-0.271	-0.805	14.625	G
6	82	-0.057	-0.757	14.844	G
6	83	0.109	-0.733	15.012	G
6	84	0.346	-0.852	15.277	G
6	85	0.512	-0.947	15.469	G
6	86	0.821	-1.066	15.799	G
6	87	0.964	-1.184	15.985	G
6	88	1.082	-1.327	16.170	G
6	89	1.177	-1.564	16.426	G
6	90	1.177	-1.731	16.592	G
6	91	1.177	-1.920	16.782	G
6	92	1.177	-2.039	16.901	G
6	93	1.296	-1.825	17.145	G
6	94	1.581	-1.731	17.445	G
6	95	1.984	-1.683	17.852	G
6	96	2.198	-1.659	18.067	G
6	97	2.507	-1.327	18.520	G
6	98	2.720	-1.279	18.739	G
6	99	2.792	-1.232	18.825	G
6	100	2.174	-1.422	19.471	G
6	101	2.127	-1.374	19.538	G
6	102	1.913	-1.303	19.763	G
6	103	1.700	-1.256	19.982	G
6	104	1.605	-1.303	20.088	G
6	105	1.343	-1.754	20.609	G
6	106	1.391	-1.683	20.695	G
6	107	1.153	-1.802	20.960	G
6	108	1.011	-1.897	21.131	G
6	109	0.940	-2.110	21.357	G
6	110	0.845	-2.277	21.548	G
6	111	0.702	-2.395	21.733	G
6	112	0.631	-2.609	21.959	G
6	113	0.536	-2.894	22.259	G
6	114	0.418	-3.060	22.463	G
6	115	0.418	-3.392	22.795	G
6	116	0.299	-3.630	23.061	G
6	117	0.180	-3.772	23.246	G
6	118	0.133	-3.843	23.332	G
6	119	0.441	-4.010	23.682	G
6	120	0.512	-4.010	23.754	G
6	121	0.702	-4.152	23.991	G
6	122	0.845	-4.247	24.162	G
6	123	0.940	-4.366	24.314	G
6	124	0.987	-4.556	24.510	G
6	125	1.059	-4.793	24.758	G
6	126	1.130	-5.125	25.098	G
6	127	1.035	-5.458	25.443	G
6	128	1.059	-5.624	25.611	G
6	129	1.106	-5.814	25.807	G
6	130	1.201	-6.051	26.063	G
6	131	1.153	-5.671	26.446	G
6	132	1.296	-5.600	26.605	G
6	133	1.367	-5.339	26.876	G
6	134	1.367	-5.149	27.065	G
6	135	1.225	-5.030	27.251	G
6	136	1.082	-4.769	27.548	G
6	137	1.059	-4.603	27.716	G
6	138	0.964	-4.484	27.868	G
6	139	0.916	-4.318	28.041	G
6	140	0.821	-4.152	28.232	G
6	141	0.726	-4.033	28.384	G
6	142	0.655	-3.962	28.485	G
6	143	0.560	-3.796	28.677	G
6	144	0.512	-3.653	28.827	G
6	145	0.465	-3.487	29.000	G
6	146	0.441	-3.179	29.309	G
6	147	0.560	-2.941	29.575	G
6	148	0.726	-2.633	29.925	G
6	149	0.821	-2.419	30.159	G
6	150	0.892	-2.158	30.430	G
6	151	1.059	-1.849	30.780	G
6	152	1.201	-1.636	31.037	G
6	153	1.272	-1.446	31.240	G
6	154	1.320	-1.351	31.346	G
6	155	1.367	-1.161	31.542	G
6	156	1.415	-1.042	31.669	G
6	157	1.557	-0.876	31.888	G
6	158	1.818	-0.710	32.198	G
6	159	2.008	-0.615	32.410	G
6	160	2.246	-0.449	32.700	G
6	161	2.340	-0.306	32.871	G
6	162	2.412	-0.187	33.010	G
6	163	2.483	0.050	33.257	G
6	164	2.459	0.311	33.520	G
6	165	2.364	0.525	33.753	G
6	166	2.269	0.738	33.987	G
6	167	2.174	0.881	34.159	G
6	168	2.056	1.047	34.363	G
6	169	1.937	1.142	34.515	G
6	170	1.723	1.285	34.772	G
6	171	1.367	1.403	35.147	G
6	172	1.106	1.451	35.412	G
6	173	0.774	1.546	35.758	G
6	174	0.607	1.285	36.068	G
6	175	0.346	1.285	36.329	G
6	176	0.085	1.332	36.594	G
6	177	-0.176	1.379	36.860	G
6	178	-0.413	1.403	37.098	G
6	179	-0.746	1.427	37.431	G
6	180	-0.817	1.451	37.506	G
6	181	-1.078	1.569	37.793	G
6	182	-1.244	1.593	37.961	G
6	183	-1.410	1.617	38.129	G
6	184	-1.672	1.641	38.391	G
6	185	-1.838	1.641	38.557	G
6	186	-1.980	1.593	38.708	G
6	187	-2.075	1.522	38.826	G
6	188	-2.218	1.617	38.997	G
6	189	-2.384	1.617	39.164	G
6	190	-2.740	1.569	39.523	G
6	191	-2.930	1.474	39.735	G
6	192	-3.286	1.285	40.139	G
6	193	-3.476	1.023	40.462	G
6	194	-3.690	0.810	40.764	G
6	195	-3.927	0.620	41.068	G
6	196	-4.069	0.430	41.305	G
6	197	-4.259	0.311	41.529	G
6	198	-4.497	0.169	41.806	G
6	199	-4.805	0.003	42.157	G
6	200	-5.019	-0.116	42.401	G
6	201	-5.090	-0.164	42.487	G
6	202	-5.280	-0.235	42.689	G
6	203	-5.494	-0.235	42.903	G
6	204	-5.731	-0.472	43.239	G
6	205	-5.921	-0.591	43.463	G
6	206	-6.182	-0.662	43.734	G
6	207	-6.253	-0.662	43.805	G
6	208	-6.443	-0.543	44.029	G
6	209	-6.538	-0.425	44.181	G
6	210	-6.633	-0.354	44.299	G
6	211	-6.705	-0.211	44.459	G
6	212	-6.800	-0.021	44.671	G
6	213	-6.894	0.192	44.905	G
6	214	-6.966	0.430	45.153	G
6	215	-6.966	0.667	45.390	G
6	216	-6.989	0.976	45.700	G
6	217	-6.847	1.142	45.918	G
6	218	-6.800	1.285	46.069	G
6	219	-6.776	1.546	46.331	G
6	220	-6.776	1.783	46.568	G
6	221	-6.728	2.044	46.834	G
6	222	-6.633	2.305	47.112	G
6	223	-6.538	2.519	47.345	G
6	224	-6.443	2.733	47.579	G
6	225	-6.301	2.946	47.836	G
6	226	-6.206	3.207	48.114	G
6	227	-5.969	3.730	48.688	G
6	228	-5.945	3.896	48.855	G
6	229	-5.850	4.038	49.027	G
6	230	-5.684	4.228	49.279	G
6	231	-5.494	4.418	49.548	G
6	232	-5.328	4.561	49.766	G
6	233	-5.161	4.798	50.056	G
6	234	-4.995	4.964	50.291	G
6	235	-4.805	5.154	50.560	G
6	236	-4.687	5.344	50.784	G
6	237	-4.520	5.487	51.003	G
6	238	-4.331	5.653	51.255	G
6	239	-4.141	5.843	51.524	G
6	240	-3.903	5.938	51.779	G
6	241	-3.642	6.080	52.077	G
6	242	-3.476	6.104	52.245	G
6	243	-3.238	6.080	52.483	G
6	244	-2.954	6.009	52.777	G
6	245	-2.526	6.033	53.205	G
6	246	-2.265	6.056	53.467	G
6	247	-2.075	6.080	53.658	G
6	248	-1.933	6.151	53.818	G
6	249	-2.051	6.294	54.003	G
6	250	-2.289	6.389	54.259	G
6	251	-2.360	6.507	54.397	G
6	252	-2.336	6.626	54.518	G
6	253	-2.336	6.697	54.590	G
6	254	-2.336	6.721	54.613	G
6	255	-2.241	6.816	54.748	G
6	256	-2.146	6.863	54.854	G
6	257	-1.909	6.911	55.096	G
6	258	-1.482	7.006	55.534	G
6	259	-1.173	7.220	55.909	G
6	260	-0.817	7.243	56.266	G
6	261	-0.532	7.267	56.552	G
6	262	-0.342	7.243	56.743	G
6	263	-0.105	7.220	56.982	G
6	264	0.085	7.220	57.172	G
6	265	0.418	7.101	57.525	G
6	266	0.726	7.077	57.834	G
6	267	0.892	7.053	58.002	G
6	268	1.035	7.125	58.161	G
6	269	1.272	7.125	58.399	G
6	270	1.557	7.101	58.685	G
6	271	1.794	7.030	58.932	G
6	272	2.079	6.935	59.233	G
6	273	2.340	6.863	59.503	G
6	274	2.554	6.769	59.737	G
6	275	2.815	6.650	60.024	G
6	276	3.076	6.579	60.295	G
6	277	3.243	6.507	60.475	G
6	278	3.433	6.341	60.728	G
6	279	3.670	6.175	61.018	G
6	280	3.836	6.080	61.209	G
6	281	4.121	5.890	61.551	G
6	282	4.287	5.819	61.732	G
6	283	4.453	5.676	61.951	G
6	284	4.691	5.487	62.255	G
6	285	4.952	5.320	62.565	G
6	286	5.118	5.202	62.769	G
6	287	5.308	4.941	63.092	G
6	288	5.427	4.822	63.260	G
6	289	5.617	4.632	63.528	G
6	290	5.830	4.371	63.866	G
6	291	5.925	4.228	64.037	G
6	292	6.044	4.038	64.261	G
6	293	6.115	3.967	64.362	G
6	294	6.163	3.872	64.468	G
6	295	6.258	3.564	64.791	G
6	296	6.376	3.255	65.121	G
6	297	6.495	2.875	65.519	G
6	298	6.566	2.733	65.678	G
6	299	6.637	2.472	65.949	G
7	0	-0.173	1.093	0.000	G
7	1	-0.130	0.818	0.279	G
7	2	-0.152	0.712	0.387	G
7	3	-0.236	0.500	0.615	G
7	4	-0.279	0.415	0.710	G
7	5	-0.342	0.203	0.931	G
7	6	-0.385	0.013	1.126	G
7	7	-0.427	-0.178	1.322	G
7	8	-0.469	-0.390	1.538	G
7	9	-0.491	-0.623	1.772	G
7	10	-0.533	-0.898	2.050	G
7	11	-0.554	-1.089	2.242	G
7	12	-0.639	-1.216	2.395	G
7	13	-0.787	-1.386	2.620	G
7	14	-0.406	-1.365	3.002	G
7	15	-0.342	-1.492	3.144	G
7	16	-0.279	-1.598	3.268	R
7	17	-0.215	-1.661	3.358	R
7	18	-0.109	-1.725	3.481	R
7	19	-0.046	-1.873	3.643	R
7	20	-0.003	-1.958	3.737	R
7	21	-0.088	-1.979	3.825	R
7	22	-0.258	-2.000	3.996	R
7	23	-0.406	-1.894	4.178	R
7	24	-0.406	-1.894	4.178	R
7	25	-0.321	-1.894	4.263	R
7	26	-0.173	-1.831	4.424	R
7	27	0.081	-1.852	4.679	R
7	28	0.293	-1.915	4.900	R
7	29	0.442	-1.958	5.055	R
7	30	0.505	-1.958	5.118	R
7	31	0.420	-1.873	5.238	R
7	32	0.293	-1.810	5.380	R
7	33	0.166	-1.788	5.509	R
7	34	0.060	-1.788	5.615	R
7	35	-0.025	-1.788	5.700	R
7	36	-0.194	-1.661	5.912	R
7	37	-0.364	-1.513	6.137	R
7	38	-0.554	-1.365	6.378	R
7	39	-0.766	-1.195	6.650	R
7	40	-0.914	-1.132	6.811	R
7	41	-1.020	-1.132	6.917	R
7	42	-0.745	-1.322	7.252	R
7	43	-0.597	-1.492	7.477	R
7	44	-0.491	-1.619	7.643	R
7	45	-0.427	-1.640	7.710	R
7	46	-0.427	-1.449	7.900	R
7	47	-0.491	-1.280	8.081	R
7	48	-0.533	-1.089	8.277	G
7	49	-0.533	-0.814	8.552	G
7	50	-0.575	-0.581	8.789	G
7	51	-0.554	-0.305	9.065	G
7	52	-0.533	-0.178	9.194	G
7	53	-0.512	-0.009	9.365	G
7	54	-0.512	0.119	9.492	G
7	55	-0.618	0.330	9.729	G
7	56	-0.851	0.542	10.044	G
7	57	-1.042	0.712	10.299	G
7	58	-1.169	0.733	10.428	G
7	59	-1.465	0.818	10.737	G
7	60	-1.614	0.902	10.907	G
7	61	-1.804	1.030	11.137	G
7	62	-1.677	0.797	11.402	G
7	63	-1.783	0.775	11.510	G
7	64	-1.804	0.606	11.681	G
7	65	-1.847	0.436	11.856	G
7	66	-1.868	0.267	12.026	G
7	67	-1.868	0.119	12.175	G
7	68	-1.953	-0.051	12.364	G
7	69	-1.741	0.267	12.746	G
7	70	-1.656	0.394	12.899	G
7	71	-1.592	0.521	13.041	G
7	72	-1.635	0.648	13.175	G
7	73	-1.953	0.818	13.535	G
7	74	-2.080	0.902	13.688	G
7	75	-2.186	0.924	13.796	G
7	76	-2.355	0.839	13.986	G
7	77	-2.546	0.648	14.255	G
7	78	-2.673	0.436	14.502	G
7	79	-2.715	0.246	14.698	G
7	80	-2.821	0.097	14.880	G
7	81	-2.927	-0.072	15.080	G
7	82	-3.012	-0.242	15.269	G
7	83	-3.097	-0.030	15.498	G
7	84	-2.948	-0.030	15.646	G
7	85	-2.948	-0.115	15.731	G
7	86	-2.758	-0.051	15.932	G
7	87	-2.546	-0.093	16.148	G
7	88	-2.440	-0.030	16.271	G
7	89	-2.355	0.119	16.442	G
7	90	-2.228	0.288	16.654	G
7	91	-2.122	0.521	16.910	G
7	92	-2.080	0.733	17.126	G
7	93	-2.016	0.966	17.368	G
7	94	-1.931	1.199	17.616	G
7	95	-1.804	1.411	17.863	G
7	96	-1.762	1.580	18.038	G
7	97	-1.762	1.919	18.377	G
7	98	-1.762	2.110	18.567	G
7	99	-1.741	2.280	18.738	G
7	100	-1.720	2.364	18.825	G
7	101	-1.847	2.364	18.953	G
7	102	-1.995	2.237	19.148	G
7	103	-2.164	2.174	19.329	G
7	104	-2.334	2.068	19.529	G
7	105	-2.440	1.941	19.694	G
7	106	-2.525	1.814	19.847	G
7	107	-2.694	1.602	20.118	G
7	108	-2.842	1.347	20.413	G
7	109	-2.970	1.136	20.660	G
7	110	-3.033	0.987	20.821	G
7	111	-3.076	0.839	20.975	G
7	112	-3.181	0.585	21.251	G
7	113	-3.266	0.479	21.387	G
7	114	-3.309	0.288	21.582	G
7	115	-3.478	-0.009	21.924	G
7	116	-3.690	-0.178	22.195	G
7	117	-3.859	-0.305	22.407	G
7	118	-4.029	-0.432	22.619	G
7	119	-4.198	-0.538	22.818	G
7	120	-4.347	-0.708	23.044	G
7	121	-4.495	-0.856	23.253	G
7	122	-4.686	-1.068	23.539	G
7	123	-4.792	-1.195	23.704	G
7	124	-4.898	-1.343	23.886	G
7	125	-5.067	-1.492	24.112	G
7	126	-5.173	-1.704	24.348	G
7	127	-5.258	-1.873	24.538	G
7	128	-5.343	-2.127	24.806	G
7	129	-5.406	-2.339	25.027	G
7	130	-5.491	-2.551	25.255	G
7	131	-5.533	-2.742	25.451	G
7	132	-5.618	-2.911	25.640	G
7	133	-5.915	-2.424	26.211	G
7	134	-6.021	-2.509	26.346	G
7	135	-6.169	-2.466	26.501	G
7	136	-6.317	-2.424	26.655	G
7	137	-6.466	-2.382	26.809	G
7	138	-6.572	-2.297	26.945	G
7	139	-6.656	-2.170	27.098	G
7	140	-6.699	-2.043	27.232	G
7	141	-6.720	-2.000	27.279	G
7	142	-6.826	-1.810	27.497	G
7	143	-6.911	-1.555	27.765	G
7	144	-7.016	-1.237	28.100	G
7	145	-7.016	-1.004	28.333	G
7	146	-7.080	-0.814	28.534	G
7	147	-7.122	-0.623	28.729	G
7	148	-7.186	-0.284	29.074	G
7	149	-7.165	-0.030	29.330	G
7	150	-7.144	0.224	29.585	G
7	151	-7.122	0.458	29.819	G
7	152	-7.059	0.691	30.060	G
7	153	-6.953	0.945	30.336	G
7	154	-6.911	1.263	30.656	G
7	155	-6.868	1.453	30.852	G
7	156	-6.805	1.708	31.114	G
7	157	-6.720	1.919	31.342	G
7	158	-6.699	2.131	31.555	G
7	159	-6.677	2.407	31.831	G
7	160	-6.593	2.640	32.079	G
7	161	-6.466	2.915	32.382	G
7	162	-6.275	3.254	32.771	G
7	163	-6.190	3.424	32.961	G
7	164	-6.021	3.657	33.249	G
7	165	-5.851	3.890	33.537	G
7	166	-5.788	4.038	33.699	G
7	167	-5.639	4.229	33.940	G
7	168	-5.512	4.377	34.136	G
7	169	-5.364	4.483	34.318	G
7	170	-5.258	4.632	34.500	G
7	171	-5.067	4.759	34.729	G
7	172	-4.961	4.865	34.879	G
7	173	-4.877	4.949	34.999	G
7	174	-4.707	5.034	35.189	G
7	175	-4.601	5.140	35.338	G
7	176	-4.495	5.310	35.538	G
7	177	-4.304	5.479	35.793	G
7	178	-4.029	5.733	36.168	G
7	179	-3.881	5.818	36.339	G
7	180	-3.690	5.882	36.540	G
7	181	-4.220	5.712	37.096	G
7	182	-4.304	5.606	37.232	G
7	183	-4.368	5.437	37.413	G
7	184	-4.453	5.267	37.602	G
7	185	-4.537	5.140	37.755	G
7	186	-4.855	5.013	38.097	G
7	187	-5.088	4.822	38.399	G
7	188	-5.279	4.568	38.716	G
7	189	-5.491	4.356	39.016	G
7	190	-5.660	4.187	39.256	G
7	191	-5.809	4.038	39.466	G
7	192	-5.936	3.848	39.695	G
7	193	-5.999	3.678	39.876	G
7	194	-6.105	3.530	40.058	G
7	195	-6.296	3.276	40.376	G
7	196	-6.360	3.127	40.537	G
7	197	-6.444	3.064	40.643	G
7	198	-6.466	2.894	40.814	G
[truncated: 1,601 more rows]
