# Supplementary material for: Planarian RNAi knockdown: feeding once might just be enough
Source: Front Neurosci. 2025 Apr 30;19:1546196. doi: 10.3389/fnins.2025.1546196 (PMC12075233; doi:10.3389/fnins.2025.1546196)
Supplement: Supplementary file 1 [file Data_Sheet_1.ZIP › code and data/RNAi/RNAi TRPA1 + AITC50 + 6 weeks.csv]

n	x	y	L	t	behavior
1	-0.471	0.283	0.000	0	R
1	-0.492	0.283	0.021	1	R
1	-0.471	0.305	0.051	2	R
1	-0.365	0.283	0.159	3	R
1	-0.344	0.283	0.180	4	R
1	-0.344	0.283	0.180	5	R
1	-0.281	0.368	0.286	6	R
1	-0.133	0.368	0.434	7	R
1	0.036	0.474	0.633	8	R
1	0.058	0.537	0.700	9	R
1	0.142	0.622	0.820	10	R
1	0.227	0.727	0.955	11	R
1	0.227	0.812	1.040	12	R
1	0.227	0.727	1.124	13	R
1	0.311	0.706	1.211	14	R
1	0.311	0.706	1.211	15	R
1	0.502	0.706	1.402	16	R
1	0.502	0.706	1.402	17	R
1	0.332	0.622	1.591	18	R
1	0.248	0.643	1.678	19	R
1	0.121	0.685	1.812	20	R
1	0.121	0.664	1.833	21	R
1	0.121	0.812	1.981	22	R
1	0.248	0.431	2.382	23	R
1	0.290	0.283	2.536	24	R
1	0.290	0.178	2.642	25	R
1	0.227	0.093	2.747	26	R
1	0.100	0.072	2.876	27	R
1	0.058	0.093	2.923	28	R
1	0.058	0.072	2.944	29	R
1	0.058	-0.055	3.071	30	R
1	0.036	-0.055	3.092	31	R
1	0.015	0.135	3.284	32	R
1	0.015	0.305	3.453	33	R
1	0.036	0.347	3.500	34	R
1	0.206	0.368	3.671	35	R
1	0.332	0.347	3.799	36	R
1	0.354	0.389	3.847	37	R
1	0.354	0.495	3.952	38	R
1	0.015	0.453	4.293	39	R
1	0.079	0.347	4.417	40	R
1	0.079	0.220	4.543	41	R
1	0.121	0.072	4.697	42	R
1	0.079	-0.055	4.831	43	R
1	0.015	-0.161	4.954	44	R
1	0.015	-0.287	5.081	45	R
1	-0.006	-0.372	5.168	46	G
1	-0.048	-0.541	5.343	47	G
1	-0.154	-0.668	5.508	48	G
1	-0.323	-0.816	5.733	49	G
1	-0.556	-1.006	6.033	50	G
1	-0.682	-1.091	6.186	51	G
1	-0.809	-1.175	6.338	52	G
1	-0.957	-1.323	6.547	53	G
1	-1.190	-1.345	6.781	54	G
1	-1.401	-1.366	6.993	55	G
1	-1.676	-1.429	7.275	56	G
1	-1.866	-1.450	7.467	57	G
1	-2.036	-1.387	7.648	58	G
1	-2.226	-1.345	7.842	59	G
1	-2.332	-1.345	7.948	60	G
1	-2.543	-1.345	8.160	61	G
1	-2.036	-1.408	8.671	62	G
1	-1.761	-1.345	8.953	63	G
1	-1.634	-1.281	9.095	64	G
1	-1.465	-1.197	9.284	65	G
1	-1.359	-1.133	9.407	66	G
1	-1.676	-1.070	9.731	67	G
1	-1.866	-0.858	10.015	68	G
1	-1.951	-0.753	10.151	69	G
1	-2.057	-0.605	10.332	70	G
1	-2.162	-0.457	10.514	71	G
1	-2.289	-0.351	10.679	72	G
1	-2.458	-0.224	10.891	73	G
1	-2.628	-0.118	11.090	74	G
1	-2.691	-0.076	11.167	75	G
1	-2.818	0.009	11.319	76	G
1	-2.924	0.072	11.442	77	G
1	-3.135	0.114	11.658	78	G
1	-3.262	0.199	11.810	79	G
1	-3.431	0.262	11.991	80	G
1	-3.600	0.283	12.162	81	G
1	-3.875	0.347	12.444	82	G
1	-4.065	0.410	12.644	83	G
1	-3.494	0.199	13.253	84	G
1	-3.452	0.157	13.313	85	G
1	-3.389	0.114	13.389	86	G
1	-3.304	0.051	13.495	87	G
1	-3.241	-0.118	13.675	88	G
1	-3.156	-0.287	13.864	89	G
1	-3.135	-0.478	14.056	90	G
1	-3.050	-0.689	14.284	91	G
1	-2.966	-0.879	14.492	92	G
1	-2.902	-1.112	14.733	93	G
1	-2.839	-1.281	14.914	94	G
1	-2.839	-1.450	15.083	95	G
1	-2.839	-1.683	15.315	96	G
1	-2.860	-1.915	15.549	97	G
1	-2.881	-2.127	15.761	98	G
1	-2.902	-2.338	15.974	99	G
1	-2.902	-2.486	16.122	100	G
1	-2.881	-2.613	16.250	101	G
1	-2.860	-2.782	16.421	102	G
1	-2.839	-2.930	16.570	103	G
1	-2.818	-3.121	16.762	104	G
1	-2.733	-3.374	17.029	105	G
1	-2.628	-3.607	17.285	106	G
1	-2.585	-3.691	17.379	107	G
1	-2.522	-3.903	17.600	108	G
1	-2.480	-4.072	17.774	109	G
1	-2.458	-4.241	17.945	110	G
1	-2.416	-4.368	18.079	111	G
1	-2.332	-4.601	18.326	112	G
1	-2.268	-4.770	18.507	113	G
1	-2.226	-4.960	18.702	114	G
1	-2.120	-5.129	18.901	115	G
1	-2.036	-5.277	19.072	116	G
1	-1.993	-5.468	19.267	117	G
1	-1.951	-5.700	19.503	118	G
1	-1.909	-5.912	19.719	119	G
1	-1.930	-6.060	19.868	120	G
1	-2.014	-6.229	20.057	121	G
1	-2.057	-6.356	20.191	122	G
1	-2.078	-6.419	20.258	123	G
1	-2.099	-6.546	20.386	124	G
1	-2.036	-6.652	20.510	125	G
1	-1.909	-6.757	20.675	126	G
1	-1.761	-6.821	20.836	127	G
1	-1.613	-6.884	20.997	128	G
1	-1.507	-6.926	21.111	129	G
1	-1.253	-6.990	21.372	130	G
1	-1.021	-7.011	21.606	131	G
1	-0.852	-7.032	21.776	132	G
1	-0.725	-7.053	21.905	133	G
1	-0.640	-7.053	21.989	134	G
1	-0.598	-7.053	22.032	135	G
1	-0.471	-7.053	22.159	136	G
1	-0.302	-7.053	22.328	137	G
1	-0.069	-7.159	22.583	138	G
1	0.332	-7.222	22.990	139	G
1	0.502	-7.138	23.179	140	G
1	0.819	-7.096	23.499	141	G
1	1.073	-7.096	23.753	142	G
1	1.347	-7.096	24.027	143	G
1	1.474	-7.074	24.156	144	G
1	1.601	-7.011	24.298	145	G
1	1.770	-6.926	24.487	146	G
1	1.939	-6.863	24.668	147	G
1	2.172	-6.842	24.901	148	G
1	2.341	-6.778	25.082	149	G
1	2.531	-6.736	25.277	150	G
1	2.679	-6.694	25.431	151	G
1	2.764	-6.630	25.536	152	G
1	2.891	-6.567	25.678	153	G
1	3.081	-6.461	25.896	154	G
1	3.335	-6.398	26.157	155	G
1	3.483	-6.271	26.352	156	G
1	3.715	-6.186	26.600	157	G
1	3.779	-6.165	26.667	158	G
1	3.948	-6.060	26.866	159	G
1	4.117	-5.933	27.078	160	G
1	4.307	-5.848	27.286	161	G
1	4.413	-5.785	27.409	162	G
1	4.519	-5.700	27.545	163	G
1	4.561	-5.658	27.604	164	G
1	4.709	-5.552	27.786	165	G
1	4.794	-5.446	27.922	166	G
1	4.963	-5.277	28.161	167	G
1	5.174	-5.066	28.460	168	G
1	5.322	-4.897	28.685	169	G
1	5.428	-4.749	28.866	170	G
1	5.597	-4.579	29.106	171	G
1	5.661	-4.389	29.306	172	G
1	5.787	-4.199	29.535	173	G
1	5.978	-3.987	29.819	174	G
1	6.126	-3.839	30.029	175	G
1	6.253	-3.628	30.275	176	G
1	6.422	-3.417	30.546	177	G
1	6.485	-3.247	30.727	178	G
1	6.549	-3.015	30.968	179	G
1	6.612	-2.930	31.073	180	G
1	6.675	-2.782	31.235	181	G
1	6.718	-2.655	31.368	182	G
1	6.781	-2.529	31.510	183	G
1	6.823	-2.381	31.664	184	G
1	6.908	-2.275	31.799	185	G
1	6.929	-2.063	32.012	186	G
1	6.993	-1.873	32.212	187	G
1	7.014	-1.831	32.260	188	G
1	7.035	-1.725	32.368	189	G
1	7.119	-1.556	32.557	190	G
1	7.141	-1.366	32.748	191	G
1	7.162	-1.154	32.961	192	G
1	7.225	-0.922	33.202	193	G
1	7.225	-0.668	33.455	194	G
1	7.246	-0.520	33.605	195	G
1	7.289	0.051	34.177	196	G
1	7.310	0.305	34.432	197	G
1	7.289	0.516	34.644	198	G
1	7.289	0.622	34.750	199	G
1	7.267	0.706	34.837	200	G
1	7.246	0.875	35.008	201	G
1	7.246	1.023	35.156	202	G
1	7.246	1.150	35.283	203	G
1	7.225	1.277	35.411	204	G
1	7.183	1.467	35.606	205	G
1	7.141	1.615	35.760	206	G
1	7.119	1.785	35.931	207	G
1	7.077	1.933	36.084	208	G
1	6.993	2.102	36.274	209	G
1	6.908	2.271	36.463	210	G
1	6.866	2.419	36.617	211	G
1	6.802	2.546	36.758	212	G
1	6.781	2.651	36.866	213	G
1	6.697	2.842	37.074	214	G
1	6.654	2.969	37.208	215	G
1	6.612	3.074	37.322	216	G
1	6.549	3.201	37.464	217	G
1	6.464	3.349	37.634	218	G
1	6.422	3.455	37.748	219	G
1	6.358	3.582	37.890	220	G
1	6.210	3.857	38.202	221	G
1	6.105	4.005	38.384	222	G
1	5.935	4.258	38.689	223	G
1	5.830	4.385	38.854	224	G
1	5.661	4.576	39.109	225	G
1	5.597	4.660	39.214	226	G
1	5.470	4.787	39.394	227	G
1	5.365	4.914	39.559	228	G
1	5.195	5.104	39.814	229	G
1	5.090	5.231	39.979	230	G
1	4.963	5.316	40.131	231	G
1	4.836	5.464	40.326	232	G
1	4.688	5.569	40.508	233	G
1	4.519	5.696	40.719	234	G
1	4.413	5.781	40.855	235	G
1	4.286	5.908	41.034	236	G
1	4.159	5.992	41.187	237	G
1	3.990	6.077	41.376	238	G
1	3.842	6.182	41.558	239	G
1	3.673	6.267	41.747	240	G
1	3.546	6.330	41.889	241	G
1	3.377	6.436	42.088	242	G
1	3.187	6.542	42.306	243	G
1	3.039	6.605	42.467	244	G
1	2.785	6.732	42.750	245	G
1	2.531	6.859	43.034	246	G
1	2.341	6.944	43.242	247	G
1	2.109	6.944	43.475	248	G
1	1.876	6.965	43.708	249	G
1	1.643	7.070	43.964	250	G
1	1.517	7.113	44.098	251	G
1	1.263	7.176	44.359	252	G
1	1.009	7.218	44.616	253	G
1	0.819	7.218	44.807	254	G
1	0.650	7.218	44.976	255	G
1	0.417	7.218	45.208	256	G
1	0.206	7.197	45.421	257	G
1	-0.048	7.155	45.678	258	G
1	-0.260	7.134	45.891	259	G
1	-0.450	7.113	46.082	260	G
1	-0.577	7.113	46.209	261	G
1	-0.852	7.113	46.484	262	G
1	-0.936	7.134	46.571	263	G
1	-1.063	7.134	46.698	264	G
1	-1.274	7.049	46.926	265	G
1	-1.422	7.028	47.075	266	G
1	-1.549	7.007	47.204	267	G
1	-1.634	6.986	47.291	268	G
1	-1.718	6.965	47.378	269	G
1	-1.296	7.134	47.833	270	G
1	-1.000	7.176	48.132	271	G
1	-0.915	7.197	48.220	272	G
1	-0.809	7.197	48.325	273	G
1	-0.852	7.197	48.368	274	G
1	-1.148	7.134	48.670	275	G
1	-1.148	7.134	48.670	276	G
1	-1.317	7.113	48.841	277	G
1	-1.486	7.070	49.015	278	G
1	-1.549	7.049	49.082	279	G
1	-1.549	7.049	49.082	280	G
1	-1.613	7.028	49.149	281	G
1	-1.718	7.007	49.257	282	G
1	-1.803	6.986	49.344	283	G
1	-1.951	6.901	49.514	284	S
1	-2.078	6.880	49.643	285	S
1	-2.247	6.817	49.824	286	S
1	-2.395	6.774	49.978	287	S
1	-2.501	6.732	50.091	288	S
1	-2.712	6.605	50.338	289	S
1	-2.818	6.521	50.473	290	S
1	-3.008	6.394	50.702	291	S
1	-3.156	6.288	50.884	292	S
1	-3.283	6.140	51.079	293	S
1	-3.389	6.056	51.214	294	S
1	-3.452	5.971	51.320	295	S
1	-3.516	5.781	51.521	296	S
1	-3.558	5.569	51.736	297	S
1	-3.621	5.379	51.937	298	S
1	-3.579	5.168	52.152	299	S
2	0.550	0.402	0.000	0	R
2	0.613	0.402	0.063	1	R
2	0.592	0.317	0.151	2	R
2	0.550	0.317	0.193	3	R
2	0.550	0.423	0.299	4	R
2	0.550	0.486	0.362	5	R
2	0.550	0.528	0.404	6	R
2	0.486	0.528	0.468	7	R
2	0.486	0.528	0.468	8	R
2	0.486	0.507	0.489	9	R
2	0.423	0.507	0.552	10	R
2	0.296	0.571	0.694	11	R
2	0.169	0.592	0.823	12	R
2	0.042	0.592	0.949	13	R
2	-0.042	0.550	1.044	14	R
2	-0.021	0.507	1.091	15	R
2	0.021	0.486	1.138	16	R
2	0.021	0.550	1.202	17	R
2	0.021	0.655	1.308	18	R
2	0.085	0.655	1.371	19	R
2	0.106	0.592	1.438	20	R
2	0.127	0.571	1.468	21	R
2	0.127	0.655	1.552	22	R
2	0.254	0.761	1.717	23	R
2	0.296	0.782	1.765	24	R
2	0.486	0.719	1.965	25	R
2	0.571	0.676	2.060	26	R
2	0.592	0.655	2.089	27	R
2	0.613	0.613	2.137	28	R
2	0.507	0.592	2.245	29	R
2	0.528	0.507	2.332	30	R
2	0.486	0.634	2.465	31	R
2	0.465	0.824	2.657	32	R
2	0.550	0.951	2.809	33	R
2	0.571	1.036	2.896	34	R
2	0.275	0.845	3.248	35	R
2	0.085	0.909	3.449	36	R
2	0.042	1.057	3.603	37	R
2	0.042	1.184	3.729	38	R
2	0.085	1.268	3.824	39	R
2	0.127	1.289	3.871	40	R
2	0.042	1.395	4.006	41	R
2	-0.169	1.480	4.234	42	R
2	-0.317	1.564	4.405	43	R
2	-0.444	1.649	4.557	44	R
2	-0.550	1.649	4.663	45	R
2	-0.550	1.649	4.663	46	R
2	-0.507	1.606	4.722	47	R
2	-0.655	1.649	4.876	48	R
2	-0.676	1.649	4.897	49	R
2	-0.698	1.691	4.945	50	R
2	-0.698	1.691	4.945	51	R
2	-0.719	1.670	4.975	52	R
2	-0.719	1.628	5.017	53	R
2	-0.719	1.628	5.017	54	R
2	-0.803	1.628	5.101	55	R
2	-0.845	1.649	5.149	56	R
2	-0.909	1.649	5.212	57	R
2	-1.015	1.670	5.320	58	R
2	-1.078	1.712	5.396	59	R
2	-1.120	1.712	5.438	60	R
2	-1.120	1.712	5.438	61	R
2	-1.141	1.712	5.460	62	R
2	-1.163	1.691	5.489	63	R
2	-1.226	1.691	5.553	64	R
2	-1.268	1.691	5.595	65	R
2	-1.310	1.691	5.637	66	R
2	-1.332	1.691	5.658	67	R
2	-1.353	1.691	5.680	68	R
2	-1.437	1.797	5.815	69	R
2	-1.458	1.797	5.836	70	R
2	-1.501	1.797	5.878	71	R
2	-1.522	1.712	5.966	72	R
2	-1.522	1.670	6.008	73	R
2	-1.585	1.649	6.075	74	R
2	-1.649	1.649	6.138	75	R
2	-1.691	1.649	6.180	76	R
2	-1.776	1.606	6.275	77	R
2	-1.881	1.606	6.381	78	R
2	-1.902	1.606	6.402	79	R
2	-1.902	1.585	6.423	80	R
2	-1.923	1.585	6.444	81	R
2	-2.008	1.543	6.538	82	R
2	-2.050	1.543	6.581	83	R
2	-2.071	1.543	6.602	84	R
2	-2.135	1.522	6.669	85	R
2	-2.156	1.501	6.699	86	R
2	-2.198	1.501	6.741	87	R
2	-2.262	1.501	6.804	88	R
2	-2.325	1.501	6.868	89	R
2	-2.367	1.501	6.910	90	R
2	-2.410	1.501	6.952	91	R
2	-2.452	1.501	6.995	92	R
2	-2.494	1.501	7.037	93	R
2	-2.494	1.501	7.037	94	R
2	-2.515	1.458	7.084	95	R
2	-2.684	1.501	7.258	96	R
2	-2.684	1.501	7.258	97	R
2	-2.706	1.501	7.280	98	R
2	-2.727	1.480	7.309	99	R
2	-2.811	1.480	7.394	100	R
2	-2.853	1.480	7.436	101	R
2	-2.896	1.480	7.479	102	R
2	-2.917	1.480	7.500	103	R
2	-2.959	1.437	7.559	104	R
2	-2.959	1.437	7.559	105	R
2	-2.980	1.437	7.581	106	R
2	-3.001	1.416	7.610	107	R
2	-3.023	1.416	7.632	108	R
2	-3.128	1.416	7.737	109	R
2	-3.213	1.416	7.822	110	R
2	-3.297	1.416	7.906	111	R
2	-3.319	1.437	7.936	112	R
2	-3.340	1.437	7.957	113	R
2	-3.403	1.458	8.024	114	R
2	-3.424	1.458	8.045	115	R
2	-3.488	1.458	8.109	116	R
2	-3.572	1.416	8.203	117	R
2	-3.614	1.395	8.251	118	R
2	-3.657	1.395	8.293	119	R
2	-3.657	1.395	8.293	120	R
2	-3.699	1.374	8.340	121	R
2	-3.720	1.374	8.361	122	R
2	-3.805	1.353	8.448	123	R
2	-3.868	1.353	8.512	124	R
2	-3.868	1.353	8.512	125	R
2	-3.910	1.374	8.559	126	R
2	-3.931	1.374	8.580	127	R
2	-3.995	1.374	8.644	128	R
2	-4.016	1.374	8.665	129	R
2	-4.058	1.374	8.707	130	R
2	-4.079	1.374	8.728	131	R
2	-4.101	1.353	8.758	132	R
2	-4.164	1.310	8.834	133	R
2	-4.185	1.289	8.864	134	R
2	-4.249	1.268	8.931	135	R
2	-4.333	1.268	9.016	136	R
2	-4.354	1.247	9.045	137	R
2	-4.396	1.226	9.093	138	R
2	-4.396	1.205	9.114	139	R
2	-4.439	1.184	9.161	140	R
2	-4.481	1.184	9.203	141	R
2	-4.523	1.184	9.246	142	R
2	-4.566	1.184	9.288	143	R
2	-4.587	1.184	9.309	144	R
2	-4.692	1.163	9.417	145	R
2	-4.756	1.141	9.484	146	R
2	-4.777	1.141	9.505	147	R
2	-4.777	1.120	9.526	148	R
2	-4.798	1.120	9.547	149	R
2	-4.840	1.120	9.589	150	G
2	-4.904	1.120	9.653	151	G
2	-4.946	1.120	9.695	152	G
2	-4.988	1.120	9.737	153	G
2	-5.073	1.099	9.825	154	G
2	-5.179	1.099	9.930	155	G
2	-5.179	1.078	9.951	156	G
2	-5.263	1.078	10.036	157	G
2	-5.284	1.078	10.057	158	G
2	-5.369	1.099	10.144	159	G
2	-5.496	1.036	10.286	160	G
2	-5.580	1.036	10.371	161	G
2	-5.665	1.036	10.455	162	G
2	-5.770	1.036	10.561	163	G
2	-5.897	1.036	10.688	164	G
2	-6.045	1.036	10.836	165	G
2	-6.151	1.036	10.941	166	G
2	-6.341	1.099	11.142	167	G
2	-6.552	1.163	11.362	168	G
2	-6.848	1.120	11.661	169	G
2	-7.081	1.226	11.917	170	G
2	-7.229	1.437	12.175	171	G
2	-7.123	1.670	12.430	172	G
2	-7.081	1.754	12.525	173	G
2	-6.996	1.902	12.695	174	G
2	-7.017	1.691	12.907	175	G
2	-7.039	1.649	12.955	176	G
2	-7.081	1.501	13.109	177	G
2	-7.102	1.437	13.175	178	G
2	-7.102	1.289	13.323	179	G
2	-7.123	1.057	13.557	180	G
2	-7.123	0.930	13.684	181	G
2	-7.165	0.761	13.858	182	G
2	-7.165	0.676	13.943	183	G
2	-7.229	0.782	14.066	184	G
2	-7.250	0.909	14.194	185	G
2	-7.229	1.057	14.344	186	G
2	-7.144	1.268	14.572	187	G
2	-7.123	1.458	14.763	188	G
2	-7.102	1.670	14.975	189	G
2	-7.060	1.839	15.150	190	G
2	-7.017	1.902	15.226	191	G
2	-6.996	2.008	15.334	192	G
2	-6.912	2.198	15.542	193	G
2	-6.848	2.325	15.684	194	G
2	-6.764	2.452	15.836	195	G
2	-6.658	2.621	16.035	196	G
2	-6.574	2.790	16.224	197	G
2	-6.510	2.980	16.425	198	G
2	-6.405	3.192	16.661	199	G
2	-6.320	3.382	16.869	200	G
2	-6.214	3.551	17.069	201	G
2	-6.003	3.805	17.399	202	G
2	-5.961	3.868	17.475	203	G
2	-5.728	4.058	17.776	204	G
2	-5.644	4.249	17.984	205	G
2	-5.601	4.396	18.138	206	G
2	-5.369	4.735	18.548	207	G
2	-5.263	4.862	18.713	208	G
2	-5.052	4.988	18.960	209	G
2	-4.862	5.136	19.201	210	G
2	-4.756	5.242	19.350	211	G
2	-4.714	5.284	19.410	212	G
2	-4.650	5.348	19.500	213	G
2	-4.502	5.432	19.670	214	G
2	-4.333	5.496	19.851	215	G
2	-4.249	5.559	19.956	216	G
2	-4.354	5.601	20.070	217	G
2	-4.396	5.559	20.130	218	G
2	-4.460	5.496	20.220	219	G
2	-4.566	5.453	20.333	220	G
2	-4.587	5.453	20.355	221	G
2	-4.333	5.728	20.729	222	G
2	-3.995	5.876	21.098	223	G
2	-3.847	5.982	21.280	224	G
2	-3.614	6.087	21.535	225	G
2	-3.424	6.109	21.726	226	G
2	-3.192	6.151	21.963	227	G
2	-3.065	6.214	22.104	228	G
2	-2.959	6.257	22.218	229	G
2	-2.853	6.278	22.326	230	G
2	-2.727	6.299	22.455	231	G
2	-2.600	6.320	22.583	232	G
2	-2.431	6.299	22.754	233	G
2	-2.325	6.151	22.935	234	G
2	-2.283	6.045	23.049	235	G
2	-2.283	5.918	23.176	236	G
2	-2.283	5.792	23.303	237	G
2	-2.283	5.644	23.451	238	G
2	-2.388	5.453	23.668	239	G
2	-2.410	5.432	23.698	240	G
2	-2.558	5.327	23.880	241	G
2	-2.642	5.263	23.986	242	G
2	-2.811	5.179	24.175	243	G
2	-2.938	5.136	24.309	244	G
2	-3.044	5.115	24.416	245	G
2	-3.297	5.073	24.674	246	G
2	-3.424	4.988	24.826	247	G
2	-3.699	4.798	25.160	248	G
2	-3.784	4.692	25.296	249	G
2	-3.889	4.544	25.477	250	G
2	-4.058	4.312	25.765	251	G
2	-4.185	4.058	26.048	252	G
2	-4.333	3.868	26.289	253	G
2	-4.439	3.762	26.439	254	G
2	-4.566	3.636	26.618	255	G
2	-4.714	3.509	26.813	256	G
2	-4.862	3.445	26.974	257	G
2	-5.115	3.382	27.236	258	G
2	-5.242	3.297	27.388	259	G
2	-5.305	3.192	27.511	260	G
2	-5.432	3.001	27.740	261	G
2	-5.580	2.832	27.965	262	G
2	-5.686	2.706	28.130	263	G
2	-5.749	2.600	28.253	264	G
2	-5.961	2.494	28.489	265	G
2	-6.109	2.431	28.650	266	G
2	-6.299	2.367	28.851	267	G
2	-6.489	2.325	29.046	268	G
2	-6.616	2.304	29.174	269	G
2	-6.722	2.283	29.282	270	G
2	-6.806	2.135	29.452	271	G
2	-6.933	1.881	29.736	272	G
2	-6.954	1.649	29.969	273	G
2	-6.996	1.458	30.164	274	G
2	-7.039	1.247	30.380	275	G
2	-7.039	1.099	30.528	276	G
2	-7.060	0.930	30.698	277	G
2	-7.144	0.719	30.926	278	G
2	-7.144	0.571	31.074	279	G
2	-7.144	0.359	31.285	280	G
2	-7.165	0.275	31.372	281	G
2	-7.165	0.233	31.415	282	S
2	-7.165	0.169	31.478	283	S
2	-7.165	0.042	31.605	284	S
2	-7.144	-0.085	31.733	285	S
2	-7.144	-0.338	31.987	286	S
2	-7.165	-0.592	32.242	287	S
2	-7.187	-0.867	32.517	288	S
2	-7.208	-1.247	32.898	289	S
2	-7.165	-1.522	33.176	290	S
2	-7.123	-1.649	33.310	291	S
2	-7.060	-1.923	33.592	292	S
2	-6.975	-2.114	33.800	293	S
2	-6.827	-2.431	34.150	294	S
2	-6.743	-2.642	34.378	295	S
2	-6.700	-2.875	34.614	296	S
2	-6.679	-3.001	34.742	297	S
2	-6.637	-3.107	34.856	298	S
2	-6.552	-3.255	35.027	299	S
3	-0.867	3.234	0.000	0	R
3	-0.904	3.253	0.042	1	R
3	-0.942	3.290	0.095	2	R
3	-0.829	3.328	0.214	3	R
3	-0.810	3.328	0.232	4	R
3	-0.810	3.328	0.232	5	R
3	-0.791	3.384	0.292	6	R
3	-0.735	3.384	0.348	7	R
3	-0.660	3.384	0.423	8	R
3	-0.660	3.459	0.498	9	R
3	-0.660	3.572	0.611	10	R
3	-0.641	3.609	0.653	11	R
3	-0.679	3.647	0.706	12	R
3	-0.829	3.722	0.874	13	R
3	-0.885	3.778	0.953	14	R
3	-0.923	3.816	1.006	15	R
3	-0.942	3.816	1.025	16	R
3	-0.942	3.778	1.063	17	R
3	-0.716	3.853	1.300	18	R
3	-0.679	3.834	1.342	19	R
3	-0.660	3.797	1.384	20	R
3	-0.641	3.684	1.498	21	R
3	-0.623	3.647	1.540	22	R
3	-0.585	3.572	1.624	23	R
3	-0.566	3.497	1.701	24	R
3	-0.510	3.534	1.769	25	R
3	-0.472	3.666	1.905	26	R
3	-0.416	3.797	2.048	27	R
3	-0.491	3.703	2.169	28	R
3	-0.548	3.628	2.262	29	R
3	-0.585	3.609	2.304	30	R
3	-0.716	3.684	2.456	31	R
3	-0.773	3.684	2.512	32	R
3	-0.810	3.684	2.549	33	R
3	-0.885	3.666	2.627	34	R
3	-1.035	3.609	2.787	35	R
3	-1.110	3.572	2.871	36	R
3	-1.204	3.534	2.972	37	R
3	-1.279	3.534	3.047	38	R
3	-1.354	3.534	3.122	39	R
3	-1.354	3.534	3.122	40	R
3	-1.279	3.647	3.257	41	R
3	-1.167	3.684	3.376	42	R
3	-1.092	3.684	3.451	43	R
3	-1.073	3.590	3.547	44	R
3	-1.092	3.478	3.661	45	R
3	-1.110	3.459	3.688	46	R
3	-1.167	3.497	3.755	47	R
3	-1.279	3.515	3.869	48	R
3	-1.392	3.515	3.982	49	R
3	-1.580	3.478	4.173	50	R
3	-1.711	3.478	4.305	51	R
3	-1.823	3.459	4.419	52	R
3	-2.049	3.403	4.651	53	R
3	-2.180	3.328	4.802	54	R
3	-2.293	3.253	4.937	55	R
3	-2.330	3.215	4.990	56	R
3	-2.349	3.196	5.017	57	R
3	-2.349	3.196	5.017	58	R
3	-2.349	3.178	5.036	59	R
3	-2.368	3.178	5.055	60	R
3	-2.386	3.159	5.081	61	R
3	-2.443	3.103	5.161	62	R
3	-2.518	3.065	5.245	63	R
3	-2.518	3.046	5.263	64	R
3	-2.536	3.028	5.290	65	R
3	-2.555	3.028	5.309	66	R
3	-2.574	3.009	5.335	67	R
3	-2.593	2.990	5.362	68	R
3	-2.612	2.953	5.404	69	R
3	-2.630	2.934	5.430	70	R
3	-2.649	2.915	5.457	71	R
3	-2.687	2.877	5.510	72	R
3	-2.762	2.802	5.616	73	R
3	-2.762	2.784	5.635	74	R
3	-2.780	2.765	5.661	75	R
3	-2.780	2.746	5.680	76	R
3	-2.780	2.746	5.680	77	R
3	-2.780	2.709	5.718	78	R
3	-2.799	2.690	5.744	79	R
3	-2.837	2.652	5.797	80	R
3	-2.874	2.634	5.839	81	R
3	-2.893	2.634	5.858	82	R
3	-2.912	2.596	5.900	83	R
3	-2.912	2.577	5.919	84	R
3	-2.931	2.540	5.961	85	R
3	-2.949	2.521	5.987	86	R
3	-2.968	2.502	6.014	87	R
3	-3.024	2.465	6.081	88	R
3	-3.024	2.446	6.100	89	R
3	-3.062	2.390	6.168	90	R
3	-3.062	2.371	6.186	91	R
3	-3.062	2.352	6.205	92	R
3	-3.062	2.315	6.243	93	R
3	-3.062	2.258	6.299	94	R
3	-3.081	2.221	6.341	95	R
3	-3.099	2.108	6.455	96	R
3	-3.099	2.071	6.493	97	R
3	-3.099	2.052	6.511	98	R
3	-3.156	2.052	6.568	99	R
3	-3.156	1.996	6.624	100	R
3	-3.156	1.921	6.699	101	R
3	-3.118	1.902	6.741	102	R
3	-3.118	1.864	6.779	103	R
3	-3.118	1.845	6.797	104	R
3	-3.099	1.845	6.816	105	R
3	-3.081	1.808	6.858	106	R
3	-3.043	1.733	6.942	107	R
3	-3.043	1.714	6.961	108	R
3	-3.043	1.695	6.979	109	R
3	-3.043	1.658	7.017	110	R
3	-3.024	1.583	7.094	111	R
3	-3.024	1.564	7.113	112	R
3	-3.024	1.508	7.169	113	R
3	-3.024	1.489	7.188	114	R
3	-3.006	1.433	7.248	115	R
3	-3.006	1.433	7.248	116	R
3	-3.006	1.414	7.266	117	R
3	-2.987	1.414	7.285	118	R
3	-2.987	1.376	7.323	119	R
3	-2.968	1.376	7.341	120	R
3	-2.949	1.358	7.368	121	R
3	-2.931	1.339	7.394	122	R
3	-2.855	1.283	7.488	123	R
3	-2.818	1.226	7.556	124	R
3	-2.799	1.170	7.615	125	R
3	-2.780	1.151	7.642	126	R
3	-2.743	1.151	7.679	127	R
3	-2.687	1.132	7.739	128	R
3	-2.649	1.132	7.776	129	R
3	-2.555	1.076	7.886	130	R
3	-2.461	1.001	8.006	131	R
3	-2.461	0.982	8.024	132	R
3	-2.461	0.982	8.024	133	R
3	-2.461	0.982	8.024	134	R
3	-2.461	0.945	8.062	135	R
3	-2.461	0.926	8.081	136	R
3	-2.405	0.907	8.140	137	R
3	-2.368	0.907	8.178	138	R
3	-2.330	0.870	8.231	139	R
3	-2.218	0.870	8.343	140	R
3	-2.161	0.870	8.400	141	R
3	-2.124	0.870	8.437	142	R
3	-2.086	0.851	8.479	143	R
3	-2.049	0.795	8.547	144	R
3	-2.049	0.776	8.565	145	R
3	-2.030	0.776	8.584	146	R
3	-2.030	0.776	8.584	147	R
3	-2.011	0.757	8.611	148	R
3	-1.974	0.720	8.664	149	R
3	-1.936	0.682	8.717	150	R
3	-1.823	0.607	8.852	151	R
3	-1.786	0.607	8.890	152	R
3	-1.748	0.607	8.927	153	R
3	-1.692	0.588	8.987	154	R
3	-1.636	0.551	9.054	155	R
3	-1.580	0.494	9.134	156	R
3	-1.580	0.494	9.134	157	R
3	-1.523	0.476	9.193	158	R
3	-1.504	0.476	9.212	159	R
3	-1.486	0.476	9.231	160	R
3	-1.467	0.476	9.250	161	R
3	-1.448	0.476	9.268	162	R
3	-1.392	0.457	9.328	163	R
3	-1.336	0.438	9.387	164	R
3	-1.298	0.401	9.440	165	R
3	-1.261	0.382	9.482	166	R
3	-1.167	0.363	9.578	167	R
3	-1.054	0.382	9.692	168	R
3	-0.923	0.382	9.823	169	R
3	-0.829	0.363	9.919	170	R
3	-0.641	0.344	10.107	171	R
3	-0.435	0.326	10.315	172	R
3	-0.341	0.307	10.410	173	R
3	-0.285	0.288	10.470	174	R
3	-0.172	0.251	10.588	175	R
3	-0.078	0.232	10.684	176	R
3	-0.003	0.157	10.790	177	R
3	0.034	0.138	10.832	178	R
3	0.053	0.138	10.851	179	R
3	0.090	0.082	10.919	180	R
3	0.147	0.025	10.998	181	R
3	0.147	0.025	10.998	182	R
3	0.147	0.044	11.017	183	R
3	0.109	0.063	11.059	184	R
3	0.109	0.063	11.059	185	R
3	0.147	0.025	11.112	186	R
3	0.203	-0.031	11.192	187	R
3	0.241	-0.050	11.233	188	R
3	0.259	-0.068	11.260	189	R
3	0.316	-0.125	11.340	190	R
3	0.353	-0.162	11.393	191	R
3	0.353	-0.162	11.393	192	R
3	0.391	-0.181	11.435	193	R
3	0.372	-0.125	11.494	194	R
3	0.391	-0.125	11.513	195	R
3	0.391	-0.106	11.532	196	R
3	0.428	-0.162	11.599	197	R
3	0.409	-0.162	11.618	198	R
3	0.391	-0.162	11.637	199	R
3	0.428	-0.181	11.679	200	R
3	0.447	-0.143	11.721	201	R
3	0.428	-0.087	11.780	202	R
3	0.316	0.007	11.926	203	R
3	0.259	0.063	12.006	204	R
3	0.109	0.063	12.156	205	R
3	-0.041	-0.219	12.475	206	R
3	-0.041	-0.219	12.475	207	R
3	-0.041	-0.237	12.494	208	R
3	-0.097	-0.275	12.562	209	R
3	-0.116	-0.294	12.588	210	R
3	-0.172	-0.369	12.682	211	R
3	-0.229	-0.462	12.791	212	R
3	-0.247	-0.519	12.851	213	R
3	-0.285	-0.575	12.918	214	R
3	-0.322	-0.613	12.971	215	R
3	-0.360	-0.631	13.013	216	R
3	-0.397	-0.688	13.081	217	R
3	-0.416	-0.706	13.108	218	R
3	-0.435	-0.763	13.167	219	R
3	-0.435	-0.781	13.186	220	R
3	-0.435	-0.819	13.223	221	R
3	-0.510	-0.856	13.307	222	R
3	-0.585	-0.856	13.382	223	R
3	-0.660	-0.856	13.457	224	R
3	-0.660	-0.894	13.495	225	R
3	-0.641	-0.932	13.537	226	R
3	-0.566	-1.044	13.672	227	R
3	-0.529	-1.157	13.791	228	R
3	-0.510	-1.251	13.886	229	R
3	-0.529	-1.269	13.913	230	R
3	-0.566	-1.363	14.014	231	R
3	-0.585	-1.401	14.056	232	R
3	-0.604	-1.438	14.098	233	R
3	-0.641	-1.494	14.166	234	R
3	-0.679	-1.551	14.233	235	R
3	-0.698	-1.570	14.260	236	R
3	-0.698	-1.607	14.297	237	R
3	-0.698	-1.626	14.316	238	R
3	-0.698	-1.663	14.354	239	R
3	-0.679	-1.701	14.395	240	R
3	-0.698	-1.738	14.437	241	R
3	-0.754	-1.776	14.505	242	R
3	-0.810	-1.813	14.573	243	R
3	-0.810	-1.851	14.610	244	R
3	-0.810	-1.907	14.667	245	R
3	-0.829	-1.964	14.726	246	R
3	-0.885	-2.020	14.806	247	R
3	-0.885	-2.057	14.843	248	R
3	-0.904	-2.114	14.902	249	R
3	-0.904	-2.170	14.959	250	R
3	-0.848	-2.226	15.038	251	R
3	-0.848	-2.264	15.076	252	R
3	-0.848	-2.283	15.095	253	R
3	-0.904	-2.283	15.151	254	R
3	-1.017	-2.283	15.263	255	R
3	-0.942	-2.376	15.384	256	R
3	-0.904	-2.451	15.467	257	R
3	-0.904	-2.489	15.505	258	R
3	-0.867	-2.564	15.589	259	R
3	-0.791	-2.639	15.695	260	R
3	-0.791	-2.658	15.714	261	R
3	-0.791	-2.677	15.733	262	R
3	-0.716	-2.677	15.808	263	R
3	-0.716	-2.770	15.901	264	R
3	-0.716	-2.845	15.977	265	R
3	-0.735	-2.845	15.995	266	R
3	-0.810	-2.902	16.089	267	R
3	-0.885	-2.920	16.166	268	R
3	-0.923	-2.920	16.204	269	R
3	-0.904	-2.958	16.246	270	R
3	-0.867	-2.977	16.288	271	R
3	-0.829	-3.014	16.341	272	R
3	-0.848	-3.052	16.383	273	R
3	-0.904	-3.127	16.477	274	R
3	-0.904	-3.146	16.496	275	R
3	-0.904	-3.221	16.571	276	R
3	-0.885	-3.315	16.666	277	R
3	-0.867	-3.352	16.708	278	R
3	-0.867	-3.408	16.765	279	R
3	-0.867	-3.483	16.840	280	R
3	-0.867	-3.540	16.896	281	R
3	-0.867	-3.577	16.933	282	R
3	-0.867	-3.577	16.933	283	R
3	-0.867	-3.596	16.952	284	R
3	-0.867	-3.634	16.990	285	R
3	-0.867	-3.652	17.008	286	R
3	-0.848	-3.671	17.035	287	R
3	-0.810	-3.709	17.088	288	R
3	-0.754	-3.765	17.168	289	R
3	-0.735	-3.765	17.186	290	R
3	-0.716	-3.821	17.246	291	R
3	-0.698	-3.821	17.265	292	R
3	-0.698	-3.859	17.302	293	R
3	-0.660	-3.896	17.355	294	R
3	-0.641	-3.934	17.397	295	R
3	-0.623	-3.952	17.424	296	R
3	-0.491	-4.046	17.585	297	R
3	-0.472	-4.084	17.627	298	R
3	-0.454	-4.121	17.669	299	R
4	0.018	-2.979	0.000	0	R
4	0.124	-3.042	0.124	1	R
4	0.124	-3.042	0.124	2	R
4	0.124	-3.042	0.124	3	R
4	0.124	-3.085	0.166	4	R
4	0.039	-3.191	0.302	5	R
4	0.018	-3.212	0.332	6	R
4	0.251	-3.148	0.573	7	R
4	0.188	-2.958	0.774	8	R
4	0.124	-2.937	0.841	9	R
4	-0.003	-2.852	0.994	10	R
4	-0.046	-2.831	1.041	11	R
4	0.039	-2.703	1.194	12	R
4	0.082	-2.873	1.369	13	R
4	0.060	-2.915	1.416	14	R
4	0.060	-2.915	1.416	15	R
4	0.145	-2.937	1.504	16	R
4	0.166	-2.979	1.551	17	R
4	0.060	-3.064	1.687	18	R
4	-0.046	-3.106	1.801	19	R
4	-0.130	-3.127	1.888	20	R
4	-0.130	-3.191	1.952	21	R
4	-0.067	-3.276	2.058	22	R
4	-0.003	-3.276	2.121	23	R
4	-0.088	-3.318	2.216	24	R
4	-0.088	-3.339	2.237	25	R
4	-0.088	-3.360	2.258	26	R
4	-0.109	-3.254	2.366	27	R
4	-0.109	-3.064	2.557	28	R
4	-0.046	-2.873	2.758	29	R
4	0.018	-2.767	2.882	30	R
4	-0.046	-2.873	3.005	31	R
4	-0.257	-2.915	3.221	32	R
4	-0.469	-2.873	3.437	33	R
4	-0.681	-2.852	3.650	34	R
4	-0.257	-2.873	4.074	35	R
4	-0.088	-2.767	4.274	36	R
4	-0.088	-2.937	4.444	37	R
4	-0.046	-3.042	4.558	38	R
4	0.145	-3.170	4.787	39	R
4	0.251	-3.254	4.923	40	R
4	0.293	-3.318	4.999	41	R
4	0.399	-3.148	5.199	42	R
4	0.421	-3.148	5.220	43	R
4	0.484	-3.085	5.310	44	R
4	0.611	-3.021	5.452	45	R
4	0.844	-2.958	5.694	46	R
4	1.035	-2.894	5.895	47	R
4	1.183	-2.767	6.090	48	R
4	1.310	-2.640	6.270	49	R
4	1.459	-2.555	6.441	50	R
4	1.141	-3.085	7.059	51	R
4	1.141	-3.127	7.101	52	R
4	0.950	-3.254	7.330	53	R
4	0.717	-3.254	7.563	54	R
4	0.569	-3.148	7.745	55	R
4	0.442	-3.021	7.925	56	R
4	0.315	-3.021	8.052	57	R
4	0.272	-3.064	8.112	58	R
4	0.145	-3.042	8.241	59	G
4	-0.003	-3.021	8.391	60	G
4	-0.194	-2.979	8.586	61	G
4	-0.321	-2.937	8.720	62	G
4	-0.533	-2.873	8.941	63	G
4	-0.702	-2.831	9.116	64	G
4	-0.935	-2.746	9.364	65	G
4	-1.105	-2.661	9.554	66	G
4	-1.274	-2.597	9.735	67	G
4	-1.359	-2.513	9.855	68	G
4	-1.444	-2.449	9.961	69	G
4	-1.507	-2.407	10.037	70	G
4	-1.656	-2.258	10.247	71	G
4	-1.719	-2.195	10.337	72	G
4	-1.889	-2.047	10.562	73	G
4	-2.016	-1.877	10.774	74	G
4	-2.207	-1.708	11.029	75	G
4	-2.397	-1.517	11.298	76	G
4	-2.525	-1.347	11.510	77	G
4	-2.567	-1.220	11.644	78	G
4	-2.673	-1.051	11.844	79	G
4	-2.758	-0.818	12.092	80	G
4	-2.800	-0.691	12.226	81	G
4	-2.821	-0.521	12.397	82	G
4	-2.842	-0.415	12.505	83	G
4	-2.864	-0.203	12.718	84	G
4	-2.842	-0.055	12.868	85	G
4	-2.800	0.093	13.022	86	G
4	-2.779	0.348	13.277	87	G
4	-2.694	0.517	13.467	88	G
4	-2.630	0.687	13.648	89	G
4	-2.567	0.877	13.849	90	G
4	-2.525	0.962	13.944	91	G
4	-2.482	1.174	14.160	92	G
4	-2.397	1.343	14.349	93	G
4	-2.313	1.471	14.502	94	G
4	-2.228	1.619	14.673	95	G
4	-2.143	1.788	14.862	96	G
4	-2.101	2.021	15.099	97	G
4	-1.995	2.382	15.475	98	G
4	-1.974	2.615	15.709	99	G
4	-1.952	2.805	15.900	100	G
4	-1.910	2.996	16.096	101	G
4	-1.910	3.123	16.223	102	G
4	-1.825	3.293	16.412	103	G
4	-1.677	3.505	16.671	104	G
4	-1.635	3.653	16.825	105	G
4	-1.571	3.844	17.026	106	G
4	-1.465	4.140	17.341	107	G
4	-1.380	4.310	17.531	108	G
4	-1.317	4.437	17.673	109	G
4	-1.232	4.606	17.862	110	G
4	-1.147	4.733	18.015	111	G
4	-1.063	4.861	18.168	112	G
4	-0.999	4.967	18.292	113	G
4	-0.935	5.072	18.415	114	G
4	-0.893	5.242	18.590	115	G
4	-0.829	5.454	18.811	116	G
4	-0.745	5.645	19.020	117	G
4	-0.681	5.793	19.181	118	G
4	-0.596	5.920	19.334	119	G
4	-0.533	6.089	19.515	120	G
4	-0.469	6.259	19.696	121	G
4	-0.406	6.428	19.877	122	G
4	-0.406	6.577	20.025	123	G
4	-0.385	6.746	20.196	124	G
4	-0.342	6.895	20.350	125	G
4	-0.279	6.979	20.456	126	G
4	-0.279	6.979	20.456	127	G
4	-0.194	7.064	20.576	128	G
4	-0.109	7.106	20.671	129	G
4	0.188	7.085	20.968	130	G
4	0.378	7.085	21.159	131	G
4	0.611	7.106	21.393	132	G
4	0.802	7.106	21.584	133	G
4	0.971	7.064	21.758	134	G
4	1.183	7.043	21.971	135	G
4	1.416	7.022	22.205	136	G
4	1.607	6.979	22.401	137	G
4	1.755	6.937	22.555	138	G
4	1.946	6.810	22.784	139	G
4	2.179	6.746	23.026	140	G
4	2.391	6.704	23.242	141	G
4	2.582	6.662	23.437	142	G
4	2.730	6.598	23.598	143	G
4	2.857	6.534	23.741	144	G
4	2.984	6.450	23.893	145	G
4	3.154	6.301	24.119	146	G
4	3.239	6.238	24.225	147	G
4	3.408	6.174	24.406	148	G
4	3.599	6.068	24.624	149	G
4	3.747	5.962	24.806	150	G
4	3.874	5.878	24.959	151	G
4	4.065	5.750	25.188	152	G
4	4.234	5.581	25.428	153	G
4	4.362	5.475	25.593	154	G
4	4.510	5.306	25.818	155	G
4	4.637	5.242	25.961	156	G
4	4.764	5.157	26.113	157	G
4	4.891	5.051	26.279	158	G
4	5.018	4.882	26.491	159	G
4	5.124	4.797	26.626	160	G
4	5.315	4.585	26.911	161	G
4	5.463	4.437	27.121	162	G
4	5.590	4.310	27.301	163	G
4	5.654	4.183	27.443	164	G
4	5.739	4.013	27.633	165	G
4	5.866	3.865	27.828	166	G
4	6.014	3.674	28.069	167	G
4	6.162	3.505	28.295	168	G
4	6.268	3.377	28.460	169	G
4	6.438	3.081	28.802	170	G
4	6.607	2.869	29.073	171	G
4	6.671	2.615	29.335	172	G
4	6.777	2.360	29.611	173	G
4	6.819	2.085	29.889	174	G
4	6.862	1.937	30.044	175	G
4	6.883	1.831	30.152	176	G
4	6.968	1.640	30.360	177	G
4	7.010	1.492	30.515	178	G
4	7.010	1.343	30.663	179	G
4	7.010	1.174	30.832	180	G
4	7.010	0.898	31.108	181	G
4	7.052	0.687	31.324	182	G
4	7.095	0.411	31.603	183	G
4	7.116	0.220	31.794	184	G
4	7.137	0.093	31.923	185	G
4	7.095	-0.182	32.202	186	G
4	7.095	-0.415	32.435	187	G
4	7.116	-0.606	32.627	188	G
4	7.116	-0.733	32.754	189	G
4	7.116	-0.839	32.860	190	G
4	7.052	-1.051	33.081	191	G
4	7.010	-1.199	33.235	192	G
4	6.989	-1.347	33.385	193	G
4	6.968	-1.602	33.640	194	G
4	6.904	-1.814	33.862	195	G
4	6.798	-2.089	34.157	196	G
4	6.756	-2.407	34.477	197	G
4	6.756	-2.597	34.668	198	G
4	6.735	-2.597	34.689	199	G
4	6.692	-2.809	34.905	200	G
4	6.629	-3.000	35.106	201	G
4	6.523	-3.170	35.306	202	G
4	6.438	-3.276	35.442	203	G
4	6.374	-3.381	35.565	204	G
4	6.332	-3.487	35.680	205	G
4	6.290	-3.572	35.774	206	G
4	6.162	-3.657	35.927	207	G
4	5.993	-3.869	36.198	208	G
4	5.866	-4.187	36.541	209	G
4	5.781	-4.335	36.712	210	G
4	5.590	-4.568	37.013	211	G
4	5.400	-4.822	37.330	212	G
4	5.230	-4.971	37.556	213	G
4	5.040	-5.076	37.774	214	G
4	4.764	-5.310	38.135	215	G
4	4.679	-5.373	38.241	216	G
4	4.531	-5.479	38.423	217	G
4	4.637	-5.585	38.573	218	G
4	4.489	-5.733	38.782	219	G
4	4.298	-5.839	39.001	220	G
4	4.171	-5.945	39.166	221	G
4	3.980	-6.009	39.367	222	G
4	3.832	-6.115	39.549	223	G
4	3.535	-6.199	39.858	224	G
4	3.450	-6.411	40.086	225	G
4	3.260	-6.538	40.315	226	G
4	3.090	-6.623	40.505	227	G
4	2.836	-6.771	40.799	228	G
4	2.624	-6.835	41.020	229	G
4	2.349	-6.856	41.297	230	G
4	2.179	-6.899	41.471	231	G
4	2.116	-6.941	41.548	232	G
4	1.819	-7.089	41.879	233	G
4	1.734	-7.132	41.974	234	G
4	1.586	-7.153	42.124	235	G
4	1.416	-7.153	42.293	236	G
4	1.183	-7.174	42.527	237	G
4	0.929	-7.195	42.783	238	G
4	0.781	-7.216	42.932	239	G
4	0.611	-7.238	43.103	240	G
4	0.463	-7.280	43.257	241	G
4	0.209	-7.280	43.512	242	G
4	0.039	-7.301	43.682	243	G
4	-0.151	-7.322	43.874	244	G
4	-0.427	-7.301	44.151	245	G
4	-0.575	-7.301	44.299	246	G
4	-0.745	-7.301	44.468	247	G
4	-0.914	-7.301	44.638	248	G
4	-1.063	-7.280	44.788	249	G
4	-1.274	-7.238	45.004	250	G
4	-1.486	-7.216	45.217	251	G
4	-1.613	-7.195	45.346	252	G
4	-1.762	-7.153	45.500	253	G
4	-1.952	-7.089	45.701	254	G
4	-2.122	-7.047	45.876	255	G
4	-2.355	-6.941	46.132	256	G
4	-2.546	-6.856	46.340	257	G
4	-2.630	-6.835	46.428	258	G
4	-2.906	-6.687	46.740	259	G
4	-3.097	-6.581	46.959	260	G
4	-3.181	-6.560	47.046	261	G
4	-3.330	-6.454	47.228	262	G
4	-3.499	-6.327	47.440	263	G
4	-3.775	-6.199	47.743	264	G
4	-4.008	-6.072	48.009	265	G
4	-4.198	-5.966	48.227	266	G
4	-4.347	-5.882	48.398	267	G
4	-4.495	-5.754	48.593	268	G
4	-4.643	-5.649	48.776	269	G
4	-4.707	-5.627	48.843	270	G
4	-4.898	-5.479	49.084	271	G
4	-5.067	-5.352	49.296	272	G
4	-5.237	-5.161	49.551	273	G
4	-5.342	-5.034	49.717	274	G
4	-5.470	-4.865	49.928	275	G
4	-5.533	-4.801	50.018	276	G
4	-5.660	-4.674	50.198	277	G
4	-5.724	-4.589	50.304	278	G
4	-5.809	-4.483	50.440	279	G
4	-5.978	-4.250	50.728	280	G
4	-6.105	-4.017	50.993	281	G
4	-6.211	-3.826	51.212	282	G
4	-6.359	-3.572	51.506	283	G
4	-6.444	-3.445	51.659	284	G
4	-6.508	-3.297	51.820	285	G
4	-6.529	-3.170	51.949	286	G
4	-6.571	-3.064	52.063	287	G
4	-6.593	-2.894	52.234	288	G
4	-6.614	-2.746	52.384	289	S
4	-6.614	-2.597	52.532	290	S
4	-6.593	-2.407	52.724	291	S
4	-6.593	-2.174	52.957	292	S
4	-6.593	-1.962	53.169	293	S
4	-6.593	-1.771	53.360	294	S
4	-6.508	-1.559	53.588	295	S
4	-6.317	-1.390	53.843	296	S
4	-6.190	-1.178	54.090	297	S
4	-6.105	-1.030	54.261	298	S
4	-6.063	-0.860	54.435	299	S
5	0.386	-1.709	0.000	0	R
5	0.386	-1.709	0.000	1	R
5	0.386	-1.709	0.000	2	R
5	0.386	-1.666	0.042	3	R
5	0.386	-1.666	0.042	4	R
5	0.407	-1.645	0.072	5	R
5	0.428	-1.687	0.120	6	R
5	0.471	-1.730	0.180	7	R
5	0.471	-1.730	0.180	8	R
5	0.449	-1.709	0.210	9	R
5	0.449	-1.645	0.274	10	R
5	0.471	-1.624	0.304	11	R
5	0.492	-1.602	0.334	12	R
5	0.598	-1.560	0.448	13	R
5	0.619	-1.517	0.496	14	R
5	0.619	-1.496	0.517	15	R
5	0.556	-1.496	0.581	16	R
5	0.534	-1.560	0.648	17	R
5	0.513	-1.666	0.756	18	R
5	0.513	-1.730	0.820	19	R
5	0.492	-1.793	0.887	20	R
5	0.449	-1.836	0.947	21	R
5	0.449	-1.836	0.947	22	R
5	0.428	-1.836	0.968	23	R
5	0.428	-1.836	0.968	24	R
5	0.513	-1.815	1.056	25	R
5	0.577	-1.815	1.119	26	R
5	0.619	-1.815	1.162	27	R
5	0.704	-1.815	1.247	28	R
5	0.725	-1.815	1.268	29	R
5	0.662	-1.772	1.345	30	R
5	0.598	-1.772	1.408	31	R
5	0.556	-1.772	1.451	32	R
5	0.386	-1.857	1.641	33	R
5	0.322	-1.963	1.764	34	R
5	0.279	-2.027	1.841	35	R
5	0.279	-1.963	1.905	36	R
5	0.152	-2.048	2.058	37	R
5	0.110	-2.176	2.192	38	R
5	0.110	-2.239	2.256	39	R
5	0.152	-2.239	2.298	40	R
5	0.279	-2.070	2.511	41	R
5	0.364	-1.878	2.720	42	R
5	0.301	-1.815	2.810	43	R
5	0.131	-1.815	2.980	44	R
5	0.088	-1.815	3.022	45	R
5	0.110	-2.027	3.235	46	R
5	0.322	-2.218	3.521	47	R
5	0.343	-2.261	3.569	48	R
5	0.534	-2.282	3.761	49	R
5	0.662	-2.239	3.895	50	R
5	0.513	-2.218	4.045	51	R
5	0.407	-2.303	4.181	52	R
5	0.258	-2.367	4.343	53	R
5	0.173	-1.985	4.734	54	R
5	0.173	-1.963	4.756	55	R
5	0.173	-1.921	4.798	56	R
5	0.152	-1.921	4.819	57	R
5	0.025	-1.793	4.999	58	R
5	0.003	-1.772	5.030	59	R
5	0.025	-2.112	5.370	60	R
5	-0.081	-2.176	5.494	61	R
5	-0.166	-2.239	5.600	62	R
5	-0.188	-2.261	5.630	63	R
5	0.067	-2.006	5.990	64	R
5	0.216	-1.985	6.140	65	R
5	0.301	-2.070	6.260	66	R
5	0.343	-2.197	6.395	67	R
5	0.428	-2.346	6.566	68	R
5	0.471	-2.473	6.700	69	R
5	0.428	-2.558	6.795	70	R
5	0.301	-2.261	7.119	71	R
5	0.216	-2.197	7.225	72	R
5	0.152	-2.070	7.367	73	R
5	0.131	-2.027	7.415	74	R
5	0.279	-2.197	7.640	75	R
5	0.407	-2.303	7.806	76	R
5	0.449	-2.324	7.854	77	R
5	0.534	-2.409	7.974	78	R
5	0.662	-2.537	8.154	79	R
5	0.662	-2.537	8.154	80	R
5	0.725	-2.558	8.221	81	R
5	0.895	-2.558	8.391	82	R
5	1.023	-2.558	8.518	83	R
5	1.150	-2.494	8.661	84	R
5	1.256	-2.494	8.767	85	R
5	1.299	-2.473	8.814	86	R
5	1.384	-2.452	8.902	87	R
5	0.895	-2.579	9.407	88	R
5	0.704	-2.579	9.598	89	R
5	0.534	-2.515	9.779	90	R
5	0.513	-2.367	9.929	91	R
5	0.577	-2.048	10.254	92	G
5	0.619	-1.963	10.349	93	G
5	0.619	-1.836	10.476	94	G
5	0.598	-1.730	10.585	95	G
5	0.556	-1.560	10.760	96	G
5	0.534	-1.454	10.868	97	G
5	0.534	-1.326	10.995	98	G
5	0.534	-1.178	11.144	99	G
5	0.598	-0.965	11.366	100	G
5	0.619	-0.859	11.474	101	G
5	0.619	-0.562	11.771	102	G
5	0.534	-0.392	11.961	103	G
5	0.449	-0.286	12.097	104	G
5	0.407	-0.201	12.192	105	G
5	0.343	-0.052	12.354	106	G
5	0.301	0.096	12.508	107	G
5	0.237	0.309	12.730	108	G
5	0.237	0.542	12.964	109	G
5	0.279	0.733	13.159	110	G
5	0.322	0.945	13.376	111	G
5	0.343	1.115	13.547	112	G
5	0.343	1.306	13.738	113	G
5	0.343	1.519	13.950	114	G
5	0.301	1.774	14.209	115	G
5	0.237	1.965	14.410	116	G
5	0.173	2.135	14.592	117	G
5	0.152	2.262	14.721	118	G
5	0.152	2.347	14.806	119	G
5	0.067	2.517	14.996	120	G
5	-0.018	2.665	15.167	121	G
5	-0.060	2.750	15.262	122	G
5	-0.039	2.920	15.433	123	G
5	0.025	3.026	15.557	124	G
5	0.067	3.132	15.671	125	G
5	0.110	3.260	15.805	126	G
5	0.110	3.430	15.975	127	G
5	0.110	3.706	16.251	128	G
5	-0.018	3.812	16.417	129	G
5	-0.039	3.812	16.438	130	G
5	-0.124	3.918	16.574	131	G
5	-0.188	4.024	16.698	132	G
5	-0.251	4.152	16.840	133	G
5	-0.294	4.258	16.955	134	G
5	-0.421	4.428	17.167	135	G
5	-0.464	4.682	17.425	136	G
5	-0.421	4.831	17.580	137	G
5	-0.421	4.958	17.707	138	G
5	-0.442	5.192	17.942	139	G
5	-0.464	5.362	18.113	140	G
5	-0.591	5.489	18.293	141	G
5	-0.803	5.574	18.522	142	G
5	-0.910	5.638	18.646	143	G
5	-1.058	5.659	18.796	144	G
5	-1.207	5.702	18.950	145	G
5	-1.355	5.723	19.101	146	G
5	-1.483	5.765	19.235	147	G
5	-1.589	5.829	19.359	148	G
5	-1.738	5.935	19.541	149	G
5	-1.907	5.999	19.723	150	G
5	-2.077	5.999	19.893	151	G
5	-2.268	5.999	20.084	152	G
5	-2.438	5.999	20.254	153	G
5	-2.587	5.808	20.496	154	G
5	-2.736	5.723	20.667	155	G
5	-2.842	5.808	20.803	156	G
5	-3.012	5.786	20.974	157	G
5	-3.181	5.808	21.145	158	G
5	-3.351	5.850	21.320	159	G
5	-3.521	5.893	21.495	160	G
5	-3.627	5.893	21.601	161	G
5	-3.776	5.786	21.784	162	G
5	-3.967	5.638	22.026	163	G
5	-4.073	5.595	22.141	164	G
5	-4.179	5.510	22.276	165	G
5	-4.264	5.383	22.430	166	G
5	-4.370	5.234	22.612	167	G
5	-4.434	5.043	22.814	168	G
5	-4.455	4.873	22.985	169	G
5	-4.434	4.682	23.177	170	G
5	-4.328	4.513	23.377	171	G
5	-4.243	4.406	23.513	172	G
5	-4.052	4.258	23.755	173	G
5	-3.946	4.258	23.862	174	G
5	-3.712	4.215	24.099	175	G
5	-3.500	4.237	24.312	176	G
5	-3.266	4.258	24.547	177	G
5	-3.139	4.321	24.689	178	G
5	-3.075	4.343	24.756	179	G
5	-2.863	4.364	24.970	180	G
5	-2.757	4.343	25.078	181	G
5	-2.629	4.300	25.212	182	G
5	-2.502	4.258	25.347	183	G
5	-2.332	4.385	25.559	184	G
5	-2.205	4.449	25.701	185	G
5	-2.035	4.470	25.873	186	G
5	-1.844	4.321	26.115	187	G
5	-1.738	4.215	26.265	188	G
5	-1.610	4.173	26.399	189	G
5	-1.462	4.173	26.548	190	G
5	-1.313	4.130	26.702	191	G
5	-1.122	4.067	26.904	192	G
5	-0.973	4.003	27.065	193	G
5	-0.761	3.960	27.282	194	G
5	-0.591	3.918	27.457	195	G
5	-0.336	3.918	27.712	196	G
5	-0.166	4.024	27.912	197	G
5	-0.103	4.067	27.989	198	G
5	0.067	4.194	28.201	199	G
5	0.110	4.258	28.278	200	G
5	0.195	4.364	28.414	201	G
5	0.301	4.470	28.564	202	G
5	0.428	4.576	28.730	203	G
5	0.556	4.661	28.883	204	G
5	0.704	4.789	29.078	205	G
5	0.853	4.916	29.274	206	G
5	1.044	5.086	29.530	207	G
5	1.192	5.298	29.789	208	G
5	1.256	5.426	29.931	209	G
5	1.384	5.595	30.144	210	G
5	1.469	5.786	30.353	211	S
5	1.553	5.956	30.543	212	S
5	1.638	6.084	30.696	213	S
5	1.702	6.254	30.877	214	S
5	1.766	6.360	31.001	215	S
5	1.829	6.466	31.125	216	S
5	1.978	6.551	31.296	217	S
5	2.169	6.615	31.498	218	S
5	2.382	6.636	31.711	219	S
5	2.742	6.551	32.082	220	S
5	2.912	6.445	32.282	221	S
5	2.912	6.445	32.282	222	S
5	3.125	6.381	32.504	223	S
5	3.273	6.339	32.658	224	S
5	3.358	6.296	32.753	225	S
5	3.592	6.169	33.019	226	S
5	3.783	6.084	33.228	227	S
5	3.889	6.020	33.352	228	S
5	3.931	5.999	33.400	229	S
5	4.038	5.935	33.523	230	S
5	4.165	5.850	33.677	231	S
5	4.314	5.744	33.859	232	S
5	4.377	5.638	33.983	233	S
5	4.505	5.510	34.163	234	S
5	4.675	5.383	34.376	235	S
5	4.802	5.256	34.556	236	S
5	4.951	5.128	34.751	237	S
5	5.120	5.022	34.952	238	S
5	5.205	4.958	35.058	239	S
5	5.312	4.831	35.224	240	S
5	5.503	4.640	35.494	241	S
5	5.630	4.470	35.706	242	S
5	5.736	4.279	35.925	243	S
5	5.906	4.088	36.181	244	S
5	5.991	3.939	36.352	245	S
5	6.118	3.769	36.564	246	S
5	6.267	3.493	36.878	247	S
5	6.394	3.217	37.182	248	S
5	6.479	3.069	37.353	249	S
5	6.607	2.856	37.600	250	S
5	6.692	2.580	37.889	251	S
5	6.734	2.474	38.004	252	S
5	6.734	2.135	38.343	253	S
5	6.734	2.050	38.428	254	S
5	6.904	1.901	38.654	255	S
5	7.010	1.689	38.891	256	S
5	7.074	1.476	39.113	257	S
5	7.074	1.243	39.346	258	S
5	7.074	1.073	39.516	259	S
5	7.116	0.924	39.671	260	S
5	7.180	0.712	39.893	261	S
5	7.201	0.542	40.064	262	S
5	7.222	0.351	40.256	263	S
5	7.244	0.181	40.427	264	S
5	7.244	-0.010	40.618	265	S
5	7.222	-0.159	40.768	266	S
5	7.201	-0.371	40.982	267	S
5	7.180	-0.583	41.195	268	S
5	7.138	-0.859	41.474	269	S
5	7.138	-1.178	41.793	270	S
5	7.074	-1.475	42.097	271	S
5	7.053	-1.709	42.331	272	S
5	6.968	-1.942	42.580	273	S
5	6.883	-2.133	42.789	274	S
5	6.734	-2.473	43.160	275	S
5	6.692	-2.728	43.418	276	S
5	6.628	-2.940	43.640	277	S
5	6.543	-3.110	43.830	278	S
5	6.437	-3.322	44.067	279	S
5	6.373	-3.471	44.229	280	S
5	6.246	-3.619	44.425	281	S
5	6.097	-3.789	44.650	282	S
5	5.927	-3.980	44.906	283	S
5	5.800	-4.172	45.136	284	S
5	5.715	-4.341	45.326	285	S
5	5.609	-4.490	45.508	286	S
5	5.354	-4.724	45.854	287	S
5	5.205	-4.936	46.113	288	S
5	5.036	-5.127	46.369	289	S
5	4.823	-5.297	46.641	290	S
5	4.738	-5.361	46.747	291	S
5	4.611	-5.488	46.927	292	S
5	4.505	-5.594	47.077	293	S
5	4.420	-5.679	47.197	294	S
5	4.250	-5.785	47.398	295	S
5	4.101	-5.891	47.580	296	S
5	4.016	-5.955	47.686	297	S
5	3.889	-6.082	47.866	298	S
5	3.762	-6.189	48.032	299	S
6	0.058	0.807	0.000	0	R
6	0.101	0.934	0.134	1	R
6	0.037	1.061	0.276	2	R
6	-0.027	1.188	0.419	3	R
6	-0.027	1.231	0.461	4	R
6	0.016	1.358	0.595	5	R
6	0.079	1.485	0.737	6	R
6	-0.111	1.485	0.928	7	R
6	-0.175	1.612	1.070	8	R
6	0.016	1.570	1.266	9	R
6	0.122	1.570	1.372	10	R
6	0.122	1.570	1.372	11	R
6	-0.048	1.612	1.547	12	R
6	-0.154	1.485	1.712	13	R
6	-0.217	1.316	1.893	14	R
6	0.016	1.464	2.170	15	R
6	0.164	1.273	2.411	16	R
6	0.164	1.252	2.433	17	R
6	0.122	1.125	2.567	18	R
6	0.143	1.019	2.675	19	R
6	0.207	1.019	2.738	20	R
6	0.270	0.998	2.805	21	R
6	0.313	1.019	2.853	22	R
6	0.334	1.019	2.874	23	R
6	0.249	0.913	3.010	24	R
6	0.228	0.870	3.057	25	R
6	0.249	0.892	3.087	26	R
6	0.270	0.892	3.108	27	R
6	0.270	0.764	3.236	28	R
6	0.270	0.722	3.278	29	R
6	0.397	0.934	3.525	30	R
6	0.397	0.934	3.525	31	R
6	0.185	0.934	3.737	32	R
6	-0.048	1.104	4.026	33	R
6	-0.069	1.273	4.196	34	R
6	0.016	1.294	4.284	35	R
6	0.079	1.294	4.347	36	R
6	0.228	1.104	4.589	37	R
6	0.291	1.019	4.695	38	R
6	0.334	1.040	4.743	39	R
6	0.334	1.082	4.785	40	R
6	0.376	1.019	4.861	41	R
6	0.334	1.167	5.016	42	R
6	0.397	1.061	5.139	43	R
6	0.397	0.976	5.224	44	R
6	0.207	0.955	5.416	45	R
6	0.122	0.934	5.504	46	R
6	0.334	1.019	5.732	47	R
6	0.334	1.273	5.986	48	R
6	0.334	1.294	6.007	49	R
6	0.355	1.294	6.029	50	R
6	0.376	1.422	6.158	51	R
6	0.355	1.464	6.205	52	R
6	0.313	1.464	6.247	53	R
6	0.185	1.443	6.376	54	R
6	0.122	1.464	6.443	55	R
6	0.313	1.485	6.635	56	R
6	0.376	1.591	6.759	57	R
6	0.440	1.591	6.823	58	R
6	0.355	1.570	6.910	59	R
6	0.334	1.740	7.081	60	R
6	0.291	1.634	7.195	61	R
6	0.291	1.443	7.386	62	R
6	0.249	1.273	7.561	63	R
6	0.249	1.104	7.730	64	R
6	0.228	0.955	7.880	65	R
6	0.270	0.807	8.035	66	R
6	0.419	0.764	8.189	67	R
6	0.546	0.892	8.369	68	R
6	0.419	0.976	8.522	69	R
6	0.270	1.125	8.732	70	R
6	0.185	1.316	8.940	71	R
6	0.122	1.464	9.102	72	R
6	-0.048	1.570	9.302	73	R
6	-0.133	1.591	9.389	74	R
6	-0.239	1.803	9.626	75	G
6	-0.387	1.952	9.836	76	G
6	-0.429	2.036	9.931	77	G
6	-0.578	2.270	10.207	78	G
6	-0.684	2.397	10.373	79	G
6	-0.832	2.545	10.583	80	G
6	-0.811	2.694	10.733	81	G
6	-0.747	2.884	10.934	82	G
6	-0.726	3.096	11.147	83	G
6	-0.684	3.224	11.281	84	G
6	-0.599	3.351	11.434	85	G
6	-0.366	3.478	11.700	86	G
6	-0.090	3.563	11.988	87	G
6	0.101	3.605	12.183	88	G
6	0.291	3.605	12.374	89	G
6	0.503	3.563	12.590	90	G
6	0.567	3.648	12.696	91	G
6	0.631	3.732	12.802	92	G
6	0.779	3.796	12.964	93	G
6	0.800	3.966	13.135	94	G
6	0.843	3.987	13.182	95	G
6	0.970	4.029	13.316	96	G
6	1.245	4.029	13.592	97	G
6	1.542	4.050	13.889	98	G
6	1.839	3.860	14.242	99	G
6	1.924	3.817	14.337	100	G
6	1.966	3.838	14.384	101	G
6	2.136	3.838	14.554	102	G
6	2.305	3.817	14.725	103	G
6	2.369	3.626	14.926	104	G
6	2.369	3.478	15.074	105	G
6	2.517	3.287	15.316	106	G
6	2.602	3.160	15.469	107	G
6	2.729	2.990	15.681	108	G
6	2.814	2.863	15.834	109	G
6	2.963	2.736	16.029	110	G
6	3.090	2.588	16.225	111	G
6	3.153	2.524	16.315	112	G
6	3.323	2.418	16.515	113	G
6	3.471	2.291	16.710	114	G
6	3.556	2.142	16.881	115	G
6	3.662	1.909	17.137	116	G
6	3.768	1.718	17.356	117	G
6	3.811	1.570	17.510	118	G
6	4.023	1.591	17.723	119	G
6	4.129	1.591	17.829	120	G
6	4.213	1.655	17.935	121	G
6	4.425	1.443	18.235	122	G
6	4.595	1.337	18.435	123	G
6	4.659	1.316	18.502	124	G
6	4.955	1.125	18.855	125	G
6	5.210	0.998	19.139	126	G
6	5.295	1.061	19.245	127	G
6	5.337	0.976	19.340	128	G
6	5.443	0.722	19.616	129	G
6	5.485	0.489	19.853	130	G
6	5.570	0.319	20.042	131	G
6	5.634	0.234	20.148	132	G
6	5.782	0.086	20.358	133	G
6	5.973	-0.020	20.576	134	G
6	6.143	-0.020	20.746	135	G
6	6.376	-0.084	20.988	136	G
6	6.439	-0.105	21.055	137	G
6	6.651	-0.084	21.268	138	G
6	6.927	-0.084	21.543	139	G
6	7.054	-0.105	21.672	140	G
6	7.160	-0.062	21.786	141	G
6	7.224	0.001	21.876	142	G
6	7.224	0.107	21.982	143	G
6	7.181	0.150	22.042	144	G
6	7.203	-0.041	22.234	145	G
6	7.245	-0.232	22.430	146	G
6	7.245	-0.296	22.493	147	G
6	7.245	-0.380	22.578	148	G
6	7.266	-0.168	22.791	149	G
6	7.203	-0.041	22.933	150	G
6	7.203	-0.041	22.933	151	G
6	7.203	-0.041	22.933	152	G
6	7.224	-0.084	22.981	153	G
6	7.224	-0.232	23.129	154	G
6	7.245	-0.296	23.196	155	G
6	7.245	-0.359	23.260	156	G
6	7.097	-0.296	23.421	157	G
6	7.139	-0.211	23.516	158	G
6	7.160	-0.126	23.604	159	G
6	7.224	-0.190	23.694	160	G
6	7.309	-0.338	23.864	161	G
6	7.245	-0.571	24.106	162	G
6	7.266	-0.592	24.136	163	G
6	7.266	-0.677	24.221	164	G
6	7.287	-0.762	24.308	165	G
6	7.287	-0.889	24.436	166	G
6	7.287	-1.016	24.563	167	G
6	7.287	-1.059	24.605	168	G
6	7.287	-1.038	24.626	169	G
6	7.266	-0.804	24.861	170	G
6	7.266	-0.614	25.051	171	G
6	7.266	-0.508	25.157	172	G
6	7.266	-0.423	25.242	173	G
6	7.287	-0.338	25.330	174	G
6	7.266	-0.274	25.397	175	G
6	7.245	-0.190	25.484	176	G
6	7.203	-0.062	25.618	177	G
6	7.118	0.065	25.771	178	G
6	7.075	0.065	25.813	179	G
6	7.033	0.065	25.856	180	G
6	7.033	0.065	25.856	181	G
6	7.012	0.192	25.985	182	G
6	6.948	0.319	26.127	183	G
6	6.927	0.446	26.256	184	G
6	6.927	0.510	26.320	185	G
6	6.927	0.637	26.447	186	G
6	6.927	0.764	26.574	187	G
6	6.927	0.998	26.807	188	G
6	6.969	1.188	27.003	189	G
6	6.991	1.337	27.152	190	G
6	6.948	1.591	27.410	191	G
6	6.863	1.782	27.619	192	G
6	6.821	1.994	27.835	193	G
6	6.736	2.227	28.084	194	G
6	6.673	2.439	28.305	195	G
6	6.651	2.566	28.434	196	G
6	6.609	2.672	28.548	197	G
6	6.524	2.842	28.738	198	G
6	6.482	2.990	28.892	199	G
6	6.397	3.181	29.101	200	G
6	6.355	3.287	29.215	201	G
6	6.270	3.393	29.351	202	G
6	6.185	3.584	29.559	203	G
6	6.079	3.732	29.742	204	G
6	5.909	3.944	30.013	205	G
6	5.803	4.072	30.179	206	G
6	5.697	4.262	30.397	207	G
6	5.507	4.411	30.639	208	G
6	5.485	4.517	30.747	209	G
6	5.337	4.665	30.957	210	G
6	5.189	4.856	31.199	211	G
6	5.061	4.962	31.364	212	G
6	4.913	5.132	31.590	213	G
6	4.765	5.280	31.799	214	G
6	4.595	5.450	32.039	215	G
6	4.404	5.598	32.281	216	G
6	4.341	5.640	32.357	217	G
6	4.213	5.704	32.500	218	G
6	4.044	5.810	32.700	219	G
6	3.853	5.958	32.941	220	G
6	3.705	6.064	33.124	221	G
6	3.493	6.107	33.340	222	G
6	3.387	6.192	33.476	223	G
6	3.281	6.255	33.599	224	G
6	3.132	6.340	33.770	225	G
6	2.963	6.425	33.960	226	G
6	2.814	6.467	34.114	227	G
6	2.539	6.594	34.418	228	G
6	2.433	6.637	34.532	229	G
6	2.136	6.722	34.841	230	G
6	1.924	6.764	35.057	231	G
6	1.754	6.806	35.232	232	G
6	1.563	6.806	35.422	233	G
6	1.394	6.828	35.593	234	G
6	1.203	6.806	35.785	235	G
6	1.055	6.764	35.940	236	G
6	0.843	6.764	36.152	237	G
6	0.673	6.722	36.326	238	G
6	0.482	6.658	36.528	239	G
6	0.249	6.616	36.765	240	G
6	0.079	6.510	36.965	241	G
6	-0.027	6.446	37.088	242	G
6	-0.111	6.404	37.183	243	G
6	-0.260	6.319	37.354	244	G
6	-0.366	6.213	37.504	245	G
6	-0.514	6.064	37.714	246	G
6	-0.663	5.937	37.909	247	G
6	-0.811	5.810	38.105	248	G
6	-0.938	5.704	38.270	249	G
6	-1.002	5.577	38.412	250	G
6	-1.129	5.450	38.592	251	G
6	-1.235	5.365	38.728	252	G
6	-1.320	5.280	38.848	253	G
6	-1.426	5.238	38.962	254	G
6	-1.595	5.280	39.137	255	G
6	-1.765	5.428	39.362	256	G
6	-2.019	5.471	39.620	257	G
6	-2.210	5.534	39.821	258	G
6	-2.359	5.619	39.992	259	G
6	-2.549	5.640	40.184	260	G
6	-2.740	5.746	40.403	261	G
6	-2.995	5.768	40.658	262	G
6	-3.122	5.810	40.792	263	G
6	-3.334	5.640	41.063	264	G
6	-3.334	5.640	41.063	265	G
6	-3.376	5.598	41.123	266	G
6	-3.503	5.556	41.257	267	G
6	-3.567	5.492	41.347	268	G
6	-3.715	5.344	41.557	269	G
6	-3.800	5.238	41.693	270	G
6	-3.906	5.110	41.859	271	G
6	-4.055	4.920	42.100	272	G
6	-4.139	4.835	42.220	273	G
6	-4.203	4.750	42.326	274	G
6	-4.224	4.686	42.393	275	G
6	-4.267	4.602	42.488	276	G
6	-4.373	4.517	42.624	277	G
6	-4.457	4.432	42.744	278	G
6	-4.585	4.305	42.924	279	G
6	-4.669	4.199	43.059	280	G
6	-4.945	4.093	43.355	281	G
6	-4.966	4.008	43.442	282	G
6	-4.987	3.966	43.489	283	G
6	-5.051	3.902	43.579	284	G
6	-5.136	3.796	43.715	285	G
6	-5.242	3.711	43.851	286	G
6	-5.284	3.711	43.893	287	G
6	-5.305	3.669	43.941	288	G
6	-5.327	3.669	43.962	289	G
6	-5.369	3.648	44.009	290	G
6	-5.411	3.648	44.052	291	G
6	-5.411	3.669	44.073	292	G
6	-5.454	3.669	44.115	293	G
6	-5.645	3.584	44.324	294	G
6	-5.835	3.542	44.520	295	G
6	-5.835	3.499	44.562	296	G
6	-5.793	3.499	44.604	297	G
6	-5.793	3.457	44.647	298	G
6	-5.729	3.393	44.737	299	G
7	0.281	-1.278	0.000	0	R
7	0.387	-1.299	0.108	1	R
7	0.366	-1.299	0.129	2	R
7	0.345	-1.321	0.159	3	R
7	0.324	-1.321	0.180	4	R
7	0.260	-1.299	0.248	5	R
7	0.303	-1.278	0.295	6	R
7	0.430	-1.342	0.437	7	R
7	0.493	-1.511	0.618	8	R
7	0.515	-1.596	0.706	9	R
7	0.515	-1.660	0.769	10	R
7	0.409	-1.851	0.988	11	R
7	0.684	-1.639	1.335	12	R
7	0.684	-1.639	1.335	13	R
7	0.663	-1.469	1.506	14	R
7	0.578	-1.405	1.612	15	R
7	0.578	-1.469	1.676	16	R
7	0.493	-1.596	1.829	17	R
7	0.599	-1.639	1.943	18	R
7	0.515	-1.639	2.028	19	R
7	0.387	-1.681	2.162	20	R
7	0.303	-1.617	2.268	21	R
7	0.387	-1.851	2.516	22	R
7	0.387	-1.851	2.516	23	R
7	0.387	-1.851	2.516	24	R
7	0.472	-1.893	2.611	25	R
7	0.515	-1.935	2.671	26	R
7	0.578	-1.808	2.813	27	R
7	0.493	-1.808	2.898	28	R
7	0.303	-1.851	3.093	29	R
7	0.197	-1.851	3.199	30	R
7	0.239	-1.787	3.276	31	R
7	0.239	-1.787	3.276	32	R
7	0.366	-1.745	3.410	33	R
7	0.239	-1.723	3.539	34	R
7	0.006	-1.723	3.772	35	R
7	-0.037	-1.702	3.819	36	R
7	0.048	-1.702	3.904	37	R
7	-0.015	-1.702	3.968	38	R
7	-0.037	-1.702	3.989	39	R
7	-0.058	-1.702	4.010	40	R
7	-0.058	-1.681	4.031	41	R
7	-0.015	-1.702	4.079	42	R
7	0.048	-1.766	4.169	43	R
7	0.091	-1.787	4.216	44	R
7	0.091	-1.766	4.237	45	R
7	0.133	-1.829	4.314	46	R
7	0.175	-1.808	4.361	47	R
7	0.197	-1.681	4.490	48	R
7	0.133	-1.575	4.614	49	R
7	0.091	-1.554	4.661	50	R
7	0.112	-1.533	4.691	51	R
7	0.112	-1.448	4.776	52	R
7	0.133	-1.363	4.863	53	R
7	0.303	-1.172	5.118	54	R
7	0.366	-1.045	5.261	55	R
7	0.366	-0.918	5.388	56	R
7	0.239	-0.769	5.583	57	R
7	0.303	-0.791	5.650	58	R
7	0.472	-0.791	5.820	59	R
7	0.578	-0.791	5.926	60	R
7	0.684	-0.918	6.092	61	R
7	0.790	-0.939	6.200	62	R
7	0.748	-0.875	6.276	63	R
7	0.748	-0.854	6.297	64	R
7	0.833	-0.791	6.403	65	R
7	0.833	-0.748	6.446	66	R
7	0.833	-0.791	6.488	67	R
7	0.917	-0.812	6.575	68	R
7	1.023	-0.791	6.684	69	R
7	1.045	-0.791	6.705	70	R
7	1.045	-0.769	6.726	71	R
7	1.023	-0.748	6.756	72	R
7	0.981	-0.748	6.798	73	R
7	0.960	-0.748	6.820	74	R
7	0.875	-0.663	6.939	75	R
7	0.981	-0.727	7.063	76	R
7	0.981	-0.685	7.105	77	R
7	0.896	-0.579	7.241	78	R
7	0.896	-0.515	7.305	79	R
7	0.896	-0.430	7.390	80	R
7	0.917	-0.367	7.457	81	R
7	0.960	-0.303	7.533	82	R
7	0.981	-0.261	7.581	83	R
7	1.023	-0.261	7.623	84	R
7	1.023	-0.239	7.644	85	R
7	1.023	-0.197	7.687	86	R
7	1.066	-0.133	7.763	87	R
7	1.087	-0.049	7.850	88	R
7	1.108	0.015	7.917	89	R
7	1.129	0.079	7.984	90	R
7	1.172	0.100	8.032	91	R
7	1.193	0.142	8.079	92	R
7	1.214	0.185	8.127	93	R
7	1.235	0.227	8.174	94	R
7	1.341	0.291	8.298	95	R
7	1.447	-0.027	8.633	96	R
7	1.405	-0.027	8.675	97	R
7	1.341	-0.155	8.818	98	R
7	1.257	-0.197	8.912	99	R
7	1.257	-0.261	8.976	100	R
7	1.235	-0.303	9.023	101	R
7	1.193	-0.155	9.178	102	R
7	1.235	-0.070	9.272	103	R
7	1.384	-0.027	9.427	104	R
7	1.553	-0.049	9.598	105	R
7	1.765	0.036	9.826	106	R
7	1.532	-0.261	10.204	107	R
7	1.532	-0.261	10.204	108	R
7	1.363	-0.261	10.373	109	R
7	1.299	-0.367	10.497	110	R
7	1.341	-0.473	10.611	111	R
7	1.447	-0.557	10.747	112	R
7	1.490	-0.579	10.794	113	R
7	1.320	-0.663	10.984	114	R
7	1.193	-0.621	11.118	115	R
7	1.108	-0.621	11.203	116	R
7	1.045	-0.642	11.270	117	R
7	0.981	-0.642	11.333	118	R
7	0.833	-0.685	11.488	119	R
7	0.790	-0.769	11.582	120	R
7	0.769	-0.875	11.690	121	R
7	0.705	-0.960	11.796	122	R
7	0.557	-1.024	11.958	123	R
7	0.472	-1.087	12.064	124	R
7	0.387	-1.151	12.170	125	R
7	0.345	-1.215	12.246	126	R
7	0.197	-1.342	12.442	127	R
7	0.091	-1.490	12.624	128	R
7	0.006	-1.596	12.760	129	R
7	-0.037	-1.681	12.855	130	R
7	-0.058	-1.766	12.942	131	R
7	-0.100	-1.893	13.076	132	R
7	-0.121	-2.084	13.268	133	R
7	-0.143	-2.253	13.439	134	R
7	-0.143	-2.402	13.588	135	R
7	-0.143	-2.508	13.694	136	R
7	-0.143	-2.699	13.884	137	R
7	-0.121	-2.826	14.013	138	R
7	-0.121	-2.889	14.077	139	R
7	-0.206	-2.889	14.162	140	R
7	-0.206	-2.911	14.183	141	R
7	-0.206	-2.995	14.268	142	R
7	-0.270	-2.953	14.344	143	R
7	-0.270	-2.953	14.344	144	R
7	-0.270	-2.995	14.387	145	R
7	-0.249	-3.038	14.434	146	R
7	-0.206	-3.101	14.510	147	R
7	-0.185	-3.144	14.558	148	R
7	-0.185	-3.165	14.579	149	R
7	-0.185	-3.207	14.621	150	R
7	-0.185	-3.313	14.727	151	R
7	-0.185	-3.335	14.749	152	R
7	-0.185	-3.335	14.749	153	R
7	-0.206	-3.335	14.770	154	R
7	-0.227	-3.335	14.791	155	R
7	-0.249	-3.356	14.821	156	R
7	-0.206	-3.420	14.897	157	R
7	-0.164	-3.441	14.945	158	R
7	-0.143	-3.462	14.975	159	R
7	-0.121	-3.526	15.042	160	R
7	-0.100	-3.589	15.109	161	R
7	-0.079	-3.610	15.139	162	R
7	-0.079	-3.610	15.139	163	R
7	-0.058	-3.632	15.169	164	R
7	-0.037	-3.674	15.216	165	R
7	-0.015	-3.695	15.246	166	R
7	0.006	-3.780	15.334	167	R
7	0.027	-3.780	15.355	168	R
7	0.069	-3.822	15.415	169	R
7	0.175	-3.886	15.538	170	R
7	0.197	-3.907	15.568	171	R
7	0.260	-3.971	15.658	172	R
7	0.281	-3.992	15.688	173	R
7	0.303	-4.034	15.736	174	R
7	0.366	-4.056	15.803	175	R
7	0.387	-4.056	15.824	176	R
7	0.451	-4.056	15.888	177	R
7	0.472	-4.034	15.918	178	R
7	0.599	-4.098	16.060	179	R
7	0.748	-4.162	16.221	180	R
7	0.790	-4.183	16.269	181	R
7	0.790	-4.204	16.290	182	R
7	0.811	-4.204	16.311	183	R
7	0.833	-4.225	16.341	184	R
7	0.896	-4.268	16.417	185	R
7	0.960	-4.183	16.523	186	R
7	1.151	-4.140	16.719	187	R
7	1.320	-4.098	16.894	188	R
7	1.447	-4.098	17.021	189	R
7	1.129	-4.289	17.392	190	R
7	1.066	-4.289	17.455	191	R
7	0.917	-4.310	17.605	192	R
7	0.790	-4.480	17.817	193	R
7	0.896	-4.268	18.054	194	R
7	1.066	-4.119	18.280	195	R
7	1.172	-4.013	18.430	196	R
7	1.299	-3.844	18.642	197	R
7	1.405	-3.759	18.777	198	R
[truncated: 1,601 more rows]
