# Supplementary material for: Planarian RNAi knockdown: feeding once might just be enough
Source: Front Neurosci. 2025 Apr 30;19:1546196. doi: 10.3389/fnins.2025.1546196 (PMC12075233; doi:10.3389/fnins.2025.1546196)
Supplement: Supplementary file 1 [file Data_Sheet_1.ZIP › code and data/RNAi/RNAi TRPA1 + AITC50 + 8 weeks.csv]

n	t	x	y	L	behavior
1	0	-0.734	4.167	0.00	R
1	1	-0.755	4.231	0.07	R
1	2	-0.755	4.231	0.07	R
1	3	-0.628	4.336	0.23	R
1	4	-0.628	4.379	0.27	R
1	5	-0.649	4.273	0.38	R
1	6	-0.607	4.188	0.48	R
1	7	-0.438	3.977	0.75	R
1	8	-0.438	4.019	0.79	R
1	9	-0.438	4.019	0.79	R
1	10	-0.438	4.061	0.83	R
1	11	-0.417	4.083	0.86	R
1	12	-0.417	4.104	0.88	R
1	13	-0.417	4.104	0.88	R
1	14	-0.417	4.104	0.88	R
1	15	-0.248	4.209	1.08	R
1	16	-0.226	4.252	1.13	R
1	17	-0.226	4.315	1.19	R
1	18	-0.396	4.252	1.37	R
1	19	-0.522	4.379	1.55	R
1	20	-0.776	4.611	1.90	R
1	21	-0.903	4.294	2.24	R
1	22	-0.903	4.294	2.24	R
1	23	-0.861	4.294	2.28	R
1	24	-0.734	4.421	2.46	R
1	25	-0.713	4.442	2.49	R
1	26	-0.670	4.484	2.55	R
1	27	-0.713	4.675	2.75	R
1	28	-0.713	4.696	2.77	R
1	29	-0.713	4.548	2.91	R
1	30	-0.755	4.484	2.99	R
1	31	-0.755	4.653	3.16	R
1	32	-0.797	4.717	3.24	R
1	33	-0.818	4.717	3.26	R
1	34	-0.861	4.590	3.39	R
1	35	-0.924	4.484	3.51	R
1	36	-0.840	4.569	3.63	R
1	37	-0.861	4.484	3.72	R
1	38	-0.861	4.463	3.74	R
1	39	-0.945	4.252	3.97	R
1	40	-1.093	4.104	4.18	R
1	41	-1.093	4.019	4.26	R
1	42	-1.368	4.188	4.59	R
1	43	-1.559	4.294	4.80	R
1	44	-1.728	4.379	4.99	R
1	45	-1.897	4.421	5.17	R
1	46	-2.129	4.569	5.44	R
1	47	-2.277	4.675	5.63	R
1	48	-2.341	4.717	5.70	R
1	49	-2.510	4.949	5.99	R
1	50	-2.679	5.140	6.24	R
1	51	-2.848	5.288	6.47	R
1	52	-2.700	5.542	6.76	R
1	53	-2.658	5.668	6.90	R
1	54	-2.743	5.584	7.02	R
1	55	-2.743	5.584	7.02	R
1	56	-2.785	5.436	7.17	R
1	57	-2.764	5.203	7.40	R
1	58	-2.595	5.013	7.66	G
1	59	-2.468	4.886	7.84	G
1	60	-2.299	4.738	8.06	G
1	61	-2.172	4.611	8.24	G
1	62	-2.087	4.527	8.36	G
1	63	-1.855	4.273	8.70	G
1	64	-1.770	4.104	8.89	G
1	65	-1.707	3.998	9.02	G
1	66	-1.537	3.702	9.36	G
1	67	-1.453	3.533	9.55	G
1	68	-1.411	3.300	9.78	G
1	69	-1.411	3.047	10.04	G
1	70	-1.368	2.899	10.19	G
1	71	-1.347	2.814	10.28	G
1	72	-1.347	2.455	10.64	G
1	73	-1.368	2.159	10.93	G
1	74	-1.411	1.989	11.11	G
1	75	-1.495	1.778	11.34	G
1	76	-1.559	1.609	11.52	G
1	77	-1.707	1.334	11.83	G
1	78	-1.812	1.123	12.07	G
1	79	-1.876	0.996	12.21	G
1	80	-1.981	0.932	12.33	G
1	81	-1.960	0.721	12.54	G
1	82	-1.960	0.594	12.67	G
1	83	-1.960	0.509	12.76	G
1	84	-2.045	0.319	12.96	G
1	85	-2.129	0.150	13.15	G
1	86	-2.235	0.002	13.33	G
1	87	-2.341	-0.146	13.52	G
1	88	-2.425	-0.252	13.65	G
1	89	-2.489	-0.315	13.74	G
1	90	-2.595	-0.400	13.88	G
1	91	-2.743	-0.611	14.13	G
1	92	-2.869	-0.801	14.36	G
1	93	-3.017	-0.844	14.52	G
1	94	-3.208	-0.949	14.74	G
1	95	-3.440	-1.140	15.04	G
1	96	-3.673	-1.394	15.38	G
1	97	-3.779	-1.457	15.50	G
1	98	-3.927	-1.584	15.70	G
1	99	-4.032	-1.668	15.83	G
1	100	-4.075	-1.668	15.88	G
1	101	-4.244	-1.668	16.04	G
1	102	-4.540	-1.626	16.34	G
1	103	-4.688	-1.647	16.49	G
1	104	-4.899	-1.647	16.70	G
1	105	-5.026	-1.647	16.83	G
1	106	-5.259	-1.668	17.07	G
1	107	-5.449	-1.626	17.26	G
1	108	-5.576	-1.563	17.40	G
1	109	-5.724	-1.478	17.57	G
1	110	-5.808	-1.415	17.68	G
1	111	-6.041	-1.330	17.93	G
1	112	-6.147	-1.288	18.04	G
1	113	-6.443	-1.224	18.34	G
1	114	-6.569	-1.161	18.48	G
1	115	-6.717	-1.097	18.65	G
1	116	-6.844	-1.013	18.80	G
1	117	-7.056	-0.886	19.04	G
1	118	-7.098	-0.801	19.14	G
1	119	-7.140	-0.590	19.35	G
1	120	-7.140	-0.400	19.54	G
1	121	-7.140	-0.231	19.71	G
1	122	-7.140	-0.040	19.90	G
1	123	-7.140	0.150	20.09	G
1	124	-7.140	0.298	20.24	G
1	125	-7.183	0.509	20.46	G
1	126	-7.204	0.573	20.52	G
1	127	-7.183	0.890	20.84	G
1	128	-7.140	1.101	21.06	G
1	129	-7.119	1.186	21.15	G
1	130	-7.119	1.376	21.34	G
1	131	-7.119	1.482	21.44	G
1	132	-7.098	1.630	21.59	G
1	133	-6.950	1.863	21.87	G
1	134	-6.992	1.947	21.96	G
1	135	-6.992	2.116	22.13	G
1	136	-6.908	2.349	22.38	G
1	137	-6.823	2.455	22.51	G
1	138	-6.717	2.666	22.75	G
1	139	-6.654	2.835	22.93	G
1	140	-6.527	3.068	23.20	G
1	141	-6.443	3.237	23.38	G
1	142	-6.379	3.406	23.56	G
1	143	-6.295	3.575	23.75	G
1	144	-6.231	3.660	23.86	G
1	145	-6.125	3.787	24.02	G
1	146	-5.977	3.977	24.27	G
1	147	-5.893	4.146	24.45	G
1	148	-5.660	4.421	24.82	G
1	149	-5.491	4.632	25.09	G
1	150	-5.322	4.823	25.34	G
1	151	-5.132	4.992	25.60	G
1	152	-4.857	5.288	26.00	G
1	153	-4.751	5.415	26.16	G
1	154	-4.476	5.647	26.52	G
1	155	-4.371	5.711	26.65	G
1	156	-4.307	5.753	26.72	G
1	157	-3.990	5.964	27.10	G
1	158	-3.905	6.028	27.21	G
1	159	-3.757	6.155	27.41	G
1	160	-3.609	6.260	27.59	G
1	161	-3.461	6.408	27.80	G
1	162	-3.102	6.556	28.19	G
1	163	-2.785	6.662	28.52	G
1	164	-2.573	6.726	28.74	G
1	165	-2.468	6.768	28.85	G
1	166	-2.235	6.874	29.11	G
1	167	-2.108	6.895	29.24	G
1	168	-2.066	6.895	29.28	G
1	169	-1.981	6.937	29.38	G
1	170	-1.960	6.831	29.48	G
1	171	-1.855	6.874	29.60	G
1	172	-1.580	7.000	29.90	G
1	173	-1.453	7.064	30.04	G
1	174	-1.157	7.148	30.35	G
1	175	-0.945	7.148	30.56	G
1	176	-0.586	7.170	30.92	G
1	177	-0.353	7.148	31.15	G
1	178	0.006	7.148	31.51	G
1	179	0.302	7.127	31.81	S
1	180	0.471	7.148	31.98	S
1	181	0.662	7.127	32.17	S
1	182	0.915	7.043	32.44	S
1	183	1.169	7.022	32.69	S
1	184	1.317	7.022	32.84	S
1	185	1.423	7.022	32.95	S
1	186	1.613	6.979	33.14	S
1	187	1.867	6.874	33.42	S
1	188	2.078	6.831	33.63	S
1	189	2.205	6.810	33.76	S
1	190	2.438	6.789	34.00	S
1	191	2.607	6.704	34.18	S
1	192	2.670	6.662	34.26	S
1	193	2.797	6.620	34.39	S
1	194	2.903	6.556	34.52	S
1	195	2.966	6.535	34.59	S
1	196	3.199	6.430	34.84	S
1	197	3.283	6.366	34.95	S
1	198	3.431	6.260	35.13	S
1	199	3.579	6.176	35.30	S
1	200	3.622	6.134	35.36	S
1	201	3.685	6.091	35.43	S
1	202	3.706	6.070	35.46	S
1	203	3.854	5.964	35.65	S
1	204	4.044	5.838	35.88	S
1	205	4.150	5.753	36.01	S
1	206	4.446	5.499	36.40	S
1	207	4.531	5.563	36.51	S
1	208	4.594	5.478	36.61	S
1	209	4.763	5.372	36.81	S
1	210	4.890	5.224	37.01	S
1	211	4.996	5.119	37.16	S
1	212	5.059	5.034	37.26	S
1	213	5.165	4.928	37.41	S
1	214	5.313	4.759	37.64	S
1	215	5.461	4.611	37.84	S
1	216	5.525	4.548	37.93	S
1	217	5.588	4.484	38.02	S
1	218	5.630	4.442	38.08	S
1	219	5.715	4.336	38.22	S
1	220	5.778	4.252	38.33	S
1	221	5.799	4.209	38.37	S
1	222	5.842	4.040	38.55	S
1	223	5.947	3.892	38.73	S
1	224	6.032	3.723	38.92	S
1	225	6.117	3.617	39.05	S
1	226	6.180	3.533	39.16	S
1	227	6.265	3.427	39.29	S
1	228	6.349	3.279	39.46	S
1	229	6.413	3.110	39.65	S
1	230	6.497	2.941	39.83	S
1	231	6.582	2.793	40.01	S
1	232	6.666	2.624	40.19	S
1	233	6.751	2.476	40.36	S
1	234	6.857	2.328	40.55	S
1	235	6.899	2.116	40.76	S
1	236	6.920	1.968	40.91	S
1	237	6.941	1.905	40.98	S
1	238	6.941	1.778	41.11	S
1	239	6.962	1.651	41.23	S
1	240	6.983	1.503	41.38	S
1	241	7.026	1.397	41.50	S
1	242	7.047	1.228	41.67	S
1	243	7.068	1.038	41.86	S
1	244	7.068	0.848	42.05	S
1	245	7.068	0.763	42.13	S
1	246	7.068	0.594	42.30	S
1	247	7.068	0.446	42.45	S
1	248	7.089	0.256	42.64	S
1	249	7.089	0.213	42.69	S
1	250	7.131	0.087	42.82	S
1	251	7.153	-0.083	42.99	S
1	252	7.153	-0.294	43.20	S
1	253	7.089	-0.527	43.44	S
1	254	7.089	-0.928	43.84	S
1	255	7.089	-1.013	43.93	S
1	256	7.089	-1.182	44.10	S
1	257	7.089	-1.351	44.27	S
1	258	7.089	-1.478	44.39	S
1	259	7.068	-1.647	44.56	S
1	260	7.026	-1.795	44.72	S
1	261	6.941	-1.922	44.87	S
1	262	6.899	-2.028	44.98	S
1	263	6.857	-2.091	45.06	S
1	264	6.814	-2.070	45.11	S
1	265	6.793	-2.112	45.15	S
1	266	6.730	-2.260	45.32	S
1	267	6.709	-2.345	45.40	S
1	268	6.687	-2.408	45.47	S
1	269	6.687	-2.430	45.49	S
1	270	6.666	-2.514	45.58	S
1	271	6.645	-2.535	45.61	S
1	272	6.645	-2.556	45.63	S
1	273	6.624	-2.641	45.72	S
1	274	6.582	-2.704	45.79	S
1	275	6.539	-2.768	45.87	S
1	276	6.497	-2.831	45.94	S
1	277	6.434	-2.958	46.09	S
1	278	6.413	-3.085	46.22	S
1	279	6.370	-3.212	46.35	S
1	280	6.328	-3.296	46.44	S
1	281	6.243	-3.487	46.65	S
1	282	6.159	-3.698	46.88	S
1	283	5.990	-3.910	47.15	S
1	284	5.884	-4.079	47.35	S
1	285	5.778	-4.206	47.51	S
1	286	5.694	-4.332	47.67	S
1	287	5.482	-4.502	47.94	S
1	288	5.419	-4.607	48.06	S
1	289	5.377	-4.734	48.20	S
1	290	5.271	-4.840	48.34	S
1	291	5.123	-4.988	48.55	S
1	292	4.996	-5.157	48.77	S
1	293	4.869	-5.220	48.91	S
1	294	4.679	-5.347	49.14	S
1	295	4.552	-5.495	49.33	S
1	296	4.404	-5.622	49.53	S
1	297	4.256	-5.686	49.69	S
1	298	4.087	-5.834	49.91	S
1	299	3.748	-6.045	50.31	S
2	0	0.777	2.581	0.00	R
2	1	0.755	2.729	0.15	R
2	2	0.755	2.729	0.15	R
2	3	0.671	2.751	0.24	R
2	4	0.650	2.751	0.26	R
2	5	0.671	2.729	0.29	R
2	6	0.734	2.708	0.35	R
2	7	0.755	2.645	0.42	R
2	8	0.755	2.624	0.44	R
2	9	0.755	2.518	0.55	R
2	10	0.755	2.412	0.65	R
2	11	0.840	2.328	0.77	R
2	12	0.925	2.307	0.86	R
2	13	0.988	2.285	0.93	R
2	14	1.051	2.349	1.02	R
2	15	0.946	2.349	1.12	R
2	16	0.946	2.243	1.23	R
2	17	0.925	2.285	1.28	R
2	18	0.819	2.328	1.39	R
2	19	0.713	2.370	1.50	R
2	20	0.629	2.370	1.59	R
2	21	0.607	2.243	1.72	R
2	22	0.607	2.137	1.82	R
2	23	0.629	2.011	1.95	R
2	24	0.734	1.863	2.13	R
2	25	0.819	1.672	2.34	R
2	26	0.798	1.715	2.39	R
2	27	0.777	1.736	2.42	R
2	28	0.734	1.799	2.49	R
2	29	0.692	1.926	2.63	R
2	30	0.671	2.032	2.74	R
2	31	0.629	2.243	2.95	R
2	32	0.629	2.433	3.14	R
2	33	0.650	2.624	3.33	R
2	34	0.629	2.835	3.55	R
2	35	0.565	3.025	3.75	R
2	36	0.565	3.110	3.83	R
2	37	0.544	2.751	4.19	R
2	38	0.544	2.666	4.28	R
2	39	0.607	2.645	4.34	R
2	40	0.755	2.581	4.50	R
2	41	0.861	2.560	4.61	R
2	42	0.967	2.560	4.72	R
2	43	1.094	2.624	4.86	R
2	44	1.157	2.645	4.93	R
2	45	0.903	2.455	5.24	R
2	46	0.798	2.391	5.37	R
2	47	0.650	2.264	5.56	R
2	48	0.459	2.180	5.77	R
2	49	0.311	2.264	5.94	R
2	50	0.163	2.328	6.10	R
2	51	0.015	2.433	6.28	R
2	52	-0.175	2.518	6.49	R
2	53	-0.344	2.603	6.68	R
2	54	-0.429	2.687	6.80	R
2	55	-0.598	2.772	6.99	R
2	56	-0.767	2.899	7.20	R
2	57	-0.344	2.645	7.69	R
2	58	-0.365	2.751	7.80	R
2	59	-0.302	2.793	7.88	R
2	60	-0.154	2.856	8.04	R
2	61	-0.048	2.941	8.17	R
2	62	0.015	3.004	8.26	R
2	63	0.163	3.195	8.50	R
2	64	0.396	3.406	8.82	R
2	65	0.459	3.427	8.89	R
2	66	-0.112	3.025	9.58	R
2	67	-0.281	3.110	9.77	G
2	68	-0.344	3.089	9.84	G
2	69	-0.534	3.152	10.04	G
2	70	-0.746	3.258	10.28	G
2	71	-0.936	3.364	10.49	G
2	72	-1.211	3.448	10.78	G
2	73	-1.359	3.491	10.94	G
2	74	-1.528	3.512	11.11	G
2	75	-1.697	3.512	11.28	G
2	76	-1.761	3.491	11.34	G
2	77	-1.211	3.427	11.90	G
2	78	-0.873	3.343	12.24	G
2	79	-0.640	3.469	12.51	G
2	80	-0.513	3.681	12.76	G
2	81	-0.408	3.808	12.92	G
2	82	-0.260	3.913	13.10	G
2	83	-0.006	3.998	13.37	G
2	84	0.269	3.998	13.65	G
2	85	0.459	4.019	13.84	G
2	86	0.607	4.040	13.99	G
2	87	0.692	4.104	14.09	G
2	88	0.713	4.167	14.16	G
2	89	0.713	4.167	14.16	G
2	90	0.713	4.188	14.18	G
2	91	0.861	4.273	14.35	G
2	92	0.925	4.336	14.44	G
2	93	1.030	4.442	14.59	S
2	94	1.263	4.505	14.83	S
2	95	1.495	4.611	15.09	S
2	96	1.665	4.759	15.31	S
2	97	1.897	4.928	15.60	S
2	98	2.130	5.034	15.85	S
2	99	2.278	5.098	16.02	S
2	100	2.341	5.140	16.09	S
2	101	2.489	5.182	16.25	S
2	102	2.679	5.246	16.45	S
2	103	3.018	5.288	16.79	S
2	104	3.187	5.309	16.96	S
2	105	3.398	5.436	17.20	S
2	106	3.546	5.478	17.36	S
2	107	3.758	5.520	17.57	S
2	108	3.863	5.563	17.69	S
2	109	3.948	5.605	17.78	S
2	110	4.181	5.668	18.02	S
2	111	4.307	5.668	18.15	S
2	112	4.434	5.647	18.28	S
2	113	4.519	5.605	18.37	S
2	114	4.582	5.563	18.45	S
2	115	4.688	5.478	18.58	S
2	116	4.836	5.415	18.75	S
2	117	5.026	5.246	19.00	S
2	118	5.174	5.055	19.24	S
2	119	5.365	4.844	19.53	S
2	120	5.682	4.421	20.05	S
2	121	5.766	4.442	20.14	S
2	122	5.809	4.315	20.28	S
2	123	5.999	4.040	20.61	S
2	124	6.105	3.871	20.81	S
2	125	6.189	3.765	20.94	S
2	126	6.274	3.596	21.13	S
2	127	6.316	3.512	21.23	S
2	128	6.464	3.258	21.52	S
2	129	6.612	3.004	21.82	S
2	130	6.802	2.560	22.30	S
2	131	6.866	2.391	22.48	S
2	132	6.908	2.116	22.76	S
2	133	6.972	1.905	22.98	S
2	134	7.077	1.482	23.41	S
2	135	7.098	1.207	23.69	S
2	136	7.141	0.953	23.95	S
2	137	7.183	0.636	24.27	S
2	138	7.225	0.319	24.59	S
2	139	7.246	0.108	24.80	S
2	140	7.246	-0.125	25.03	S
2	141	7.225	-0.336	25.24	S
2	142	7.204	-0.675	25.58	S
2	143	7.183	-0.949	25.86	S
2	144	7.141	-1.161	26.07	S
2	145	7.035	-1.499	26.43	S
2	146	6.972	-1.774	26.71	S
2	147	6.929	-2.028	26.97	S
2	148	6.887	-2.134	27.08	S
2	149	6.824	-2.683	27.64	S
2	150	6.739	-2.874	27.84	S
2	151	6.697	-2.958	27.94	S
2	152	6.570	-3.106	28.13	S
2	153	6.549	-3.148	28.18	S
2	154	6.464	-3.318	28.37	S
2	155	6.422	-3.423	28.48	S
2	156	6.316	-3.614	28.70	S
2	157	6.210	-3.783	28.90	S
2	158	6.126	-3.931	29.07	S
2	159	6.020	-4.058	29.24	S
2	160	5.914	-4.227	29.44	S
2	161	5.766	-4.459	29.71	S
2	162	5.639	-4.607	29.91	S
2	163	5.555	-4.692	30.03	S
2	164	5.407	-4.840	30.24	S
2	165	5.301	-4.903	30.36	S
2	166	5.111	-5.072	30.61	S
2	167	4.857	-5.220	30.91	S
2	168	4.794	-5.326	31.03	S
2	169	4.688	-5.453	31.20	S
2	170	4.434	-5.580	31.48	S
2	171	4.202	-5.749	31.77	S
2	172	4.117	-5.812	31.87	S
2	173	3.927	-5.897	32.08	S
2	174	3.694	-6.045	32.36	S
2	175	3.610	-6.151	32.49	S
2	176	3.462	-6.278	32.69	S
2	177	3.271	-6.362	32.89	S
2	178	3.081	-6.468	33.11	S
2	179	3.758	-6.320	33.81	S
2	180	3.779	-6.172	33.95	S
2	181	3.885	-6.108	34.08	S
2	182	3.398	-6.404	34.65	S
2	183	3.293	-6.447	34.76	S
2	184	3.187	-6.510	34.88	S
2	185	3.018	-6.595	35.07	S
2	186	2.912	-6.595	35.18	S
2	187	2.849	-6.637	35.26	S
2	188	2.616	-6.722	35.50	S
2	189	2.383	-6.785	35.74	S
2	190	2.257	-6.806	35.87	S
2	191	2.087	-6.848	36.05	S
2	192	1.728	-6.912	36.41	S
2	193	1.411	-6.996	36.74	S
2	194	1.178	-7.039	36.98	S
2	195	0.967	-7.039	37.19	S
2	196	0.734	-7.166	37.45	S
2	197	0.502	-7.187	37.69	S
2	198	0.184	-7.144	38.01	S
2	199	-0.006	-7.123	38.20	S
2	200	-0.302	-7.081	38.50	S
2	201	-0.556	-7.060	38.75	S
2	202	-0.682	-7.060	38.88	S
2	203	-0.809	-7.039	39.01	S
2	204	-1.148	-7.039	39.35	S
2	205	-1.380	-7.039	39.58	S
2	206	-1.613	-7.018	39.81	S
2	207	-1.824	-6.975	40.03	S
2	208	-1.951	-6.933	40.16	S
2	209	-2.162	-6.870	40.38	S
2	210	-2.332	-6.785	40.57	S
2	211	-2.458	-6.700	40.72	S
2	212	-2.670	-6.637	40.94	S
2	213	-2.881	-6.552	41.17	S
2	214	-3.072	-6.468	41.38	S
2	215	-3.220	-6.341	41.57	S
2	216	-3.262	-6.320	41.62	S
2	217	-3.431	-6.214	41.82	S
2	218	-3.579	-6.108	42.00	S
2	219	-3.727	-6.003	42.19	S
2	220	-3.875	-5.939	42.35	S
2	221	-4.065	-5.791	42.59	G
2	222	-4.213	-5.707	42.76	G
2	223	-4.509	-5.516	43.11	G
2	224	-4.869	-5.284	43.54	G
2	225	-5.101	-5.030	43.88	G
2	226	-5.249	-4.882	44.09	G
2	227	-5.461	-4.734	44.35	G
2	228	-5.651	-4.438	44.70	G
2	229	-5.799	-4.269	44.93	G
2	230	-5.884	-4.121	45.10	G
2	231	-5.947	-3.994	45.24	G
2	232	-6.074	-3.804	45.47	G
2	233	-6.180	-3.635	45.67	G
2	234	-6.264	-3.508	45.82	G
2	235	-6.349	-3.381	45.97	G
2	236	-6.433	-3.212	46.16	G
2	237	-6.539	-2.958	46.44	G
2	238	-6.603	-2.789	46.62	G
2	239	-6.645	-2.599	46.81	G
2	240	-6.687	-2.430	46.99	G
2	241	-6.751	-2.176	47.25	G
2	242	-6.814	-1.986	47.45	G
2	243	-6.877	-1.732	47.71	G
2	244	-6.920	-1.478	47.97	S
2	245	-6.983	-1.246	48.21	S
2	246	-7.068	-1.034	48.44	S
2	247	-7.089	-0.823	48.65	S
2	248	-7.110	-0.632	48.84	S
2	249	-7.110	-0.379	49.09	S
2	250	-7.110	-0.188	49.28	S
2	251	-7.173	0.192	49.67	S
2	252	-7.131	0.361	49.84	S
2	253	-7.131	0.467	49.95	S
2	254	-7.110	0.594	50.08	S
2	255	-7.068	0.848	50.33	S
2	256	-7.047	1.059	50.55	S
2	257	-7.047	1.313	50.80	S
2	258	-7.004	1.736	51.23	S
2	259	-6.920	2.011	51.51	S
2	260	-6.856	2.180	51.69	S
2	261	-6.793	2.307	51.84	S
2	262	-6.708	2.455	52.01	S
2	263	-6.603	2.729	52.30	S
2	264	-6.518	2.962	52.55	S
2	265	-6.433	3.152	52.76	S
2	266	-6.285	3.385	53.03	S
2	267	-6.180	3.575	53.25	S
2	268	-5.947	3.829	53.59	S
2	269	-5.778	4.104	53.92	S
2	270	-5.693	4.273	54.11	S
2	271	-5.566	4.484	54.35	S
2	272	-5.482	4.611	54.51	S
2	273	-5.355	4.527	54.66	S
2	274	-5.228	4.717	54.89	S
2	275	-5.144	4.949	55.13	S
2	276	-5.038	5.119	55.33	S
2	277	-4.848	5.288	55.59	S
2	278	-4.721	5.436	55.78	S
2	279	-4.594	5.542	55.95	S
2	280	-4.192	5.795	56.42	S
2	281	-3.938	5.901	56.70	S
2	282	-3.706	6.070	56.99	S
2	283	-3.621	6.134	57.09	S
2	284	-3.516	6.155	57.20	S
2	285	-3.389	6.218	57.34	S
2	286	-3.156	6.282	57.58	G
2	287	-2.987	6.345	57.76	G
2	288	-2.881	6.387	57.88	G
2	289	-2.733	6.303	58.05	G
2	290	-2.606	6.239	58.19	G
2	291	-2.458	6.112	58.38	G
2	292	-2.395	5.943	58.56	G
2	293	-2.353	5.816	58.70	G
2	294	-2.268	5.542	58.99	G
2	295	-2.247	5.372	59.16	G
2	296	-2.141	5.520	59.34	S
2	297	-2.078	5.605	59.44	S
2	298	-1.951	5.605	59.57	S
2	299	-1.549	5.499	59.99	S
3	0	0.777	2.581	0.00	R
3	1	0.755	2.729	0.15	R
3	2	0.755	2.729	0.15	R
3	3	0.671	2.751	0.24	R
3	4	0.650	2.751	0.26	R
3	5	0.671	2.729	0.29	R
3	6	0.734	2.708	0.35	R
3	7	0.755	2.645	0.42	R
3	8	0.755	2.624	0.44	R
3	9	0.755	2.518	0.55	R
3	10	0.755	2.412	0.65	R
3	11	0.840	2.328	0.77	R
3	12	0.925	2.307	0.86	R
3	13	0.988	2.285	0.93	R
3	14	1.051	2.349	1.02	R
3	15	0.946	2.349	1.12	R
3	16	0.946	2.243	1.23	R
3	17	0.925	2.285	1.28	R
3	18	0.819	2.328	1.39	R
3	19	0.713	2.370	1.50	R
3	20	0.629	2.370	1.59	R
3	21	0.607	2.243	1.72	R
3	22	0.607	2.137	1.82	R
3	23	0.629	2.011	1.95	R
3	24	0.734	1.863	2.13	R
3	25	0.819	1.672	2.34	R
3	26	0.798	1.715	2.39	R
3	27	0.777	1.736	2.42	R
3	28	0.734	1.799	2.49	R
3	29	0.692	1.926	2.63	R
3	30	0.671	2.032	2.74	R
3	31	0.629	2.243	2.95	R
3	32	0.629	2.433	3.14	R
3	33	0.650	2.624	3.33	R
3	34	0.629	2.835	3.55	R
3	35	0.565	3.025	3.75	R
3	36	0.565	3.110	3.83	R
3	37	0.544	2.751	4.19	R
3	38	0.544	2.666	4.28	R
3	39	0.607	2.645	4.34	R
3	40	0.755	2.581	4.50	R
3	41	0.861	2.560	4.61	R
3	42	0.967	2.560	4.72	R
3	43	1.094	2.624	4.86	R
3	44	1.157	2.645	4.93	R
3	45	0.903	2.455	5.24	R
3	46	0.798	2.391	5.37	R
3	47	0.650	2.264	5.56	R
3	48	0.459	2.180	5.77	R
3	49	0.311	2.264	5.94	R
3	50	0.163	2.328	6.10	R
3	51	0.015	2.433	6.28	R
3	52	-0.175	2.518	6.49	R
3	53	-0.344	2.603	6.68	R
3	54	-0.429	2.687	6.80	R
3	55	-0.598	2.772	6.99	R
3	56	-0.767	2.899	7.20	R
3	57	-0.344	2.645	7.69	R
3	58	-0.365	2.751	7.80	R
3	59	-0.302	2.793	7.88	R
3	60	-0.154	2.856	8.04	R
3	61	-0.048	2.941	8.17	R
3	62	0.015	3.004	8.26	R
3	63	0.163	3.195	8.50	R
3	64	0.396	3.406	8.82	R
3	65	0.459	3.427	8.89	R
3	66	-0.112	3.025	9.58	R
3	67	-0.281	3.110	9.77	R
3	68	-0.344	3.089	9.84	R
3	69	-0.534	3.152	10.04	R
3	70	-0.746	3.258	10.28	R
3	71	-0.936	3.364	10.49	R
3	72	-1.211	3.448	10.78	R
3	73	-1.359	3.491	10.94	R
3	74	-1.528	3.512	11.11	R
3	75	-1.697	3.512	11.28	R
3	76	-1.761	3.491	11.34	R
3	77	-1.211	3.427	11.90	R
3	78	-0.873	3.343	12.24	R
3	79	-0.640	3.469	12.51	R
3	80	-0.513	3.681	12.76	R
3	81	-0.408	3.808	12.92	R
3	82	-0.260	3.913	13.10	R
3	83	-0.006	3.998	13.37	R
3	84	0.269	3.998	13.65	R
3	85	0.459	4.019	13.84	R
3	86	0.607	4.040	13.99	R
3	87	0.692	4.104	14.09	R
3	88	0.713	4.167	14.16	R
3	89	0.713	4.167	14.16	R
3	90	0.713	4.188	14.18	R
3	91	0.861	4.273	14.35	R
3	92	0.925	4.336	14.44	R
3	93	1.030	4.442	14.59	R
3	94	1.263	4.505	14.83	R
3	95	1.495	4.611	15.09	R
3	96	1.665	4.759	15.31	R
3	97	1.897	4.928	15.60	R
3	98	2.130	5.034	15.85	R
3	99	2.278	5.098	16.02	R
3	100	2.341	5.140	16.09	R
3	101	2.489	5.182	16.25	R
3	102	2.679	5.246	16.45	R
3	103	3.018	5.288	16.79	R
3	104	3.187	5.309	16.96	R
3	105	3.398	5.436	17.20	R
3	106	3.546	5.478	17.36	R
3	107	3.758	5.520	17.57	R
3	108	3.863	5.563	17.69	R
3	109	3.948	5.605	17.78	R
3	110	4.181	5.668	18.02	R
3	111	4.307	5.668	18.15	R
3	112	4.434	5.647	18.28	R
3	113	4.519	5.605	18.37	R
3	114	4.582	5.563	18.45	R
3	115	4.688	5.478	18.58	R
3	116	4.836	5.415	18.75	R
3	117	5.026	5.246	19.00	R
3	118	5.174	5.055	19.24	R
3	119	5.365	4.844	19.53	R
3	120	5.682	4.421	20.05	R
3	121	5.766	4.442	20.14	R
3	122	5.809	4.315	20.28	R
3	123	5.999	4.040	20.61	R
3	124	6.105	3.871	20.81	R
3	125	6.189	3.765	20.94	R
3	126	6.274	3.596	21.13	R
3	127	6.316	3.512	21.23	R
3	128	6.464	3.258	21.52	R
3	129	6.612	3.004	21.82	R
3	130	6.802	2.560	22.30	R
3	131	6.866	2.391	22.48	R
3	132	6.908	2.116	22.76	R
3	133	6.972	1.905	22.98	R
3	134	7.077	1.482	23.41	R
3	135	7.098	1.207	23.69	R
3	136	7.141	0.953	23.95	R
3	137	7.183	0.636	24.27	R
3	138	7.225	0.319	24.59	R
3	139	7.246	0.108	24.80	R
3	140	7.246	-0.125	25.03	R
3	141	7.225	-0.336	25.24	R
3	142	7.204	-0.675	25.58	R
3	143	7.183	-0.949	25.86	R
3	144	7.141	-1.161	26.07	R
3	145	7.035	-1.499	26.43	R
3	146	6.972	-1.774	26.71	R
3	147	6.929	-2.028	26.97	R
3	148	6.887	-2.134	27.08	R
3	149	6.824	-2.683	27.64	R
3	150	6.739	-2.874	27.84	R
3	151	6.697	-2.958	27.94	R
3	152	6.570	-3.106	28.13	R
3	153	6.549	-3.148	28.18	R
3	154	6.464	-3.318	28.37	R
3	155	6.422	-3.423	28.48	R
3	156	6.316	-3.614	28.70	R
3	157	6.210	-3.783	28.90	R
3	158	6.126	-3.931	29.07	R
3	159	6.020	-4.058	29.24	R
3	160	5.914	-4.227	29.44	R
3	161	5.766	-4.459	29.71	R
3	162	5.639	-4.607	29.91	R
3	163	5.555	-4.692	30.03	R
3	164	5.407	-4.840	30.24	R
3	165	5.301	-4.903	30.36	R
3	166	5.111	-5.072	30.61	R
3	167	4.857	-5.220	30.91	R
3	168	4.794	-5.326	31.03	R
3	169	4.688	-5.453	31.20	R
3	170	4.434	-5.580	31.48	R
3	171	4.202	-5.749	31.77	R
3	172	4.117	-5.812	31.87	R
3	173	3.927	-5.897	32.08	R
3	174	3.694	-6.045	32.36	R
3	175	3.610	-6.151	32.49	R
3	176	3.462	-6.278	32.69	R
3	177	3.271	-6.362	32.89	R
3	178	3.081	-6.468	33.11	R
3	179	3.758	-6.320	33.81	R
3	180	3.779	-6.172	33.95	R
3	181	3.885	-6.108	34.08	R
3	182	3.398	-6.404	34.65	R
3	183	3.293	-6.447	34.76	R
3	184	3.187	-6.510	34.88	R
3	185	3.018	-6.595	35.07	R
3	186	2.912	-6.595	35.18	R
3	187	2.849	-6.637	35.26	R
3	188	2.616	-6.722	35.50	R
3	189	2.383	-6.785	35.74	R
3	190	2.257	-6.806	35.87	R
3	191	2.087	-6.848	36.05	R
3	192	1.728	-6.912	36.41	R
3	193	1.411	-6.996	36.74	R
3	194	1.178	-7.039	36.98	R
3	195	0.967	-7.039	37.19	R
3	196	0.734	-7.166	37.45	R
3	197	0.502	-7.187	37.69	R
3	198	0.184	-7.144	38.01	R
3	199	-0.006	-7.123	38.20	R
3	200	-0.302	-7.081	38.50	R
3	201	-0.556	-7.060	38.75	R
3	202	-0.682	-7.060	38.88	R
3	203	-0.809	-7.039	39.01	R
3	204	-1.148	-7.039	39.35	R
3	205	-1.380	-7.039	39.58	R
3	206	-1.613	-7.018	39.81	R
3	207	-1.824	-6.975	40.03	R
3	208	-1.951	-6.933	40.16	R
3	209	-2.162	-6.870	40.38	R
3	210	-2.332	-6.785	40.57	R
3	211	-2.458	-6.700	40.72	R
3	212	-2.670	-6.637	40.94	R
3	213	-2.881	-6.552	41.17	R
3	214	-3.072	-6.468	41.38	R
3	215	-3.220	-6.341	41.57	R
3	216	-3.262	-6.320	41.62	R
3	217	-3.431	-6.214	41.82	R
3	218	-3.579	-6.108	42.00	R
3	219	-3.727	-6.003	42.19	R
3	220	-3.875	-5.939	42.35	R
3	221	-4.065	-5.791	42.59	R
3	222	-4.213	-5.707	42.76	R
3	223	-4.509	-5.516	43.11	R
3	224	-4.869	-5.284	43.54	R
3	225	-5.101	-5.030	43.88	R
3	226	-5.249	-4.882	44.09	R
3	227	-5.461	-4.734	44.35	R
3	228	-5.651	-4.438	44.70	R
3	229	-5.799	-4.269	44.93	R
3	230	-5.884	-4.121	45.10	R
3	231	-5.947	-3.994	45.24	R
3	232	-6.074	-3.804	45.47	R
3	233	-6.180	-3.635	45.67	R
3	234	-6.264	-3.508	45.82	R
3	235	-6.349	-3.381	45.97	R
3	236	-6.433	-3.212	46.16	R
3	237	-6.539	-2.958	46.44	R
3	238	-6.603	-2.789	46.62	R
3	239	-6.645	-2.599	46.81	R
3	240	-6.687	-2.430	46.99	R
3	241	-6.751	-2.176	47.25	R
3	242	-6.814	-1.986	47.45	R
3	243	-6.877	-1.732	47.71	R
3	244	-6.920	-1.478	47.97	R
3	245	-6.983	-1.246	48.21	R
3	246	-7.068	-1.034	48.44	R
3	247	-7.089	-0.823	48.65	R
3	248	-7.110	-0.632	48.84	R
3	249	-7.110	-0.379	49.09	R
3	250	-7.110	-0.188	49.28	R
3	251	-7.173	0.192	49.67	R
3	252	-7.131	0.361	49.84	R
3	253	-7.131	0.467	49.95	R
3	254	-7.110	0.594	50.08	R
3	255	-7.068	0.848	50.33	R
3	256	-7.047	1.059	50.55	R
3	257	-7.047	1.313	50.80	R
3	258	-7.004	1.736	51.23	R
3	259	-6.920	2.011	51.51	R
3	260	-6.856	2.180	51.69	R
3	261	-6.793	2.307	51.84	R
3	262	-6.708	2.455	52.01	R
3	263	-6.603	2.729	52.30	R
3	264	-6.518	2.962	52.55	R
3	265	-6.433	3.152	52.76	R
3	266	-6.285	3.385	53.03	R
3	267	-6.180	3.575	53.25	R
3	268	-5.947	3.829	53.59	R
3	269	-5.778	4.104	53.92	R
3	270	-5.693	4.273	54.11	R
3	271	-5.566	4.484	54.35	R
3	272	-5.482	4.611	54.51	R
3	273	-5.355	4.527	54.66	R
3	274	-5.228	4.717	54.89	R
3	275	-5.144	4.949	55.13	R
3	276	-5.038	5.119	55.33	R
3	277	-4.848	5.288	55.59	R
3	278	-4.721	5.436	55.78	R
3	279	-4.594	5.542	55.95	R
3	280	-4.192	5.795	56.42	R
3	281	-3.938	5.901	56.70	R
3	282	-3.706	6.070	56.99	R
3	283	-3.621	6.134	57.09	R
3	284	-3.516	6.155	57.20	R
3	285	-3.389	6.218	57.34	S
3	286	-3.156	6.282	57.58	S
3	287	-2.987	6.345	57.76	S
3	288	-2.881	6.387	57.88	S
3	289	-2.733	6.303	58.05	S
3	290	-2.606	6.239	58.19	S
3	291	-2.458	6.112	58.38	S
3	292	-2.395	5.943	58.56	S
3	293	-2.353	5.816	58.70	S
3	294	-2.268	5.542	58.99	S
3	295	-2.247	5.372	59.16	S
3	296	-2.141	5.520	59.34	S
3	297	-2.078	5.605	59.44	S
3	298	-1.951	5.605	59.57	S
3	299	-1.549	5.499	59.99	S
4	0	-0.337	2.669	0.00	R
4	1	-0.337	2.690	0.02	R
4	2	-0.316	2.669	0.05	R
4	3	-0.084	2.648	0.28	R
4	4	0.255	2.605	0.63	R
4	5	0.233	2.648	0.67	R
4	6	0.170	2.690	0.75	R
4	7	0.107	2.648	0.83	R
4	8	-0.105	2.626	1.04	R
4	9	-0.211	2.626	1.14	R
4	10	-0.295	2.605	1.23	R
4	11	-0.401	2.584	1.34	R
4	12	-0.232	2.478	1.54	R
4	13	-0.189	2.478	1.58	R
4	14	-0.168	2.626	1.73	R
4	15	-0.105	2.605	1.80	R
4	16	-0.147	2.521	1.89	R
4	17	-0.189	2.478	1.95	R
4	18	-0.401	2.521	2.17	R
4	19	-0.549	2.605	2.34	R
4	20	-0.570	2.669	2.40	R
4	21	-0.549	2.711	2.45	R
4	22	-0.422	2.626	2.60	R
4	23	-0.422	2.669	2.65	R
4	24	-0.507	2.626	2.74	R
4	25	-0.570	2.563	2.83	R
4	26	-0.633	2.542	2.90	R
4	27	-0.591	2.478	2.97	R
4	28	-0.591	2.436	3.02	R
4	29	-0.570	2.352	3.10	R
4	30	-0.591	2.246	3.21	R
4	31	-0.676	2.203	3.31	R
4	32	-0.781	2.098	3.45	R
4	33	-0.803	2.077	3.48	R
4	34	-1.014	1.992	3.71	R
4	35	-1.056	1.950	3.77	R
4	36	-1.099	1.907	3.83	R
4	37	-1.204	1.865	3.95	R
4	38	-1.289	1.823	4.04	R
4	39	-1.373	1.802	4.13	R
4	40	-1.416	1.781	4.17	R
4	41	-1.437	1.759	4.20	R
4	42	-1.458	1.738	4.23	R
4	43	-1.458	1.738	4.23	R
4	44	-1.458	1.738	4.23	R
4	45	-1.521	1.717	4.30	R
4	46	-1.585	1.675	4.38	R
4	47	-1.669	1.633	4.47	R
4	48	-1.712	1.611	4.52	R
4	49	-1.733	1.569	4.57	R
4	50	-1.733	1.569	4.57	R
4	51	-1.733	1.569	4.57	R
4	52	-1.839	1.485	4.70	R
4	53	-1.860	1.463	4.73	R
4	54	-1.902	1.421	4.79	R
4	55	-1.944	1.400	4.84	R
4	56	-1.944	1.463	4.90	R
4	57	-1.923	1.463	4.92	R
4	58	-1.923	1.463	4.92	R
4	59	-1.966	1.379	5.02	R
4	60	-2.071	1.337	5.13	R
4	61	-2.092	1.337	5.15	R
4	62	-2.135	1.337	5.20	R
4	63	-2.219	1.337	5.28	R
4	64	-2.240	1.337	5.30	R
4	65	-2.304	1.294	5.38	R
4	66	-2.325	1.273	5.41	R
4	67	-2.452	1.210	5.55	R
4	68	-2.642	1.167	5.74	R
4	69	-2.494	1.210	5.90	R
4	70	-2.367	1.210	6.02	R
4	71	-2.283	1.210	6.11	R
4	72	-2.198	1.294	6.23	R
4	73	-2.177	1.337	6.28	R
4	74	-2.177	1.421	6.36	R
4	75	-2.219	1.485	6.44	R
4	76	-2.367	1.463	6.59	R
4	77	-2.515	1.569	6.77	R
4	78	-2.621	1.633	6.89	R
4	79	-2.748	1.696	7.03	R
4	80	-2.452	1.611	7.34	R
4	81	-2.388	1.654	7.42	R
4	82	-2.367	1.675	7.45	R
4	83	-2.473	1.611	7.57	R
4	84	-2.494	1.421	7.76	R
4	85	-2.452	1.294	7.90	R
4	86	-2.367	1.231	8.00	R
4	87	-2.219	1.315	8.17	G
4	88	-1.966	1.358	8.43	G
4	89	-1.712	1.421	8.69	G
4	90	-1.521	1.506	8.90	G
4	91	-1.331	1.675	9.15	G
4	92	-1.162	1.886	9.42	G
4	93	-1.056	1.971	9.56	G
4	94	-0.887	2.055	9.75	G
4	95	-0.760	2.203	9.94	G
4	96	-0.612	2.373	10.17	G
4	97	-0.464	2.500	10.36	G
4	98	-0.295	2.626	10.58	G
4	99	-0.126	2.817	10.83	G
4	100	0.043	3.007	11.08	G
4	101	0.191	3.113	11.27	G
4	102	0.381	3.282	11.52	G
4	103	0.551	3.430	11.75	G
4	104	0.656	3.557	11.91	G
4	105	0.741	3.684	12.06	G
4	106	0.868	3.958	12.37	G
4	107	0.931	4.106	12.53	G
4	108	0.931	4.191	12.61	G
4	109	0.699	3.684	13.17	G
4	110	0.593	3.662	13.28	G
4	111	0.487	3.641	13.39	G
4	112	0.381	3.388	13.66	G
4	113	0.339	3.282	13.77	G
4	114	0.191	3.197	13.94	G
4	115	0.043	3.134	14.11	G
4	116	-0.295	3.049	14.45	G
4	117	-0.549	3.028	14.71	G
4	118	-0.781	2.986	14.95	G
4	119	-0.972	3.007	15.14	G
4	120	-1.141	3.092	15.33	G
4	121	-1.352	3.218	15.57	G
4	122	-1.521	3.324	15.77	G
4	123	-1.754	3.430	16.03	G
4	124	-1.966	3.536	16.26	G
4	125	-2.114	3.599	16.42	S
4	126	-2.410	3.768	16.77	S
4	127	-2.621	3.916	17.02	S
4	128	-2.832	4.106	17.31	S
4	129	-2.896	4.149	17.38	S
4	130	-3.065	4.297	17.61	S
4	131	-3.319	4.698	18.08	S
4	132	-3.403	4.783	18.20	S
4	133	-3.424	4.910	18.33	S
4	134	-3.467	4.994	18.43	S
4	135	-3.530	5.206	18.65	S
4	136	-3.509	5.354	18.80	S
4	137	-3.509	5.523	18.97	S
4	138	-3.509	5.671	19.11	S
4	139	-3.509	5.882	19.33	S
4	140	-3.361	6.073	19.57	S
4	141	-3.213	6.263	19.81	S
4	142	-2.959	6.411	20.10	S
4	143	-2.790	6.496	20.29	S
4	144	-2.684	6.559	20.41	S
4	145	-2.621	6.601	20.49	S
4	146	-2.663	6.601	20.53	S
4	147	-2.663	6.601	20.53	S
4	148	-2.600	6.644	20.61	S
4	149	-2.283	6.792	20.96	S
4	150	-1.881	6.940	21.39	S
4	151	-1.521	7.045	21.76	S
4	152	-1.247	7.088	22.04	S
4	153	-1.014	7.109	22.27	S
4	154	-0.866	7.109	22.42	S
4	155	-0.633	7.109	22.65	S
4	156	-0.507	7.109	22.78	S
4	157	-0.337	7.109	22.95	S
4	158	-0.168	7.130	23.12	S
4	159	0.043	7.151	23.33	S
4	160	0.022	7.088	23.40	S
4	161	0.043	6.982	23.51	S
4	162	0.085	6.834	23.66	S
4	163	0.085	6.707	23.79	S
4	164	0.085	6.601	23.89	S
4	165	0.022	6.474	24.04	S
4	166	-0.084	6.369	24.19	S
4	167	-0.295	6.284	24.41	S
4	168	-0.507	6.200	24.64	S
4	169	-0.676	6.178	24.81	S
4	170	-0.887	6.221	25.03	S
4	171	-1.162	6.390	25.35	S
4	172	-1.268	6.474	25.49	S
4	173	-1.310	6.496	25.53	S
4	174	-1.352	6.538	25.59	S
4	175	-1.437	6.665	25.74	S
4	176	-1.521	6.770	25.88	S
4	177	-1.564	6.813	25.94	S
4	178	-1.754	6.876	26.14	S
4	179	-1.923	6.897	26.31	S
4	180	-2.135	6.876	26.52	S
4	181	-2.367	6.792	26.77	S
4	182	-2.579	6.770	26.98	S
4	183	-2.854	6.665	27.28	S
4	184	-3.065	6.496	27.55	S
4	185	-3.276	6.411	27.78	S
4	186	-3.446	6.305	27.98	S
4	187	-3.636	6.157	28.22	S
4	188	-3.763	6.052	28.38	S
4	189	-4.016	5.904	28.68	S
4	190	-4.207	5.798	28.89	S
4	191	-4.418	5.713	29.12	S
4	192	-4.482	5.650	29.21	S
4	193	-4.672	5.502	29.45	S
4	194	-4.799	5.417	29.60	S
4	195	-4.989	5.121	29.96	S
4	196	-5.074	4.952	30.15	S
4	197	-5.285	4.741	30.44	S
4	198	-5.433	4.593	30.65	S
4	199	-5.644	4.402	30.94	S
4	200	-5.771	4.254	31.13	S
4	201	-5.898	4.064	31.36	S
4	202	-6.004	3.874	31.58	S
4	203	-6.110	3.662	31.82	S
4	204	-6.258	3.409	32.11	S
4	205	-6.363	3.197	32.35	S
4	206	-6.554	2.965	32.65	S
4	207	-6.554	2.796	32.82	S
4	208	-6.638	2.626	33.00	S
4	209	-6.765	2.330	33.33	S
4	210	-6.786	2.140	33.52	S
4	211	-6.807	1.929	33.73	S
4	212	-6.892	1.759	33.92	S
4	213	-6.913	1.548	34.13	S
4	214	-6.913	1.379	34.30	S
4	215	-6.913	1.231	34.45	S
4	216	-6.913	1.062	34.62	S
4	217	-6.934	0.914	34.77	S
4	218	-7.040	0.660	35.04	S
4	219	-7.040	0.449	35.25	S
4	220	-7.103	0.110	35.60	S
4	221	-7.124	-0.228	35.94	S
4	222	-7.082	-0.609	36.32	S
4	223	-7.061	-0.778	36.49	S
4	224	-7.061	-1.010	36.72	S
4	225	-6.976	-1.391	37.11	S
4	226	-6.976	-1.391	37.11	S
4	227	-6.976	-1.475	37.20	S
4	228	-6.955	-1.539	37.26	S
4	229	-6.913	-1.708	37.44	S
4	230	-6.828	-1.856	37.61	S
4	231	-6.786	-1.983	37.74	S
4	232	-6.702	-2.258	38.03	S
4	233	-6.617	-2.533	38.32	S
4	234	-6.511	-2.850	38.65	S
4	235	-6.469	-3.040	38.85	S
4	236	-6.406	-3.167	38.99	S
4	237	-6.342	-3.336	39.17	S
4	238	-6.215	-3.526	39.40	S
4	239	-6.110	-3.738	39.64	S
4	240	-6.046	-3.865	39.78	S
4	241	-5.898	-4.013	39.99	S
4	242	-5.708	-4.224	40.27	S
4	243	-5.602	-4.351	40.44	S
4	244	-5.518	-4.499	40.61	S
4	245	-5.391	-4.668	40.82	S
4	246	-5.200	-4.837	41.07	S
4	247	-4.968	-5.070	41.40	S
4	248	-4.862	-5.197	41.57	S
4	249	-4.630	-5.408	41.88	S
4	250	-4.482	-5.556	42.09	S
4	251	-4.376	-5.662	42.24	S
4	252	-4.143	-5.810	42.52	S
4	253	-3.847	-5.958	42.85	S
4	254	-3.636	-6.085	43.09	S
4	255	-3.509	-6.148	43.23	S
4	256	-3.403	-6.212	43.36	S
4	257	-3.213	-6.317	43.58	S
4	258	-3.023	-6.402	43.78	S
4	259	-2.748	-6.508	44.08	S
4	260	-2.536	-6.592	44.31	S
4	261	-2.431	-6.634	44.42	S
4	262	-2.262	-6.719	44.61	S
4	263	-2.092	-6.782	44.79	S
4	264	-1.966	-6.825	44.92	S
4	265	-1.648	-6.888	45.25	S
4	266	-1.479	-6.930	45.42	S
4	267	-1.373	-6.973	45.54	S
4	268	-1.162	-7.078	45.77	S
4	269	-0.845	-7.163	46.10	S
4	270	-0.591	-7.184	46.35	S
4	271	-0.401	-7.184	46.54	S
4	272	-0.147	-7.205	46.80	S
4	273	0.022	-7.226	46.97	S
4	274	0.233	-7.205	47.18	S
4	275	0.466	-7.205	47.41	S
4	276	0.720	-7.184	47.67	S
4	277	0.931	-7.163	47.88	S
4	278	1.164	-7.142	48.12	S
4	279	1.396	-7.057	48.36	S
4	280	1.523	-7.015	48.50	S
4	281	1.756	-6.973	48.73	S
4	282	1.967	-6.930	48.95	S
4	283	2.179	-6.846	49.18	S
4	284	2.390	-6.825	49.39	S
4	285	2.686	-6.761	49.69	S
4	286	2.792	-6.698	49.81	S
4	287	3.003	-6.571	50.06	S
4	288	3.278	-6.444	50.36	S
4	289	3.785	-6.212	50.92	S
4	290	3.976	-6.000	51.21	S
4	291	4.018	-5.916	51.30	S
4	292	4.124	-5.831	51.44	S
4	293	4.251	-5.768	51.58	S
4	294	4.420	-5.620	51.80	S
4	295	4.610	-5.514	52.02	S
4	296	4.716	-5.450	52.14	S
4	297	4.800	-5.302	52.31	S
4	298	4.991	-5.197	52.53	S
4	299	5.181	-5.133	52.73	S
5	0	0.127	-0.828	0.00	R
5	1	0.191	-0.913	0.11	R
5	2	0.297	-1.083	0.31	R
5	3	0.340	-1.146	0.38	R
5	4	0.403	-1.359	0.60	R
5	5	0.425	-1.401	0.65	R
5	6	0.467	-1.550	0.81	R
5	7	0.488	-1.486	0.87	R
5	8	0.510	-1.316	1.04	R
5	9	0.531	-1.316	1.07	R
5	10	0.403	-1.401	1.22	R
5	11	0.191	-1.401	1.43	R
5	12	0.127	-1.359	1.51	R
5	13	0.234	-1.146	1.75	R
5	14	0.340	-0.934	1.98	R
5	15	0.467	-0.807	2.16	R
5	16	0.616	-0.637	2.39	R
5	17	0.488	-0.892	2.67	R
5	18	0.425	-1.104	2.90	R
5	19	0.340	-1.210	3.03	R
5	20	0.149	-1.253	3.23	R
5	21	0.000	-1.253	3.38	R
5	22	-0.276	-1.253	3.65	R
5	23	-0.425	-1.316	3.81	R
5	24	-0.658	-1.380	4.06	R
5	25	-0.892	-1.422	4.29	R
5	26	-1.125	-1.465	4.53	R
5	27	-1.295	-1.507	4.70	R
5	28	-1.465	-1.486	4.88	R
5	29	-1.677	-1.295	5.16	R
5	30	-1.401	-1.422	5.47	R
5	31	-1.380	-1.465	5.51	R
5	32	-1.019	-1.741	5.97	R
5	33	-0.955	-1.805	6.06	R
5	34	-0.828	-1.911	6.22	R
5	35	-0.743	-1.996	6.34	R
5	36	-0.531	-2.144	6.60	G
5	37	-0.403	-2.250	6.77	G
5	38	-0.149	-2.378	7.05	G
5	39	0.064	-2.420	7.27	G
5	40	0.212	-2.420	7.42	G
5	41	0.467	-2.441	7.67	G
5	42	0.637	-2.484	7.85	G
5	43	0.870	-2.484	8.08	G
5	44	1.019	-2.505	8.23	G
5	45	1.316	-2.611	8.55	G
5	46	1.465	-2.611	8.70	G
5	47	0.743	-2.378	9.46	G
5	48	0.722	-2.378	9.48	G
5	49	0.658	-2.272	9.60	G
5	50	0.637	-2.187	9.69	G
5	51	0.658	-1.996	9.88	G
5	52	0.679	-1.805	10.07	G
5	53	0.701	-1.656	10.22	G
5	54	0.743	-1.422	10.46	G
5	55	0.743	-1.253	10.63	G
5	56	0.849	-0.977	10.93	G
5	57	0.870	-0.786	11.12	G
5	58	0.892	-0.552	11.35	G
5	59	0.934	-0.318	11.59	G
5	60	0.955	-0.064	11.85	G
5	61	1.040	0.149	12.07	G
5	62	1.040	0.382	12.31	G
5	63	1.083	0.573	12.50	G
5	64	1.146	0.743	12.68	G
5	65	1.210	0.870	12.83	G
5	66	1.295	1.104	13.08	G
5	67	1.316	1.295	13.27	G
5	68	1.316	1.465	13.44	S
5	69	1.295	1.592	13.57	S
5	70	1.274	1.868	13.84	S
5	71	1.253	2.102	14.08	S
5	72	1.274	2.357	14.33	S
5	73	1.359	2.633	14.62	S
5	74	1.359	2.760	14.75	S
5	75	1.380	3.036	15.03	S
5	76	1.380	3.312	15.30	S
5	77	1.380	3.545	15.54	S
5	78	1.380	3.821	15.81	S
5	79	1.401	4.034	16.03	S
5	80	1.422	4.225	16.22	S
5	81	1.465	4.416	16.41	S
5	82	1.444	4.586	16.58	S
5	83	1.486	4.671	16.68	S
5	84	1.613	4.819	16.88	S
5	85	1.805	4.989	17.13	S
5	86	1.953	5.116	17.33	S
5	87	2.038	5.244	17.48	S
5	88	2.272	5.414	17.77	S
5	89	2.378	5.562	17.95	S
5	90	2.548	5.732	18.19	S
5	91	2.675	5.923	18.42	S
5	92	2.824	6.093	18.65	S
5	93	2.993	6.263	18.89	S
5	94	3.100	6.305	19.00	S
5	95	3.163	6.327	19.07	S
5	96	3.312	6.327	19.22	S
5	97	3.503	6.284	19.41	S
5	98	3.715	6.157	19.66	S
5	99	3.906	6.072	19.87	S
5	100	4.076	5.923	20.09	S
5	101	4.225	5.817	20.28	S
5	102	4.352	5.732	20.43	S
5	103	4.501	5.605	20.63	S
5	104	4.713	5.414	20.91	S
5	105	4.883	5.244	21.15	S
5	106	5.031	5.116	21.35	S
5	107	5.201	4.947	21.59	S
5	108	5.477	4.564	22.06	S
5	109	5.541	4.522	22.14	S
5	110	5.775	4.288	22.47	S
5	111	5.902	4.097	22.70	S
5	112	5.966	3.949	22.86	S
5	113	6.072	3.779	23.06	S
5	114	6.178	3.630	23.24	S
5	115	6.305	3.397	23.51	S
5	116	6.433	3.206	23.74	S
5	117	6.496	3.015	23.94	S
5	118	6.581	2.739	24.23	S
5	119	6.624	2.548	24.42	S
5	120	6.645	2.399	24.57	S
5	121	6.666	2.144	24.83	S
5	122	6.666	1.889	25.08	S
5	123	6.624	1.550	25.42	S
5	124	6.602	1.359	25.62	S
5	125	6.560	1.019	25.96	S
5	126	6.433	0.679	26.32	S
5	127	6.242	0.488	26.59	S
5	128	6.135	0.255	26.85	S
5	129	5.966	0.021	27.14	S
5	130	5.817	-0.276	27.47	S
5	131	5.605	-0.488	27.77	S
5	132	5.456	-0.658	28.00	S
5	133	5.307	-0.828	28.22	S
5	134	5.138	-1.019	28.48	S
5	135	4.968	-1.210	28.73	S
5	136	4.713	-1.507	29.12	S
5	137	4.564	-1.677	29.35	S
5	138	4.055	-1.932	29.92	S
5	139	3.970	-2.017	30.04	S
5	140	3.885	-2.038	30.13	S
5	141	3.715	-2.144	30.33	S
5	142	3.460	-2.272	30.61	S
5	143	3.227	-2.357	30.86	S
5	144	2.908	-2.441	31.19	S
5	145	2.569	-2.548	31.55	S
5	146	2.314	-2.569	31.80	S
5	147	1.996	-2.569	32.12	S
5	148	1.847	-2.569	32.27	S
5	149	1.550	-2.526	32.57	S
5	150	1.337	-2.484	32.79	S
5	151	1.146	-2.484	32.98	S
5	152	0.998	-2.548	33.14	S
5	153	0.722	-2.654	33.43	S
5	154	0.403	-2.781	33.78	S
5	155	0.106	-2.824	34.08	S
5	156	-0.234	-2.824	34.42	S
5	157	-0.488	-2.887	34.68	S
5	158	-0.849	-2.972	35.05	S
5	159	-1.189	-3.121	35.42	S
5	160	-1.507	-3.184	35.75	S
5	161	-1.720	-3.248	35.97	S
5	162	-1.911	-3.312	36.17	S
5	163	-2.038	-3.354	36.30	S
5	164	-2.314	-3.333	36.58	S
5	165	-2.633	-3.269	36.90	S
5	166	-2.845	-3.248	37.12	S
5	167	-3.078	-3.312	37.36	S
5	168	-3.291	-3.354	37.58	S
5	169	-3.567	-3.460	37.87	S
5	170	-3.800	-3.482	38.11	S
5	171	-4.012	-3.524	38.32	S
5	172	-4.204	-3.567	38.52	S
5	173	-4.416	-3.609	38.74	S
5	174	-4.692	-3.779	39.06	S
5	175	-5.053	-3.864	39.43	S
5	176	-5.329	-3.970	39.73	S
5	177	-5.753	-4.055	40.16	S
5	178	-5.902	-3.949	40.34	S
5	179	-6.093	-3.821	40.57	S
5	180	-6.135	-3.758	40.65	S
5	181	-6.263	-3.609	40.84	S
5	182	-6.305	-3.460	41.00	S
5	183	-6.390	-3.312	41.17	S
5	184	-6.411	-3.248	41.24	S
5	185	-6.518	-3.015	41.49	S
5	186	-6.624	-2.802	41.73	S
5	187	-6.751	-2.526	42.03	S
5	188	-6.857	-2.229	42.35	S
5	189	-6.900	-1.953	42.63	S
5	190	-6.942	-1.720	42.87	S
5	191	-7.027	-1.083	43.51	S
5	192	-7.112	-0.807	43.80	S
5	193	-7.112	-0.573	44.03	S
5	194	-7.154	-0.297	44.31	S
5	195	-7.154	-0.042	44.57	S
5	196	-7.112	0.255	44.87	S
5	197	-7.154	0.573	45.19	S
5	198	-7.133	0.828	45.44	S
5	199	-7.048	1.083	45.71	S
5	200	-6.942	1.571	46.21	S
5	201	-6.836	1.826	46.49	S
5	202	-6.878	2.038	46.70	S
5	203	-6.794	2.250	46.93	S
5	204	-6.709	2.441	47.14	S
5	205	-6.581	2.675	47.41	S
5	206	-6.518	2.908	47.65	S
5	207	-6.348	3.163	47.96	S
5	208	-6.305	3.291	48.09	S
5	209	-6.199	3.482	48.31	S
5	210	-6.072	3.609	48.49	S
5	211	-5.838	3.949	48.90	S
5	212	-5.668	4.204	49.21	S
5	213	-5.456	4.437	49.52	S
5	214	-5.265	4.607	49.78	S
5	215	-5.095	4.819	50.05	S
5	216	-4.947	4.989	50.28	S
5	217	-4.713	5.138	50.55	S
5	218	-4.480	5.201	50.79	S
5	219	-4.140	5.307	51.15	S
5	220	-3.652	5.435	51.65	S
5	221	-3.333	5.477	51.98	S
5	222	-2.951	5.541	52.36	S
5	223	-2.633	5.605	52.69	S
5	224	-2.357	5.499	52.98	S
5	225	-2.059	5.414	53.29	S
5	226	-1.826	5.414	53.53	S
5	227	-1.444	5.414	53.91	S
5	228	-1.189	5.392	54.16	S
5	229	-0.849	5.392	54.50	S
5	230	-0.594	5.371	54.76	S
5	231	-0.212	5.435	55.15	S
5	232	0.170	5.456	55.53	S
5	233	0.531	5.392	55.90	S
5	234	0.892	5.371	56.26	S
5	235	1.253	5.456	56.63	S
5	236	1.422	5.477	56.80	S
5	237	1.720	5.583	57.12	S
5	238	1.974	5.690	57.39	S
5	239	2.144	5.838	57.62	S
5	240	2.357	6.051	57.92	S
5	241	2.526	6.114	58.10	S
5	242	2.824	6.199	58.41	S
5	243	3.121	6.220	58.71	S
5	244	3.291	6.242	58.88	S
5	245	3.524	6.220	59.11	S
5	246	3.779	6.114	59.39	S
5	247	3.906	6.051	59.53	S
5	248	4.097	5.923	59.76	S
5	249	4.288	5.753	60.02	S
5	250	4.458	5.647	60.22	S
5	251	4.649	5.520	60.45	S
5	252	4.883	5.329	60.75	S
5	253	5.031	5.159	60.97	S
5	254	5.265	4.925	61.30	S
5	255	5.520	4.628	61.69	S
5	256	5.690	4.416	61.97	S
5	257	5.838	4.204	62.23	S
5	258	5.966	3.991	62.47	S
5	259	6.135	3.694	62.82	S
5	260	6.496	3.312	63.34	S
5	261	6.560	3.078	63.58	S
5	262	6.624	2.760	63.91	S
5	263	6.687	2.569	64.11	S
5	264	6.815	2.229	64.47	S
5	265	6.985	1.868	64.87	S
5	266	7.091	1.529	65.23	S
5	267	7.133	1.253	65.51	S
5	268	7.154	1.019	65.74	S
5	269	7.176	0.786	65.97	S
5	270	7.197	0.446	66.32	S
5	271	7.197	0.212	66.55	S
5	272	7.154	0.042	66.72	S
5	273	7.070	-0.234	67.01	S
5	274	7.112	-0.552	67.33	S
5	275	7.133	-0.913	67.70	S
5	276	7.154	-1.337	68.12	S
5	277	7.112	-1.592	68.38	S
5	278	7.027	-1.953	68.75	S
5	279	6.921	-2.229	69.05	S
5	280	6.794	-2.505	69.35	S
5	281	6.581	-2.781	69.70	S
5	282	6.433	-3.036	69.99	S
5	283	6.199	-3.482	70.50	S
5	284	6.051	-3.715	70.77	S
5	285	5.817	-3.991	71.13	S
5	286	5.647	-4.480	71.65	S
5	287	5.520	-4.671	71.88	S
5	288	5.414	-4.819	72.06	S
5	289	5.116	-5.053	72.44	S
5	290	4.883	-5.329	72.80	S
5	291	4.692	-5.583	73.12	S
5	292	4.458	-5.796	73.44	S
5	293	4.182	-5.966	73.76	S
5	294	3.991	-6.093	73.99	S
5	295	3.630	-6.242	74.38	S
5	296	3.482	-6.348	74.56	S
5	297	3.291	-6.454	74.78	S
5	298	3.036	-6.518	75.04	S
5	299	2.611	-6.687	75.50	S
6	0	-0.297	2.717	0.00	R
6	1	-0.403	2.908	0.22	R
6	2	-0.403	2.930	0.24	R
6	3	-0.403	2.993	0.30	R
6	4	-0.488	3.057	0.41	R
6	5	-0.573	3.121	0.52	R
6	6	-0.425	3.100	0.67	R
6	7	-0.340	3.142	0.76	R
6	8	-0.488	2.972	0.99	R
6	9	-0.594	2.845	1.15	R
6	10	-0.616	2.781	1.22	R
6	11	-0.616	2.760	1.24	R
6	12	-0.531	2.866	1.38	R
6	13	-0.425	2.972	1.53	R
6	14	-0.382	2.993	1.57	R
6	15	-0.340	2.908	1.67	R
6	16	-0.255	2.908	1.75	R
6	17	-0.170	2.845	1.86	R
6	18	-0.106	2.739	1.98	R
6	19	-0.170	2.696	2.06	R
6	20	-0.191	2.654	2.11	R
6	21	-0.191	2.930	2.38	R
6	22	-0.191	2.908	2.41	R
6	23	-0.318	2.845	2.55	R
6	24	-0.488	2.866	2.72	R
6	25	-0.701	2.930	2.94	R
6	26	-0.722	2.887	2.99	R
6	27	-0.679	2.802	3.08	R
6	28	-0.573	2.633	3.28	R
6	29	-0.488	2.760	3.44	R
6	30	-0.276	2.951	3.72	R
6	31	-0.276	3.078	3.85	R
6	32	-0.191	3.121	3.94	R
6	33	-0.064	3.121	4.07	R
6	34	0.127	3.184	4.27	R
6	35	0.297	3.184	4.44	R
6	36	0.361	3.206	4.51	R
6	37	0.488	3.184	4.64	R
6	38	0.616	3.163	4.77	R
6	39	0.828	3.100	4.99	R
6	40	1.040	3.036	5.21	R
6	41	1.125	3.015	5.30	R
6	42	0.573	2.930	5.86	R
6	43	0.425	2.993	6.02	R
6	44	0.297	3.057	6.16	R
6	45	0.212	3.121	6.27	R
6	46	0.064	3.142	6.42	R
6	47	-0.170	3.142	6.65	R
6	48	-0.361	3.078	6.85	R
6	49	-0.467	2.993	6.99	R
6	50	-0.616	2.866	7.18	R
6	51	-0.722	2.781	7.32	R
6	52	-0.786	2.590	7.52	R
6	53	-0.870	2.505	7.64	R
6	54	-0.573	2.633	7.97	R
6	55	-0.467	2.717	8.10	R
6	56	-0.340	2.717	8.23	R
6	57	-0.616	2.675	8.51	R
6	58	-0.658	2.526	8.66	R
6	59	-0.701	2.505	8.71	R
6	60	-0.743	2.484	8.76	R
6	61	-0.870	2.399	8.91	R
6	62	-0.764	2.802	9.33	R
6	63	-0.722	2.930	9.46	R
6	64	-0.743	3.142	9.68	R
6	65	-0.616	3.248	9.84	R
6	66	-0.552	3.248	9.90	R
6	67	-0.510	3.376	10.04	R
6	68	-0.467	3.460	10.13	G
6	69	-0.446	3.545	10.22	G
6	70	-0.382	3.694	10.38	G
6	71	-0.255	3.949	10.67	G
6	72	-0.212	4.161	10.88	G
6	73	-0.127	4.331	11.07	G
6	74	0.085	4.480	11.33	G
6	75	0.064	4.628	11.48	G
6	76	0.149	4.798	11.67	G
6	77	0.234	4.968	11.86	G
6	78	0.297	5.180	12.09	G
6	79	0.361	5.329	12.25	G
6	80	0.488	5.499	12.46	G
6	81	0.573	5.668	12.65	G
6	82	0.658	5.796	12.80	G
6	83	0.764	5.902	12.95	G
6	84	0.849	6.008	13.09	G
6	85	0.934	6.157	13.26	G
6	86	0.998	6.284	13.40	G
6	87	1.061	6.411	13.54	G
6	88	1.125	6.581	13.73	G
6	89	1.231	6.666	13.86	G
6	90	1.295	6.815	14.02	G
6	91	1.359	6.921	14.15	G
6	92	1.401	6.942	14.19	G
6	93	1.401	7.048	14.30	G
6	94	1.337	7.070	14.37	G
6	95	1.274	7.091	14.43	G
6	96	1.210	7.133	14.51	G
6	97	1.104	7.239	14.66	G
6	98	1.019	7.282	14.76	G
6	99	0.892	7.303	14.89	G
6	100	0.701	7.324	15.08	G
6	101	0.403	7.367	15.38	G
6	102	0.255	7.367	15.53	G
6	103	0.085	7.367	15.70	G
6	104	-0.297	7.324	16.08	G
6	105	-0.425	7.303	16.21	G
6	106	-0.616	7.303	16.40	G
6	107	-0.679	7.324	16.47	G
6	108	-1.019	7.261	16.81	G
6	109	-1.210	7.261	17.00	G
6	110	-1.295	7.261	17.09	G
6	111	-1.465	7.218	17.26	G
6	112	-1.656	7.176	17.46	G
6	113	-1.698	7.154	17.51	G
6	114	-1.889	7.091	17.71	G
6	115	-1.953	7.070	17.78	G
6	116	-2.229	6.942	18.08	G
6	117	-2.420	6.942	18.27	G
6	118	-2.526	6.921	18.38	G
6	119	-2.781	6.836	18.65	G
6	120	-2.887	6.751	18.78	G
6	121	-3.078	6.645	19.00	G
6	122	-3.227	6.602	19.16	G
6	123	-3.376	6.539	19.32	G
6	124	-3.609	6.348	19.62	G
6	125	-3.694	6.305	19.72	G
6	126	-3.843	6.220	19.89	G
6	127	-4.097	6.072	20.18	G
6	128	-4.204	6.008	20.31	G
6	129	-4.331	5.966	20.44	G
6	130	-4.437	5.881	20.58	G
6	131	-4.628	5.753	20.81	G
6	132	-4.713	5.711	20.90	G
6	133	-4.840	5.583	21.08	G
6	134	-4.989	5.392	21.32	G
6	135	-5.053	5.307	21.43	G
6	136	-5.116	5.223	21.54	G
6	137	-5.286	5.031	21.79	G
6	138	-5.392	4.840	22.01	G
6	139	-5.562	4.586	22.32	G
6	140	-5.647	4.458	22.47	G
6	141	-5.775	4.331	22.65	G
6	142	-5.902	4.182	22.84	G
6	143	-6.072	3.991	23.10	G
6	144	-6.178	3.864	23.27	G
6	145	-6.263	3.694	23.46	G
6	146	-6.348	3.460	23.70	G
6	147	-6.390	3.397	23.78	G
6	148	-6.496	3.227	23.98	G
6	149	-6.581	3.163	24.09	G
6	150	-6.687	2.887	24.38	G
6	151	-6.815	2.633	24.67	G
6	152	-6.878	2.399	24.91	G
6	153	-6.963	2.144	25.18	G
6	154	-7.006	1.911	25.42	G
6	155	-7.070	1.762	25.58	G
6	156	-7.112	1.571	25.77	G
6	157	-7.112	1.295	26.05	G
6	158	-7.154	1.083	26.27	G
6	159	-7.176	0.870	26.48	G
6	160	-7.218	0.679	26.67	G
6	161	-7.239	0.531	26.82	G
6	162	-7.239	0.425	26.93	G
6	163	-7.239	0.318	27.04	G
6	164	-7.197	0.000	27.36	G
6	165	-7.176	-0.149	27.51	G
6	166	-7.154	-0.403	27.76	G
6	167	-7.154	-0.552	27.91	G
6	168	-7.154	-0.616	27.98	G
6	169	-7.133	-0.849	28.21	G
6	170	-7.091	-1.019	28.39	G
6	171	-7.070	-1.125	28.49	G
6	172	-7.048	-1.422	28.79	G
6	173	-7.048	-1.529	28.90	G
6	174	-7.006	-1.698	29.07	G
6	175	-6.985	-1.847	29.22	G
6	176	-6.921	-1.974	29.37	G
6	177	-6.857	-2.123	29.53	G
6	178	-6.751	-2.357	29.78	G
6	179	-6.624	-2.569	30.03	G
6	180	-6.496	-2.781	30.28	G
6	181	-6.305	-3.121	30.67	G
6	182	-6.242	-3.333	30.89	G
6	183	-6.135	-3.524	31.11	G
6	184	-6.093	-3.630	31.22	G
6	185	-5.987	-3.821	31.44	G
6	186	-5.859	-4.012	31.67	G
6	187	-5.796	-4.097	31.78	G
6	188	-5.626	-4.225	31.99	G
6	189	-5.562	-4.331	32.11	G
6	190	-5.350	-4.713	32.55	G
6	191	-5.307	-4.819	32.67	G
6	192	-5.201	-4.883	32.79	G
6	193	-5.159	-4.925	32.85	G
6	194	-5.074	-5.010	32.97	G
6	195	-4.883	-5.138	33.20	G
6	196	-4.671	-5.286	33.46	G
6	197	-4.395	-5.456	33.78	G
6	198	-4.225	-5.626	34.02	G
6	199	-4.097	-5.732	34.19	G
6	200	-3.949	-5.881	34.40	G
6	201	-3.843	-5.944	34.52	G
6	202	-3.652	-6.051	34.74	G
6	203	-3.460	-6.135	34.95	G
6	204	-3.248	-6.242	35.19	G
6	205	-2.845	-6.496	35.66	G
6	206	-2.611	-6.581	35.91	G
6	207	-2.335	-6.687	36.21	G
6	208	-2.081	-6.772	36.48	G
6	209	-1.868	-6.836	36.70	G
6	210	-1.698	-6.900	36.88	G
6	211	-1.507	-6.963	37.08	G
6	212	-1.253	-7.006	37.34	G
6	213	-1.125	-7.006	37.47	G
6	214	-0.977	-7.027	37.62	G
6	215	-0.849	-7.027	37.74	G
6	216	-0.637	-7.091	37.97	G
6	217	-0.446	-7.133	38.16	G
6	218	-0.234	-7.133	38.37	G
6	219	0.000	-7.112	38.61	G
6	220	0.276	-7.112	38.88	G
6	221	0.382	-7.112	38.99	G
6	222	0.573	-7.133	39.18	G
6	223	0.701	-7.133	39.31	G
6	224	0.807	-7.091	39.42	G
6	225	0.934	-7.027	39.57	G
6	226	1.146	-6.985	39.78	G
6	227	1.253	-6.942	39.90	G
6	228	1.444	-6.900	40.09	G
6	229	1.550	-6.836	40.22	G
6	230	1.698	-6.815	40.37	G
6	231	1.953	-6.815	40.62	G
6	232	2.102	-6.815	40.77	G
6	233	2.314	-6.794	40.98	G
6	234	2.633	-6.687	41.32	G
6	235	2.824	-6.602	41.53	G
6	236	3.078	-6.496	41.81	G
6	237	3.269	-6.411	42.01	G
6	238	3.482	-6.263	42.27	G
6	239	3.694	-6.135	42.52	G
6	240	3.821	-6.029	42.69	G
6	241	4.034	-5.902	42.93	G
6	242	4.246	-5.732	43.21	G
6	243	4.310	-5.668	43.30	G
6	244	4.564	-5.499	43.60	G
6	245	4.649	-5.414	43.72	G
6	246	4.798	-5.223	43.96	G
6	247	4.904	-5.138	44.10	G
6	248	5.031	-5.010	44.28	G
6	249	5.095	-4.862	44.44	G
6	250	5.159	-4.777	44.55	G
6	251	5.265	-4.628	44.73	G
6	252	5.371	-4.458	44.93	G
6	253	5.477	-4.182	45.23	G
6	254	5.775	-3.906	45.63	G
6	255	6.029	-3.715	45.95	G
6	256	6.157	-3.545	46.16	G
6	257	6.220	-3.418	46.31	G
6	258	6.327	-3.163	46.58	G
6	259	6.369	-3.078	46.68	G
6	260	6.496	-2.951	46.86	G
6	261	6.624	-2.739	47.10	G
6	262	6.687	-2.505	47.35	G
6	263	6.751	-2.293	47.57	G
6	264	6.772	-2.017	47.85	G
6	265	6.857	-1.805	48.07	G
6	266	6.921	-1.635	48.26	G
6	267	6.942	-1.550	48.34	G
6	268	7.070	-1.401	48.54	G
6	269	7.048	-1.210	48.73	G
6	270	7.091	-0.955	48.99	G
6	271	7.154	-0.616	49.33	G
6	272	7.218	-0.425	49.54	G
6	273	7.218	-0.276	49.68	G
6	274	7.239	-0.085	49.88	G
6	275	7.261	0.085	50.05	G
6	276	7.261	0.234	50.20	G
6	277	7.261	0.446	50.41	G
6	278	7.261	0.658	50.62	G
6	279	7.239	0.913	50.88	G
6	280	7.239	1.168	51.13	G
6	281	7.197	1.422	51.39	G
6	282	7.112	1.677	51.66	G
6	283	7.027	2.038	52.03	G
6	284	6.921	2.314	52.32	G
6	285	6.878	2.399	52.42	G
6	286	6.836	2.526	52.55	G
6	287	6.730	2.675	52.74	G
6	288	6.730	2.717	52.78	G
6	289	6.624	2.930	53.02	G
6	290	6.560	3.184	53.28	G
6	291	6.454	3.460	53.57	G
6	292	6.305	3.715	53.87	G
6	293	6.199	3.885	54.07	G
6	294	6.093	4.076	54.29	G
6	295	6.008	4.204	54.44	G
6	296	5.859	4.373	54.67	G
6	297	5.711	4.480	54.85	G
6	298	5.605	4.564	54.99	G
6	299	5.371	4.883	55.38	G
7	0	-0.425	3.017	0.00	R
7	1	-0.425	3.017	0.00	R
7	2	-0.446	3.038	0.03	R
7	3	-0.446	3.017	0.05	R
7	4	-0.425	2.868	0.20	R
7	5	-0.446	2.847	0.23	R
7	6	-0.361	2.847	0.32	R
7	7	-0.361	2.868	0.34	R
7	8	-0.361	2.868	0.34	R
7	9	-0.361	2.847	0.36	R
7	10	-0.361	2.826	0.38	R
7	11	-0.361	2.719	0.49	R
7	12	-0.361	2.698	0.51	R
7	13	-0.297	2.677	0.57	R
7	14	-0.234	2.698	0.64	R
7	15	-0.191	2.719	0.69	R
7	16	-0.127	2.741	0.76	R
7	17	-0.085	2.698	0.82	R
7	18	-0.064	2.613	0.90	R
7	19	-0.212	2.571	1.06	R
7	20	-0.404	2.549	1.25	R
7	21	-0.467	2.443	1.38	R
7	22	-0.531	2.528	1.48	R
7	23	-0.361	2.464	1.66	R
7	24	-0.319	2.592	1.80	R
7	25	-0.276	2.634	1.86	R
7	26	-0.276	2.719	1.94	R
7	27	-0.297	2.847	2.07	R
7	28	-0.297	2.932	2.16	R
7	29	-0.297	2.974	2.20	R
7	30	-0.340	2.996	2.25	R
7	31	-0.319	2.889	2.36	R
7	32	-0.319	2.868	2.38	R
7	33	-0.382	2.889	2.44	R
7	34	-0.489	2.932	2.56	R
7	35	-0.489	2.932	2.56	R
7	36	-0.276	2.974	2.77	R
7	37	-0.170	2.996	2.88	R
7	38	-0.149	2.996	2.90	R
7	39	-0.127	2.486	3.41	R
7	40	-0.170	2.486	3.46	R
7	41	-0.234	2.464	3.52	R
7	42	-0.361	2.337	3.70	R
7	43	-0.489	2.252	3.86	R
7	44	-0.510	2.358	3.97	R
7	45	-0.510	2.358	3.97	R
7	46	-0.467	2.380	4.01	R
7	47	-0.361	2.273	4.16	R
7	48	-0.149	2.401	4.41	R
7	49	0.085	2.486	4.66	R
7	50	0.297	2.464	4.87	R
7	51	0.340	2.464	4.92	G
7	52	0.574	2.380	5.16	G
7	53	0.680	2.337	5.28	G
7	54	0.850	2.295	5.45	G
7	55	1.147	2.188	5.77	G
7	56	1.338	2.125	5.97	G
7	57	1.381	2.125	6.01	G
7	58	1.445	2.125	6.08	G
7	59	1.657	2.146	6.29	G
7	60	1.806	2.167	6.44	G
7	61	2.040	2.188	6.68	G
7	62	2.188	2.210	6.83	G
7	63	2.380	2.295	7.04	G
7	64	2.040	2.018	7.47	G
7	65	1.806	1.848	7.76	G
7	66	1.593	1.806	7.98	G
7	67	1.487	1.785	8.09	G
7	68	1.487	1.976	8.28	G
7	69	1.445	2.082	8.39	G
7	70	1.423	2.188	8.50	G
7	71	1.423	2.231	8.54	G
7	72	1.445	2.358	8.67	G
7	73	1.487	2.464	8.79	G
7	74	1.530	2.677	9.00	G
7	75	1.551	2.741	9.07	G
7	76	1.593	2.889	9.23	G
7	77	1.636	3.102	9.44	G
7	78	1.678	3.293	9.64	G
7	79	1.678	3.442	9.79	G
7	80	1.678	3.612	9.96	G
7	81	1.700	3.760	10.11	G
7	82	1.700	3.867	10.21	G
7	83	1.721	4.015	10.36	G
7	84	1.763	4.185	10.54	G
7	85	1.848	4.334	10.71	G
7	86	1.891	4.483	10.87	G
7	87	1.955	4.717	11.11	G
7	88	2.061	5.014	11.42	G
7	89	2.082	5.184	11.60	G
7	90	2.103	5.333	11.75	G
7	91	2.082	5.503	11.92	G
7	92	2.103	5.630	12.05	G
7	93	2.103	5.800	12.22	G
7	94	2.103	5.949	12.36	G
7	95	2.061	6.161	12.58	G
7	96	2.061	6.289	12.71	G
7	97	2.061	6.459	12.88	G
7	98	2.061	6.586	13.01	G
7	99	2.167	6.544	13.12	G
7	100	2.464	6.416	13.44	G
7	101	2.613	6.395	13.59	G
7	102	2.826	6.267	13.84	G
7	103	2.911	6.182	13.96	G
7	104	3.017	6.055	14.13	G
7	105	3.102	5.928	14.28	G
7	106	3.166	5.758	14.46	G
7	107	3.272	5.545	14.70	G
7	108	3.293	5.333	14.91	G
7	109	3.293	5.099	15.15	G
7	110	3.229	4.971	15.29	G
7	111	3.081	4.823	15.50	G
7	112	2.974	4.717	15.65	G
7	113	2.826	4.504	15.91	G
7	114	2.698	4.377	16.09	G
7	115	2.634	4.270	16.21	G
7	116	2.592	4.143	16.35	G
7	117	2.464	3.973	16.56	G
7	118	2.337	3.845	16.74	G
7	119	2.273	3.697	16.90	G
7	120	2.188	3.506	17.11	G
7	121	2.146	3.357	17.27	G
7	122	2.125	3.187	17.44	G
7	123	2.061	2.932	17.70	G
7	124	1.955	2.719	17.94	G
7	125	1.827	2.571	18.13	G
7	126	1.742	2.443	18.29	G
7	127	1.615	2.252	18.52	G
7	128	1.487	2.018	18.78	G
7	129	1.381	1.848	18.98	G
7	130	1.338	1.678	19.16	G
7	131	1.317	1.508	19.33	G
7	132	1.211	1.253	19.61	G
7	133	1.169	1.105	19.76	G
7	134	1.105	0.892	19.98	G
7	135	0.914	0.765	20.21	G
7	136	0.829	0.616	20.38	G
7	137	0.765	0.446	20.57	S
7	138	0.531	0.170	20.93	S
7	139	0.489	0.021	21.08	S
7	140	0.467	-0.064	21.17	S
7	141	0.297	-0.234	21.41	S
7	142	0.212	-0.340	21.55	S
7	143	0.064	-0.467	21.74	S
7	144	-0.170	-0.637	22.03	S
7	145	-0.340	-0.744	22.23	S
7	146	-0.425	-0.807	22.34	S
7	147	-0.234	-0.850	22.53	S
7	148	-0.064	-1.062	22.81	S
7	149	0.064	-1.275	23.05	S
7	150	0.191	-1.508	23.32	S
7	151	0.255	-1.806	23.62	S
7	152	0.297	-1.933	23.76	S
7	153	0.446	-2.061	23.95	S
7	154	0.510	-2.188	24.10	S
7	155	0.680	-2.401	24.37	S
7	156	0.829	-2.571	24.59	S
7	157	0.914	-2.656	24.71	S
7	158	1.041	-2.826	24.93	S
7	159	1.147	-2.996	25.13	S
7	160	1.232	-3.102	25.26	S
7	161	1.381	-3.187	25.44	S
7	162	1.508	-3.229	25.57	S
7	163	1.806	-3.293	25.87	S
7	164	2.018	-3.293	26.09	S
7	165	2.188	-3.272	26.26	S
7	166	2.358	-3.208	26.44	S
7	167	2.464	-3.144	26.56	S
7	168	2.656	-3.038	26.78	S
7	169	2.889	-2.889	27.06	S
7	170	3.081	-2.762	27.29	S
7	171	3.187	-2.613	27.47	S
7	172	3.293	-2.507	27.62	S
7	173	3.378	-2.401	27.76	S
7	174	3.591	-2.252	28.02	S
7	175	3.824	-2.252	28.25	S
7	176	4.037	-2.188	28.47	S
7	177	4.164	-2.125	28.61	S
7	178	4.228	-2.082	28.69	S
7	179	4.292	-1.912	28.87	S
7	180	4.377	-1.742	29.06	S
7	181	4.504	-1.551	29.29	S
7	182	4.589	-1.402	29.46	S
7	183	4.695	-1.253	29.65	S
7	184	4.950	-1.062	29.97	S
7	185	5.035	-0.914	30.14	S
7	186	5.205	-0.765	30.36	S
7	187	5.311	-0.659	30.51	S
7	188	5.418	-0.467	30.73	S
7	189	5.481	-0.234	30.97	S
7	190	5.566	-0.021	31.20	S
7	191	5.715	0.085	31.39	S
7	192	5.928	0.255	31.66	S
7	193	6.055	0.361	31.82	S
7	194	6.182	0.510	32.02	S
7	195	6.437	0.680	32.33	S
7	196	6.586	0.701	32.48	S
7	197	6.714	0.765	32.62	S
7	198	6.841	0.829	32.76	S
[truncated: 1,601 more rows]
